# Supplementary material for: Analysis of growth-phase regulated genes in Streptococcus agalactiae by global transcript profiling
Source: BMC Microbiol. 2009 Feb 10;9:32. doi: 10.1186/1471-2180-9-32 (PMC2660347; doi:10.1186/1471-2180-9-32)
Supplement: Additional File 1 — Supplemental table 1- Normalized hybridization values. File contains normalized hybridization values for each array used in the study. ML-mid logarithmic, LL-late logarithmic, ES-early stationary, S-stationary. P-"present" signal (detected in sample), M-"marginal" signal, A-"absent" signal (not detected). [file 1471-2180-9-32-S1.xls]

## Sheet: normalized hybridization values
			hybridization values				signal detection			hybridization values				signal detection			hybridization values				signal detection			hybridization values				signal detection
Probe set name	Locus_tag	Locus	ML_1	ML_2	ML_3	ML_Mean	ML_s1	ML_s2	ML_s3	LL_1	LL_2	LL_3	LL_Mean	LL_s1	LL_s2	LL_s3	ES_1	ES_2	ES_3	ES_Mean	ES_s1	ES_s2	ES_s3	S_1	S_2	S_3	S_Mean	S_s1	S_s2	S_s3
gbs0001_RSAQ00001_at	gbs0001	dnaA	0.000384588	0.000340587	0.000368254	0.000364476	P	P	P	0.000422864	0.000428207	0.000344778	0.000398616	P	P	P	0.000258956	0.000288919	0.000318014	0.00028863	P	P	P	7.54503e-05	0.000105831	8.63069e-05	8.91961e-05	P	P	P
gbs0002_RSAQ00002_at	gbs0002	dnaN	0.000816058	0.000741453	0.00083829	0.0007986	P	P	P	0.000793999	0.000776724	0.000808906	0.00079321	P	P	P	0.000632462	0.000662185	0.00072667	0.000673772	P	P	P	0.000192462	0.000191483	0.000217723	0.000200556	P	P	P
gbs0003_RSAQ00003_at	gbs0003		0.000348497	0.000279671	0.000346447	0.000324872	P	P	P	0.000277251	0.000262089	0.00029443	0.000277923	P	P	P	0.000113048	0.000104535	0.000119076	0.00011222	P	P	P	6.1703e-05	5.98922e-05	6.12753e-05	6.09568e-05	P	P	P
gbs0004_RSAQ00004_at	gbs0004		0.000420548	0.000425495	0.000393236	0.000413093	P	P	P	0.000321607	0.000341038	0.000356076	0.000339574	P	P	P	0.000144532	0.000182135	0.000187202	0.00017129	P	P	P	3.64463e-05	4.37921e-05	7.30088e-05	5.10824e-05	M	P	P
gbs0005_RSAQ00005_at	gbs0005		0.000567558	0.000581226	0.000607497	0.000585427	P	P	P	0.000445177	0.000471244	0.000477738	0.00046472	P	P	P	0.000208458	0.000264346	0.000289437	0.00025408	P	P	P	0.000161771	0.000149194	0.000198167	0.000169711	P	P	P
gbs0006_RSAQ00006_at	gbs0006		0.0011497	0.00134886	0.00121023	0.00123627	P	P	P	0.00101585	0.00113124	0.00108214	0.00107641	P	P	P	0.000706271	0.000746589	0.000583407	0.000678756	P	P	P	0.000943448	0.000656452	0.000865676	0.000821859	P	P	P
gbs0007_RSAQ00007_at	gbs0007	pth	0.000191718	0.000145545	0.000187814	0.000175026	P	P	P	0.000138124	0.000127337	0.000139329	0.00013493	P	P	P	4.23254e-05	2.20429e-05	3.86425e-05	3.43369e-05	P	P	P	1.27882e-06	1.95347e-05	1.19943e-05	1.09359e-05	A	A	A
gbs0008_RSAQ00008_at	gbs0008	trcF	0.000434272	0.000455137	0.000453187	0.000447532	P	P	P	0.000313384	0.000359381	0.000299321	0.000324029	P	P	P	0.000108461	9.36259e-05	0.000112111	0.000104733	P	P	P	6.7138e-06	3.73521e-05	4.01549e-05	2.80736e-05	A	A	A
gbs0009_RSAQ00009_at	gbs0009		0.000904034	0.000839173	0.000878217	0.000873808	P	P	P	0.000799056	0.000794036	0.000856448	0.000816513	P	P	P	0.000656731	0.000462225	0.000343871	0.000487609	P	P	P	2.74946e-05	4.65828e-05	5.73641e-05	4.38138e-05	A	P	P
gbs0010_RSAQ00010_at	gbs0010	divIC	0.000595556	0.000532804	0.000558339	0.000562233	P	P	P	0.000521574	0.000530786	0.000547725	0.000533362	P	P	P	0.000397149	0.000288413	0.0002434	0.000309654	P	P	P	3.9004e-05	5.02321e-05	3.44184e-05	4.12182e-05	P	P	P
gbs0011_RSAQ00011_at	gbs0011		0.000881824	0.000746784	0.000903003	0.00084387	P	P	P	0.000803612	0.000731753	0.000746577	0.000760647	P	P	P	0.000456905	0.000330024	0.000305276	0.000364068	P	P	P	2.30187e-05	3.97134e-05	3.83296e-05	3.36872e-05	P	P	P
gbs0012_RSAQ00012_at	gbs0012		0.000860897	0.000866666	0.000857631	0.000861731	P	P	P	0.000732002	0.000734139	0.000770349	0.000745497	P	P	P	0.000452193	0.000327269	0.000309999	0.000363154	P	P	P	8.34429e-05	5.81748e-05	7.37911e-05	7.18029e-05	P	P	P
gbs0013_RSAQ00013_at	gbs0013	tilS	0.000292029	0.000243345	0.000285128	0.000273501	P	P	P	0.000236756	0.000263185	0.000282033	0.000260658	P	P	P	0.000105209	5.7975e-05	5.92041e-05	7.41294e-05	P	P	P	1.56655e-05	3.19854e-05	3.41577e-05	2.72695e-05	A	P	P
gbs0014_RSAQ00014_at	gbs0014		0.00114295	0.00108395	0.00109333	0.00110674	P	P	P	0.00122528	0.00118465	0.00136562	0.00125852	P	P	P	0.000753808	0.000556751	0.000599627	0.000636729	P	P	P	0.000234663	0.000237207	0.000210943	0.000227604	P	P	P
gbs0015_RSAQ00015_at	gbs0015	ftsH	0.00103093	0.00100195	0.00100881	0.0010139	P	P	P	0.00103894	0.00118143	0.00115736	0.00112591	P	P	P	0.00058263	0.000379508	0.000425974	0.000462704	P	P	P	0.000187667	0.000127083	0.000179915	0.000164888	P	P	M
gbs0016_RSAQ00016_at	gbs0016	pcsB	0.00139378	0.00161942	0.00143873	0.00148398	P	P	P	0.00147968	0.00136986	0.00140417	0.0014179	P	P	P	0.00130988	0.00103174	0.0009705	0.00110404	P	P	P	0.000438954	0.000457885	0.000446397	0.000447745	P	P	P
gbs0017_RSAQ00017_at	gbs0017	prsA.2	0.00154686	0.00173361	0.00159389	0.00162479	P	P	P	0.00160645	0.00152937	0.00169493	0.00161025	P	P	P	0.00168025	0.00166733	0.00175256	0.00170005	P	P	P	0.00158094	0.00153981	0.00145418	0.00152498	P	P	P
gbs0018_RSAQ00018_at	gbs0018		0.000584059	0.000536942	0.0005705	0.000563834	P	P	P	0.000730342	0.000654448	0.00073418	0.000706323	P	P	P	0.000304242	0.000277448	0.000283331	0.00028834	P	P	P	8.69597e-05	6.35415e-05	7.22266e-05	7.42426e-05	P	P	P
gbs0019_RSAQ00019_at	gbs0019	recO	0.000794634	0.000787169	0.000763126	0.000781643	P	P	P	0.000904367	0.000855286	0.0009852	0.000914951	P	P	P	0.000432678	0.000403857	0.000436422	0.000424319	P	P	P	0.000109978	0.00014168	0.000113685	0.000121781	P	P	P
gbs0020_RSAQ00020_at	gbs0020		1.47979e-05	1.80638e-05	1.88767e-05	1.72461e-05	P	P	P	9.5737e-06	8.38168e-06	1.75536e-05	1.18363e-05	P	P	P	8.46507e-06	5.17332e-06	4.38903e-06	6.00914e-06	A	P	A	1.05503e-05	1.56707e-05	1.12121e-05	1.24777e-05	A	A	A
gbs0021_RSAQ00021_at	gbs0021	plsX	0.000669546	0.000685312	0.00063641	0.000663756	P	P	P	0.000713665	0.000779497	0.000811636	0.000768266	P	P	P	0.000692927	0.000649758	0.000480169	0.000607618	P	P	P	9.91084e-05	0.000106475	0.000161141	0.000122241	P	P	P
gbs0022_RSAQ00022_at	gbs0022	acpP.2	0.000621354	0.000620457	0.000621099	0.00062097	P	P	P	0.000591292	0.000632785	0.000772585	0.000665554	P	P	P	0.000503442	0.000372535	0.000302652	0.000392876	P	P	P	5.91454e-05	6.84788e-05	6.98799e-05	6.58347e-05	P	P	P
gbs0023_RSAQ00023_at	gbs0023		7.66348e-05	4.88599e-05	5.66544e-05	6.07164e-05	P	P	P	0.000210621	4.22953e-05	3.16192e-05	9.48452e-05	P	P	P	1.48869e-05	3.14898e-06	3.72113e-06	7.25234e-06	A	A	A	1.98217e-05	1.8032e-05	5.21492e-06	1.43562e-05	A	A	A
gbs0024_RSAQ00024_at	gbs0024		6.6106e-05	3.40985e-05	4.79365e-05	4.93803e-05	P	A	P	0.00012303	4.37782e-05	3.41594e-05	6.69892e-05	P	A	A	1.77224e-05	3.07588e-05	6.80776e-05	3.88529e-05	A	M	P	3.16508e-05	3.79961e-05	5.13669e-05	4.03379e-05	A	A	A
gbs0025_RSAQ00025_at	gbs0025	purF	0.000109504	5.9364e-05	6.76679e-05	7.88453e-05	P	P	P	0.000123532	5.9929e-05	4.777e-05	7.7077e-05	P	P	P	5.21248e-05	7.51819e-05	0.000162776	9.66942e-05	P	P	P	2.62158e-05	3.43468e-05	3.44184e-05	3.16603e-05	A	A	A
gbs0026_RSAQ00026_at	gbs0026	purM	9.81375e-05	5.61013e-05	7.82662e-05	7.75017e-05	P	P	P	9.59686e-05	6.93101e-05	6.2139e-05	7.58059e-05	P	P	P	7.64358e-05	9.68873e-05	0.000180761	0.000118028	P	P	P	9.01567e-05	6.05362e-05	5.29314e-05	6.78748e-05	P	P	P
gbs0027_RSAQ00027_at	gbs0027	purN	5.91916e-05	2.68968e-05	4.08547e-05	4.23144e-05	P	P	P	6.35416e-05	3.35912e-05	3.91259e-05	4.54196e-05	P	P	P	3.58202e-05	3.88562e-05	9.85146e-05	5.77303e-05	P	P	P	2.97325e-05	1.8676e-05	9.1261e-06	1.91782e-05	A	A	A
gbs0028_RSAQ00028_at	gbs0028		0.000160315	9.2428e-05	0.000139096	0.000130613	P	P	P	0.000175917	0.000130722	0.000131406	0.000146015	P	P	P	0.00010229	0.000123035	0.000301555	0.000175627	P	P	P	4.63572e-05	4.74415e-05	5.16277e-05	4.84755e-05	A	P	P
gbs0029_RSAQ00029_at	gbs0029	purH	0.000100469	3.9828e-05	5.26007e-05	6.42992e-05	P	P	P	0.000106855	9.67117e-05	8.428e-05	9.59489e-05	P	P	P	8.3358e-05	7.9568e-05	0.000221741	0.000128222	P	P	P	6.42606e-05	4.27188e-05	5.08454e-05	5.26083e-05	P	P	P
gbs0030_RSAQ00030_at	gbs0030		3.91817e-05	2.64591e-05	3.35043e-05	3.30484e-05	P	P	P	2.54398e-05	5.66408e-05	4.22348e-05	4.14385e-05	P	P	P	1.6805e-05	1.12464e-05	9.39824e-06	1.24832e-05	A	A	A	3.54872e-05	1.13774e-05	2.78998e-05	2.49215e-05	A	A	A
gbs0031_RSAQ00031_at	gbs0031		0.000784131	0.000786055	0.000751233	0.000773806	P	P	P	0.000678729	0.000772727	0.000773495	0.00074165	P	P	P	0.000710524	0.000467623	0.000373544	0.00051723	P	P	P	0.000257362	0.000334022	0.000323846	0.000305077	P	P	P
gbs0032_RSAQ00032_at	gbs0032		7.8311e-06	7.91785e-06	9.40171e-06	8.38355e-06	P	A	P	4.78685e-06	6.67311e-06	4.28414e-06	5.24803e-06	A	A	A	0.0011663	0.0014153	0.00121819	0.0012666	P	P	P	7.22532e-05	4.89441e-05	6.0493e-05	6.05634e-05	P	P	P
gbs0033_RSAQ00033_at	gbs0033		3.18482e-05	2.75732e-05	2.68132e-05	2.87449e-05	A	M	A	1.18899e-05	1.22824e-05	1.6492e-05	1.35548e-05	A	A	A	0.00143794	0.00179419	0.00149504	0.00157572	P	P	P	0.000169763	0.000257601	0.000205728	0.000211031	P	P	P
gbs0034_RSAQ00034_at	gbs0034		1.07645e-05	9.19107e-06	1.40659e-05	1.13405e-05	P	P	P	6.25379e-06	4.86782e-06	5.19404e-06	5.43855e-06	A	A	A	0.000706479	0.000685353	0.000554592	0.000648808	P	P	P	6.23424e-05	9.96056e-05	0.000110556	9.08347e-05	P	P	P
gbs0035_RSAQ00035_at	gbs0035		1.51908e-05	4.17776e-06	9.67033e-06	9.67963e-06	A	A	A	2.1232e-06	1.41844e-06	6.48308e-06	3.34157e-06	A	A	A	0.000527253	0.000537913	0.00038175	0.000482305	P	P	P	5.56286e-05	8.80136e-05	6.33612e-05	6.90011e-05	A	P	P
gbs0036_RSAQ00036_at	gbs0036		1.27288e-05	8.87276e-06	1.32112e-05	1.16043e-05	P	P	P	5.13428e-06	2.54674e-06	5.91438e-06	4.5318e-06	P	P	P	0.000820528	0.000731856	0.000499109	0.000683831	P	P	P	7.44912e-05	9.70296e-05	7.9006e-05	8.35089e-05	P	P	P
gbs0037_RSAQ00037_at	gbs0037		2.50648e-05	1.04245e-05	2.06349e-05	1.87081e-05	A	A	A	2.47063e-06	9.0909e-06	1.15255e-05	7.69568e-06	A	A	A	0.000866607	0.000825145	0.000501112	0.000730955	P	P	P	0.000154737	0.00033853	0.000260224	0.000251164	P	P	P
gbs0038_RSAQ00038_at	gbs0038	nanH	5.11248e-05	3.28253e-05	4.98901e-05	4.46134e-05	P	P	P	3.21954e-05	2.70148e-05	1.90322e-05	2.60808e-05	A	A	A	0.000802847	0.000625241	0.000428312	0.0006188	P	P	P	0.000146425	0.00016744	0.000143149	0.000152338	P	P	P
gbs0039_RSAQ00039_at	gbs0039		1.94075e-05	1.34484e-05	1.21123e-05	1.49894e-05	P	M	P	6.67843e-06	9.99355e-06	1.19804e-05	9.55079e-06	A	M	M	0.000638175	0.000414878	0.000271977	0.000441677	P	P	P	0.000120848	0.000176242	0.000136109	0.0001444	P	P	P
gbs0040_RSAQ00040_at	gbs0040		2.84696e-05	1.88994e-05	2.65201e-05	2.46297e-05	P	P	P	1.10792e-05	1.196e-05	1.49755e-05	1.26716e-05	P	A	P	0.000877824	0.000437877	0.000273455	0.000529719	P	P	P	0.000155376	0.000183326	0.000129851	0.000156184	P	P	P
gbs0041_RSAQ00041_at	gbs0041		9.45494e-05	7.87806e-05	0.000106056	9.31287e-05	P	P	P	6.40048e-05	7.2695e-05	8.6024e-05	7.42413e-05	P	P	P	0.000310831	0.000213624	0.000206141	0.000243532	P	P	P	4.44389e-05	2.79067e-05	3.96334e-05	3.73263e-05	P	P	P
gbs0042_RSAQ00042_at	gbs0042	purD	2.78672e-05	1.77853e-05	2.54212e-05	2.36912e-05	P	A	A	8.7746e-05	2.95616e-05	2.57427e-05	4.76834e-05	P	A	A	3.56951e-05	2.67663e-05	4.74683e-05	3.66432e-05	A	A	P	3.38887e-05	6.07508e-05	1.40803e-05	3.62399e-05	A	A	A
gbs0043_RSAQ00043_at	gbs0043	purE	1.91718e-05	1.66712e-05	1.40904e-05	1.66445e-05	A	A	A	5.88319e-05	1.70857e-05	1.08051e-05	2.89076e-05	P	A	A	2.68547e-05	2.47982e-05	3.49214e-05	2.88581e-05	A	A	P	3.26099e-05	2.55454e-05	1.46018e-05	2.42524e-05	A	A	A
gbs0044_RSAQ00044_at	gbs0044	purK	3.74531e-05	1.98145e-05	2.84737e-05	2.85804e-05	A	A	A	9.94043e-05	2.92069e-05	2.41504e-05	5.09205e-05	P	A	A	3.75299e-05	4.07118e-05	7.11786e-05	4.98068e-05	A	A	A	4.89148e-05	4.89441e-05	4.64128e-05	4.80906e-05	A	A	A
gbs0045_RSAQ00045_at	gbs0045		0.000586599	0.000454819	0.000557973	0.00053313	P	P	P	0.000768328	0.000572469	0.000541128	0.000627308	P	P	P	0.000679666	0.000707396	0.000890352	0.000759138	P	P	P	0.000264396	0.000320069	0.00029021	0.000291558	P	P	P
gbs0046_RSAQ00046_at	gbs0046		0.000460594	0.000329128	0.000437118	0.000408947	P	P	P	0.000606617	0.000542456	0.000452981	0.000534018	P	P	P	0.000453069	0.000411392	0.000518907	0.000461123	P	P	P	0.000238819	0.00034862	0.000312373	0.000299937	P	P	P
gbs0047_RSAQ00047_at	gbs0047	purB	0.000359785	0.000252575	0.000327082	0.000313147	P	P	P	0.000348398	0.000295873	0.000342087	0.000328786	P	P	P	0.000286061	0.000246857	0.000288578	0.000273832	P	P	P	0.000196618	0.00017431	0.000190866	0.000187265	P	P	P
gbs0048_RSAQ00048_at	gbs0048		0.000204525	0.000176262	0.000200781	0.000193856	P	P	P	0.000161209	0.000134494	0.000140391	0.000145365	P	P	P	9.61182e-05	9.39071e-05	8.25805e-05	9.08686e-05	P	P	P	6.61789e-05	4.65828e-05	4.22408e-05	5.16675e-05	P	P	P
gbs0049_RSAQ00049_at	gbs0049	ruvB	0.000264895	0.000181355	0.000268132	0.000238127	P	P	P	0.000205448	0.000199645	0.000240253	0.000215115	P	P	P	0.000137359	0.000100093	0.000100709	0.00011272	P	P	P	3.03719e-05	5.79602e-05	8.36994e-05	5.73438e-05	A	P	P
gbs0050_RSAQ00050_at	gbs0050		0.000470625	0.00037202	0.000408181	0.000416942	P	P	P	0.00059797	0.000534429	0.000477738	0.000536712	P	P	P	0.000655272	0.000736074	0.000874657	0.000755334	P	P	P	0.000161771	0.000199641	0.000201296	0.000187569	P	P	P
gbs0051_RSAQ00051_at	gbs0051		0.000223435	0.000198543	0.000214823	0.000212267	P	P	P	0.000316318	0.00032363	0.00023214	0.000290696	P	P	P	0.000408575	0.00045126	0.000506503	0.000455446	P	P	P	0.000125324	0.000140178	0.000128808	0.000131437	P	P	P
gbs0052_RSAQ00052_at	gbs0052		0.000493752	0.000475588	0.000482979	0.000484106	P	P	P	0.000545045	0.000579851	0.000499197	0.000541364	P	P	P	0.000585258	0.000695306	0.000662648	0.000647737	P	P	P	0.000320664	0.000425041	0.000446397	0.000397367	P	P	P
gbs0053_RSAQ00053_at	gbs0053	adh2	0.000395431	0.000389964	0.000433895	0.00040643	P	P	P	0.000282501	0.000310541	0.00031187	0.000301637	P	P	P	0.0027599	0.00358416	0.00308591	0.00314333	P	P	P	0.00549764	0.00546457	0.00612909	0.0056971	P	P	P
gbs0054_RSAQ00054_at	gbs0054	adhA	7.72633e-05	8.19637e-05	7.59218e-05	7.83829e-05	P	P	P	3.67506e-05	3.93939e-05	3.59792e-05	3.73746e-05	P	P	P	0.00327519	0.00424651	0.00380414	0.00377528	P	P	P	0.00879028	0.00772094	0.00840983	0.00830702	P	P	P
gbs0055_RSAQ00055_at	gbs0055	thrC	0.000265524	0.000218716	0.000252527	0.000245589	P	P	P	0.000267562	0.000278627	0.000279493	0.000275227	P	P	P	0.000580629	0.000902745	0.00147953	0.000987635	P	P	P	0.000111577	8.39349e-05	7.27481e-05	8.942e-05	P	P	P
gbs0056_RSAQ00056_at	gbs0056		0.000205337	0.000183225	0.000236019	0.000208194	P	P	P	0.000203016	0.000210413	0.000203629	0.000205686	P	P	P	0.000405656	0.000700985	0.0011713	0.000759313	P	P	P	0.000150581	0.000187404	0.000184347	0.000174111	P	P	P
gbs0057_RSAQ00057_at	gbs0057	rpsJ	0.0021331	0.00282727	0.00226764	0.00240934	P	P	P	0.00257127	0.0024145	0.00246038	0.00248205	P	P	P	0.00140208	0.00110096	0.000899607	0.00113421	P	P	P	0.000201734	0.000149408	0.00013637	0.000162504	P	A	P
gbs0058_RSAQ00058_at	gbs0058	rplC	0.00174785	0.00178223	0.00157331	0.00170113	P	P	P	0.00184977	0.00190058	0.00171294	0.00182109	P	P	P	0.000748429	0.000552983	0.000510272	0.000603895	P	P	P	0.00018447	0.00012236	0.000141063	0.000149298	P	P	P
gbs0059_RSAQ00059_at	gbs0059	rplD	0.00215654	0.00199442	0.00194159	0.00203085	P	P	P	0.00251912	0.00232289	0.0023054	0.00238247	P	P	P	0.0010023	0.000709083	0.000648813	0.000786731	P	P	P	0.00021676	0.000233773	0.000240408	0.000230314	P	P	P
gbs0060_RSAQ00060_at	gbs0060	rplW	0.00223037	0.00229049	0.00209724	0.00220603	P	P	P	0.0026325	0.00248507	0.00252783	0.00254847	P	P	P	0.00114103	0.000781453	0.000762498	0.000894995	P	P	P	0.000176157	0.000208013	0.00021668	0.000200283	P	P	P
gbs0061_RSAQ00061_at	gbs0061	rplB	0.0016329	0.00138976	0.00144662	0.00148976	P	P	P	0.00192725	0.00173133	0.00171093	0.00178984	P	P	P	0.000701517	0.0003668	0.000350836	0.000473051	P	P	P	9.07961e-05	8.32909e-05	8.81321e-05	8.74064e-05	A	P	A
gbs0062_RSAQ00062_at	gbs0062	rpsS	0.00208904	0.00161182	0.00178344	0.0018281	P	P	P	0.00286285	0.00245306	0.00250565	0.00260719	P	P	P	0.000811771	0.000450698	0.000462374	0.000574948	P	P	P	0.000266953	0.000186975	0.000165052	0.000206327	P	P	P
gbs0063_RSAQ00063_at	gbs0063	rplV	0.00265183	0.00260342	0.00241717	0.00255747	P	P	P	0.00329814	0.00310535	0.00292902	0.00311084	P	P	P	0.00128936	0.000858828	0.000918738	0.00102231	P	P	P	0.000534226	0.000411517	0.000377038	0.000440927	P	P	P
gbs0064_RSAQ00064_at	gbs0064	rpsC	0.00228967	0.0024124	0.00197211	0.00222473	P	P	P	0.00261142	0.00243759	0.00248719	0.00251206	P	P	P	0.00116568	0.000955546	0.000812733	0.000977986	P	P	P	0.000518241	0.000352484	0.000375995	0.000415573	P	P	P
gbs0065_RSAQ00065_at	gbs0065	rplP	0.00220279	0.00220025	0.00207082	0.00215795	P	P	P	0.00269642	0.00250535	0.00236841	0.00252339	P	P	P	0.00106001	0.000709814	0.00074103	0.000836952	P	P	P	0.000357749	0.000377385	0.000268307	0.00033448	P	P	P
gbs0066_RSAQ00066_at	gbs0066	rpmC	0.00231311	0.00260151	0.00230676	0.00240713	P	P	P	0.00285744	0.00257108	0.00258341	0.00267064	P	P	P	0.00126651	0.000984562	0.000958382	0.00106982	P	P	P	0.000539661	0.000420533	0.000376256	0.000445483	P	P	P
gbs0067_RSAQ00067_at	gbs0067	rpsQ	0.00218731	0.00210563	0.00206562	0.00211952	P	P	P	0.00279996	0.0025627	0.00242903	0.00259723	P	P	P	0.000904053	0.00062361	0.000597194	0.000708286	P	P	P	0.000279742	0.000211018	0.000207814	0.000232858	P	P	P
gbs0068_RSAQ00068_at	gbs0068	rplN	0.00189133	0.00205856	0.00180662	0.00191884	P	P	P	0.00230166	0.00214304	0.0020932	0.0021793	P	P	P	0.000984826	0.000907018	0.000880572	0.000924139	P	P	P	0.000409861	0.000381249	0.000300901	0.000364004	P	P	P
gbs0069_RSAQ00069_at	gbs0069	rplX	0.00202296	0.00215282	0.0019347	0.00203683	P	P	P	0.00243427	0.00233004	0.00214415	0.00230282	P	P	P	0.00110984	0.000941095	0.000852473	0.000967803	P	P	P	0.000467408	0.000455953	0.000410935	0.000444765	P	P	P
gbs0070_RSAQ00070_at	gbs0070	rplE	0.00194814	0.00201121	0.00189414	0.00195116	P	P	P	0.00217805	0.00198262	0.00210742	0.00208937	P	P	P	0.000947337	0.000663366	0.000625818	0.000745507	P	P	P	0.000354233	0.000267905	0.000233628	0.000285255	P	P	P
gbs0071_RSAQ00071_at	gbs0071		0.00219813	0.00253439	0.00219866	0.00231039	P	P	P	0.00265662	0.00248069	0.00234217	0.00249316	P	P	P	0.00112085	0.000996764	0.000967971	0.00102853	P	P	P	0.000696636	0.00054504	0.000538962	0.000593546	P	P	P
gbs0072_RSAQ00072_at	gbs0072	rpsH	0.0019792	0.00233175	0.00210571	0.00213889	P	P	P	0.00244944	0.00227788	0.00237584	0.00236772	P	P	P	0.00114032	0.00087401	0.000900848	0.000971727	P	P	P	0.000495862	0.000414093	0.000348617	0.000419524	P	P	P
gbs0073_RSAQ00073_at	gbs0073	rplF	0.00217686	0.00260641	0.00231267	0.00236531	P	P	P	0.00270388	0.00254068	0.00245595	0.00256683	P	P	P	0.0012168	0.00119751	0.00111777	0.00117736	P	P	P	0.000819403	0.000653232	0.000555649	0.000676095	P	P	P
gbs0074_RSAQ00074_at	gbs0074	rplR	0.00171218	0.00175104	0.00166342	0.00170888	P	P	P	0.00184684	0.00164729	0.00171585	0.00173666	P	P	P	0.000673286	0.000557763	0.000517237	0.000582762	P	P	P	0.000365742	0.000280141	0.000260485	0.000302123	P	P	P
gbs0075_RSAQ00075_at	gbs0075	rpsE	0.00215476	0.00275581	0.00217714	0.00236257	P	P	P	0.00255606	0.00245732	0.00243999	0.00248445	P	P	P	0.00125308	0.00130064	0.0012223	0.00125867	P	P	P	0.000994921	0.000841066	0.000766593	0.000867527	P	P	P
gbs0076_RSAQ00076_at	gbs0076	rpmD	0.0022106	0.00270345	0.0023181	0.00241071	P	P	P	0.00265427	0.00246673	0.00236613	0.00249571	P	P	P	0.00110425	0.000974665	0.00107531	0.00105141	P	P	P	0.000657952	0.000638206	0.000506108	0.000600755	P	P	P
gbs0077_RSAQ00077_at	gbs0077	rplO	0.00181805	0.00223988	0.00172965	0.00192919	P	P	P	0.00208672	0.00202302	0.00203974	0.00204983	P	P	P	0.00112485	0.0011365	0.00105098	0.00110411	P	P	P	0.000557885	0.00065452	0.000586417	0.000599607	P	P	P
gbs0078_RSAQ00078_at	gbs0078	secY	0.00215672	0.00260613	0.00220886	0.0023239	P	P	P	0.0024211	0.00237053	0.00227507	0.00235557	P	P	P	0.000984242	0.000958864	0.000987149	0.000976752	P	P	P	0.000569714	0.000539459	0.000529314	0.000546162	P	P	P
gbs0079_RSAQ00079_at	gbs0079	adk	0.00123443	0.00118589	0.00123157	0.0012173	P	P	P	0.00100184	0.000956511	0.000932236	0.000963529	P	P	P	0.000207582	0.000140523	8.3964e-05	0.000144023	P	P	P	5.59483e-05	2.96241e-05	3.88511e-05	4.14745e-05	P	P	P
gbs0080_RSAQ00080_at	gbs0080	infA	0.00250899	0.00325304	0.00275678	0.0028396	P	P	P	0.0031316	0.00295322	0.00294244	0.00300909	P	P	P	0.0016343	0.000998001	0.00106105	0.00123112	P	P	P	0.0004332	0.00040336	0.000426319	0.00042096	P	P	P
gbs0081_RSAQ00081_at	gbs0081	rpmJ	0.002265	0.00268972	0.00237275	0.00244249	P	P	P	0.00275885	0.00263988	0.0025411	0.00264661	P	P	P	0.0013738	0.000882276	0.000989105	0.00108173	P	P	P	0.000440873	0.000473341	0.000485248	0.000466487	P	P	P
gbs0082_RSAQ00082_at	gbs0082	rpsM	0.0022854	0.00293939	0.00243844	0.00255441	P	P	P	0.00275599	0.00269139	0.00260934	0.00268557	P	P	P	0.00166891	0.00109146	0.00118313	0.0013145	P	P	P	0.000438315	0.00039327	0.000360351	0.000397312	P	P	P
gbs0083_RSAQ00083_at	gbs0083	rpsK	0.00204143	0.00275712	0.00225297	0.00235051	P	P	P	0.00252004	0.00250841	0.00229895	0.00244247	P	P	P	0.00136158	0.000997102	0.000951512	0.0011034	P	P	P	0.000391958	0.000323289	0.000390336	0.000368528	P	P	P
gbs0084_RSAQ00084_at	gbs0084	rpoA	0.00226602	0.00291544	0.00229516	0.00249221	P	P	P	0.002665	0.00256921	0.00243798	0.0025574	P	P	P	0.00144523	0.00104934	0.00108371	0.00119276	P	P	P	0.000359987	0.00044479	0.000474818	0.000426532	P	P	P
gbs0085_RSAQ00085_at	gbs0085	rplQ	0.00284832	0.00406898	0.00301512	0.0033108	P	P	P	0.00343568	0.00337279	0.00295856	0.00325568	P	P	P	0.00157905	0.00104422	0.00100032	0.00120786	P	P	P	0.000306597	0.000271125	0.000271436	0.000283053	P	P	P
gbs0086_RSAQ00086_at	gbs0086		9.63566e-05	7.99742e-05	9.62149e-05	9.08486e-05	P	P	P	5.31186e-05	4.90651e-05	5.58834e-05	5.2689e-05	P	P	P	1.55957e-05	2.09182e-05	1.41689e-05	1.68943e-05	P	P	P	2.23793e-06	9.66003e-06	1.06906e-05	7.52952e-06	A	A	A
gbs0087_RSAQ00087_at	gbs0087		6.10773e-05	4.94567e-05	6.08058e-05	5.71133e-05	P	P	P	2.25831e-05	3.03352e-05	3.24912e-05	2.84698e-05	P	P	P	1.92236e-05	1.36643e-05	1.50754e-05	1.59878e-05	P	P	P	1.79035e-05	6.86935e-06	1.6427e-05	1.37333e-05	A	A	P
gbs0088_RSAQ00088_at	gbs0088		0.000143972	0.000118887	0.000129084	0.000130648	P	P	P	9.97132e-05	0.000108156	0.000116468	0.000108112	P	P	P	0.000129144	8.40665e-05	9.64632e-05	0.000103225	P	P	P	2.68552e-05	2.49014e-05	2.65961e-05	2.61176e-05	P	P	P
gbs0089_RSAQ00089_at	gbs0089		0.000963487	0.00105423	0.000944176	0.000987297	P	P	P	0.000871245	0.000980689	0.000954567	0.0009355	P	P	P	0.00113799	0.00142137	0.00131332	0.00129089	P	P	P	0.000408263	0.000913194	0.00100361	0.000775023	P	P	P
gbs0090_RSAQ00090_at	gbs0090	comX1.1	2.22361e-05	1.90983e-05	2.23199e-05	2.12181e-05	P	P	P	1.13495e-05	1.36364e-05	1.89943e-05	1.46601e-05	P	P	P	6.42178e-06	9.05331e-06	8.92117e-06	8.13209e-06	A	A	A	3.83646e-06	1.288e-06	1.30373e-06	2.14273e-06	A	A	A
gbs0091_RSAQ00091_at	gbs0091		0.000450458	0.000404288	0.000453577	0.000436108	P	P	P	0.000552688	0.000567795	0.00041867	0.000513051	P	P	P	0.000471625	0.000451372	0.000447347	0.000456781	P	P	P	0.000126603	0.000121072	0.000155665	0.000134447	A	P	P
gbs0092_RSAQ00092_at	gbs0092		0.000301851	0.000240042	0.000303443	0.000281779	P	P	P	0.000341565	0.000369858	0.000306145	0.000339189	P	P	P	0.00033731	0.000260353	0.000281709	0.000293124	P	P	P	0.000119889	7.51335e-05	0.000141585	0.000112203	P	P	P
gbs0093_RSAQ00093_at	gbs0093		0.00067756	0.000669396	0.000722662	0.000689873	P	P	P	0.000628892	0.000689555	0.000643341	0.000653929	P	P	P	0.000503442	0.000507604	0.000507934	0.000506327	P	P	P	0.000230507	0.000276706	0.000302726	0.00026998	P	P	P
gbs0094_RSAQ00094_at	gbs0094	hrcA	0.00117372	0.00113902	0.00112601	0.00114625	P	P	P	0.00106411	0.00102063	0.00100977	0.0010315	P	P	P	0.000924653	0.000988892	0.00109645	0.00100333	P	P	P	0.00565142	0.00362337	0.00344471	0.00423983	P	P	P
gbs0095_RSAQ00095_at	gbs0095	grpE	0.0010044	0.000797355	0.000909524	0.000903759	P	P	P	0.000916025	0.000818826	0.00093671	0.00089052	P	P	P	0.000883287	0.000858209	0.000935149	0.000892215	P	P	P	0.00539885	0.00286688	0.0027746	0.00368011	P	P	P
gbs0096_RSAQ00096_at	gbs0096	dnaK	0.00157361	0.00166382	0.00144418	0.00156053	P	P	P	0.00164119	0.00161824	0.00140448	0.00155464	P	P	P	0.00136396	0.00153766	0.00162117	0.0015076	P	P	P	0.00705236	0.00646535	0.00561464	0.00637745	P	P	P
gbs0097_RSAQ00097_at	gbs0097	dnaJ	0.000807703	0.0006349	0.000774481	0.000739028	P	P	P	0.000688225	0.000630915	0.000671586	0.000663575	P	P	P	0.00036233	0.000295835	0.000398352	0.000352172	P	P	P	0.00124141	0.000785897	0.000810137	0.000945816	P	P	P
gbs0098_RSAQ00098_at	gbs0098		5.11771e-05	3.52523e-05	5.74847e-05	4.79714e-05	P	P	P	6.03375e-05	5.19664e-05	3.87468e-05	5.03502e-05	P	P	P	1.88066e-05	1.50701e-05	2.35195e-05	1.91321e-05	P	P	P	3.48478e-05	2.57601e-05	3.15502e-05	3.07194e-05	P	M	P
gbs0099_RSAQ00099_at	gbs0099	truA	0.000433041	0.000369075	0.000427985	0.000410034	P	P	P	0.000361484	0.000368794	0.000370521	0.000366933	P	P	P	0.00125337	0.000844151	0.000692655	0.00093006	P	P	P	0.000986289	0.00111004	0.00122055	0.00110563	P	P	P
gbs0100_RSAQ00100_at	gbs0100	thiD	0.00023014	0.000126924	0.000211038	0.000189367	P	P	P	0.00022282	0.000225016	0.00022941	0.000225749	P	P	P	0.000616449	0.000239322	0.000254325	0.000370032	P	P	P	0.00036798	0.00059377	0.000501414	0.000487721	P	P	P
gbs0101_RSAQ00101_at	gbs0101		0.000219559	0.000128357	0.000234603	0.000194173	P	P	P	0.000251117	0.000177079	0.00019908	0.000209092	P	P	P	0.000665238	0.000269856	0.000297118	0.000410737	P	P	P	0.000492665	0.000504039	0.000504022	0.000500242	P	P	P
gbs0102_RSAQ00102_at	gbs0102		0.000280924	0.000269087	0.000327008	0.00029234	P	P	P	0.00019325	0.000220728	0.000241504	0.000218494	P	P	P	0.00067166	0.000401945	0.000323261	0.000465622	P	P	P	0.00130951	0.00119334	0.0014401	0.00131431	P	P	P
gbs0103_RSAQ00103_at	gbs0103		0.00017472	0.000159431	0.000179878	0.000171343	P	P	P	0.000172249	0.000182076	0.000202416	0.00018558	P	P	P	0.000100246	7.76561e-05	6.83161e-05	8.20727e-05	P	P	P	6.45803e-05	5.96775e-05	5.00632e-05	5.8107e-05	A	P	P
gbs0104_RSAQ00104_at	gbs0104	tig	0.0015615	0.00207774	0.00170234	0.00178053	P	P	P	0.00155414	0.00161254	0.0017405	0.00163573	P	P	P	0.00103624	0.00115798	0.00102651	0.00107358	P	P	P	0.000343363	0.00024193	0.000395812	0.000327035	P	P	P
gbs0105_RSAQ00105_at	gbs0105	rpoE	0.00130365	0.00147988	0.00138273	0.00138876	P	P	P	0.00139305	0.00133591	0.00138317	0.00137071	P	P	P	0.00077691	0.000528916	0.000466573	0.0005908	P	P	P	0.000174878	0.000227762	0.00024484	0.000215827	P	P	P
gbs0106_RSAQ00106_at	gbs0106		0.000932922	0.000888112	0.000877021	0.000899352	P	P	P	0.000870203	0.000843842	0.000781305	0.000831783	P	P	P	0.000559946	0.000444793	0.000441336	0.000482025	P	P	P	6.93759e-05	9.48829e-05	0.000102995	8.90846e-05	P	P	P
gbs0107_RSAQ00107_at	gbs0107		0.000612476	0.00062738	0.00062442	0.000621425	P	P	P	0.000626112	0.00062421	0.000609826	0.000620049	P	P	P	0.000233352	0.000138892	0.000120651	0.000164298	P	P	P	2.97325e-05	2.76921e-05	4.58913e-05	3.44386e-05	P	P	P
gbs0108_RSAQ00108_at	gbs0108		0.000279877	0.000247204	0.000302955	0.000276679	P	P	P	0.000237219	0.000241167	0.000245637	0.000241341	P	P	P	0.000104667	8.99146e-05	7.99089e-05	9.14968e-05	P	P	P	5.17922e-05	4.48654e-05	5.86678e-05	5.17751e-05	M	A	P
gbs0109_RSAQ00109_at	gbs0109	radA	0.000392236	0.000389407	0.000407277	0.000396307	P	P	P	0.000363453	0.000406576	0.000421589	0.000397206	P	P	P	0.000346651	0.000310905	0.000257474	0.00030501	P	P	P	0.00015122	0.000151984	0.000136892	0.000146699	P	P	P
gbs0110_RSAQ00110_at	gbs0110		0.000379769	0.000444872	0.000410232	0.000411624	P	P	P	0.000274549	0.000297002	0.000320211	0.000297254	P	P	P	6.64696e-05	4.92028e-05	4.61325e-05	5.3935e-05	P	P	P	4.89148e-05	2.51161e-05	2.21634e-05	3.20648e-05	A	A	A
gbs0111_RSAQ00111_at	gbs0111		0.000758464	0.000809411	0.000774969	0.000780948	P	P	P	0.000966866	0.00106122	0.00117256	0.00106688	P	P	P	0.00110138	0.00108904	0.00105809	0.00108284	P	P	P	0.000336329	0.00044479	0.000482901	0.00042134	P	P	P
gbs0112_RSAQ00112_at	gbs0112	gltX	0.000990935	0.000998484	0.00101744	0.00100228	P	P	P	0.000982308	0.00099352	0.00098501	0.000986946	P	P	P	0.000684795	0.000436865	0.000443339	0.000521666	P	P	P	0.000633655	0.000518207	0.000529575	0.000560479	P	P	P
gbs0113_RSAQ00113_at	gbs0113		9.3816e-05	7.57169e-05	6.92552e-05	7.9596e-05	P	P	P	5.04163e-05	5.47388e-05	4.42062e-05	4.97871e-05	P	P	P	0.00177462	0.00269991	0.00283531	0.00243661	P	P	P	0.000408263	0.000416025	0.000403634	0.000409307	P	P	P
gbs0114_RSAQ00114_at	gbs0114		6.07368e-05	4.81835e-05	4.78144e-05	5.22449e-05	P	P	P	2.35482e-05	3.11412e-05	2.22927e-05	2.56607e-05	P	P	P	0.000981865	0.00208311	0.00199739	0.00168745	P	P	P	0.000171042	0.000241071	0.000289428	0.000233847	P	P	P
gbs0115_RSAQ00115_at	gbs0115		6.92489e-05	4.34487e-05	5.39927e-05	5.55634e-05	P	P	P	2.90685e-05	4.63249e-05	2.88895e-05	3.4761e-05	P	P	P	0.000666489	0.00189136	0.00178738	0.00144841	P	P	P	0.000219957	0.000257601	0.000243015	0.000240191	P	P	P
gbs0116_RSAQ00116_at	gbs0116		1.5767e-05	1.29709e-05	1.51648e-05	1.46342e-05	P	A	P	6.79424e-06	7.9626e-06	8.22706e-06	7.6613e-06	A	M	A	0.00017981	0.000862258	0.000964298	0.000668789	P	P	P	5.11527e-05	6.31122e-05	6.3622e-05	5.92956e-05	M	P	P
gbs0117_RSAQ00117_at	gbs0117		4.25341e-05	3.20295e-05	3.30159e-05	3.58598e-05	M	M	P	2.59416e-05	2.58865e-05	2.79038e-05	2.65773e-05	A	A	A	0.000164172	0.00100194	0.00110427	0.000756793	P	P	P	0.000114454	8.56522e-05	8.18742e-05	9.39935e-05	P	P	P
gbs0118_RSAQ00118_at	gbs0118		3.17434e-05	2.48676e-05	2.93773e-05	2.86628e-05	P	P	P	1.59047e-05	1.24113e-05	1.29282e-05	1.37481e-05	A	A	A	0.00023231	0.00143638	0.00143268	0.00103379	P	P	P	0.000118291	0.000114632	0.000114728	0.000115884	P	P	P
gbs0119_RSAQ00119_at	gbs0119		3.3734e-05	2.3475e-05	2.9768e-05	2.89923e-05	A	A	A	2.1425e-05	2.06318e-05	2.41125e-05	2.20564e-05	A	A	A	6.83878e-06	6.24173e-06	8.3964e-06	7.15897e-06	A	A	A	5.75468e-06	1.88907e-05	6.2579e-06	1.03011e-05	A	A	A
gbs0120_RSAQ00120_at	gbs0120		1.74694e-05	1.46023e-05	1.49206e-05	1.56641e-05	P	P	P	6.91005e-06	7.73694e-06	2.99511e-06	5.8807e-06	A	A	A	6.38008e-06	5.96057e-06	9.87531e-06	7.40532e-06	A	A	A	6.07439e-06	7.94269e-06	3.3897e-06	5.80226e-06	A	A	A
gbs0121_RSAQ00121_at	gbs0121		0.000153165	0.000130625	0.000153895	0.000145895	P	P	P	0.000169779	0.000193262	0.000146457	0.000169833	P	P	P	0.000128644	0.000144234	0.000175704	0.000149527	P	P	P	9.62311e-05	7.42749e-05	6.1536e-05	7.73473e-05	P	P	P
gbs0122_RSAQ00122_at	gbs0122		0.000228778	0.000224883	0.000221465	0.000225042	P	P	P	0.000224364	0.000177176	0.000208179	0.00020324	P	P	P	0.000163839	0.000247701	0.000258714	0.000223418	P	P	P	0.00015154	0.000287869	0.000225806	0.000221738	P	P	P
gbs0123_RSAQ00123_at	gbs0123		4.53366e-05	3.44168e-05	5.05983e-05	4.34506e-05	P	P	P	5.74808e-05	5.82849e-05	5.07272e-05	5.54976e-05	P	P	P	1.85564e-05	2.98028e-05	3.57324e-05	2.80305e-05	A	A	A	0.000309474	0.000296885	0.000287342	0.0002979	M	P	P
gbs0124_RSAQ00124_at	gbs0124		6.02654e-05	4.64726e-05	6.31502e-05	5.66294e-05	P	P	P	7.29222e-05	6.96647e-05	6.80154e-05	7.02008e-05	P	P	P	1.96406e-05	2.56979e-05	4.85178e-05	3.12854e-05	P	P	P	0.0003245	0.000358709	0.000371823	0.000351677	P	P	P
gbs0125_RSAQ00125_at	gbs0125	fba	0.00192975	0.00236509	0.00195175	0.00208219	P	P	P	0.00232502	0.00207273	0.00229228	0.00223001	P	P	P	0.00216768	0.00261416	0.00249425	0.00242537	P	P	P	0.00500274	0.00435023	0.00459408	0.00464902	P	P	P
gbs0126_RSAQ00126_at	gbs0126		0.000195777	0.00015589	0.000190256	0.000180641	P	P	P	0.000355848	0.000364345	0.00040741	0.000375868	P	P	P	0.000171887	0.000321814	0.000586126	0.000359942	P	P	P	5.88257e-05	3.04827e-05	3.78081e-05	4.23722e-05	P	A	P
gbs0127_RSAQ00127_at	gbs0127	rpmV	0.00195827	0.0025706	0.00202442	0.00218443	P	P	P	0.00190906	0.00191583	0.0020038	0.0019429	P	P	P	0.00129315	0.00120381	0.00113285	0.00120994	P	P	P	0.000349437	0.000220249	0.000250055	0.000273247	P	P	P
gbs0128_RSAQ00128_at	gbs0128		0.00140025	0.00147554	0.00136869	0.00141483	P	P	P	0.00154557	0.0015293	0.001501	0.00152529	P	P	P	0.00162579	0.00166677	0.00167876	0.00165711	P	P	P	0.000839225	0.00115963	0.00113946	0.00104611	P	P	P
gbs0129_RSAQ00129_at	gbs0129		0.00126243	0.00134158	0.0013357	0.00131324	P	P	P	0.00134831	0.00134213	0.00134101	0.00134382	P	P	P	0.00126359	0.0011207	0.00114654	0.00117694	P	P	P	0.000327378	0.000335954	0.000334276	0.000332536	P	P	P
gbs0130_RSAQ00130_at	gbs0130		0.000793953	0.000926348	0.00077934	0.000833214	P	P	P	0.000736943	0.000621953	0.000795295	0.000718064	P	P	P	0.000595474	0.000563386	0.000604254	0.000587705	P	P	P	7.76882e-05	9.05896e-05	8.78713e-05	8.5383e-05	P	P	P
gbs0131_RSAQ00131_at	gbs0131		0.00115361	0.00129335	0.00107448	0.00117381	P	P	P	0.000975861	0.00109919	0.00105064	0.0010419	P	P	P	0.000303075	0.000270025	0.000276413	0.000283171	P	P	P	0.00012948	0.000153916	0.000160359	0.000147918	P	P	P
gbs0132_RSAQ00132_at	gbs0132		0.00124603	0.00134325	0.00132381	0.00130436	P	P	P	0.00114827	0.00118578	0.00109689	0.00114365	P	P	P	0.000252368	0.000226951	0.000241158	0.000240159	P	P	P	6.61789e-05	0.000107763	0.00010821	9.40506e-05	P	P	P
gbs0133_RSAQ00133_at	gbs0133		0.000237185	0.000214856	0.000207497	0.000219846	P	P	P	0.000210506	0.000240554	0.000260877	0.000237312	P	P	P	0.000224429	0.000226333	0.000195216	0.000215326	P	P	P	9.49523e-05	5.98922e-05	6.62294e-05	7.36913e-05	P	P	P
gbs0134_RSAQ00134_at	gbs0134	uppP	0.000806001	0.000886202	0.000753846	0.00081535	P	P	P	0.000748022	0.000774403	0.00072129	0.000747905	P	P	P	0.000758437	0.000932098	0.000843695	0.000844743	P	P	P	0.000242336	0.000327153	0.000340795	0.000303428	P	P	P
gbs0135_RSAQ00135_at	gbs0135	mecA	0.0007862	0.000850671	0.0008421	0.000826324	P	P	P	0.000741884	0.000786524	0.000874874	0.000801094	P	P	P	0.00045432	0.00044485	0.000364671	0.00042128	P	P	P	2.62158e-05	4.29334e-05	6.41435e-05	4.44309e-05	A	A	M
gbs0136_RSAQ00136_at	gbs0136		0.000624995	0.000688057	0.00067282	0.000661957	P	P	P	0.000519026	0.000608865	0.000613769	0.000580553	P	P	P	0.000334433	0.000292743	0.000281661	0.000302946	P	P	P	0.000139072	0.000151555	0.000176525	0.000155717	P	P	P
gbs0137_RSAQ00137_at	gbs0137		0.000461197	0.000409102	0.000475678	0.000448659	P	P	P	0.000482082	0.000514184	0.000479141	0.000491802	P	P	P	0.000415122	0.000396265	0.000416242	0.00040921	P	P	P	0.000283898	0.000264255	0.000269872	0.000272675	P	P	P
gbs0138_RSAQ00138_at	gbs0138		0.000346559	0.000280865	0.000341978	0.000323134	P	P	P	0.000390283	0.000388878	0.000348039	0.000375733	P	P	P	0.000308537	0.000284308	0.000331419	0.000308088	P	P	P	0.000192782	0.000249873	0.000213029	0.000218561	P	P	P
gbs0139_RSAQ00139_at	gbs0139	nifS3	0.000376233	0.000325229	0.000377631	0.000359698	P	P	P	0.000429118	0.000418601	0.000408623	0.000418781	P	P	P	0.000374173	0.000353079	0.000403456	0.000376903	P	P	P	0.000256723	0.000277135	0.000242754	0.000258871	P	P	P
gbs0140_RSAQ00140_at	gbs0140	nifU	0.000460228	0.00038885	0.0005263	0.000458459	P	P	P	0.000477179	0.00057608	0.000486344	0.000513201	P	P	P	0.00039936	0.000429048	0.000532694	0.000453701	P	P	P	0.000366701	0.000320283	0.000414847	0.000367277	P	P	P
gbs0141_RSAQ00141_at	gbs0141		0.00035735	0.000244498	0.000329109	0.000310319	P	P	P	0.000421976	0.000393971	0.000357555	0.000391167	P	P	P	0.000310372	0.000264908	0.000327603	0.000300961	P	P	P	0.000248411	0.000255883	0.000258138	0.000254144	P	P	P
gbs0142_RSAQ00142_at	gbs0142		0.000112935	9.62078e-05	0.000110672	0.000106605	P	P	P	0.000111912	0.00011109	0.000101341	0.000108114	P	P	P	7.20574e-05	7.715e-05	5.18573e-05	6.70216e-05	P	P	P	7.35321e-06	2.31841e-05	2.26849e-05	1.77407e-05	A	A	A
gbs0143_RSAQ00143_at	gbs0143	dacA2	0.000267776	0.000263875	0.000295897	0.000275849	P	P	P	0.000213285	0.000211476	0.00023612	0.000220294	P	P	P	0.000131646	0.000106166	8.9164e-05	0.000108992	P	P	P	3.48478e-05	3.79961e-05	2.89428e-05	3.39289e-05	P	P	P
gbs0144_RSAQ00144_at	gbs0144	oppA	0.00127833	0.00140377	0.00132989	0.00133733	P	P	P	0.00153048	0.00134716	0.0012592	0.00137895	P	P	P	0.00140245	0.00114499	0.00110713	0.00121819	P	P	P	0.000232106	0.000284219	0.000319935	0.000278753	P	P	P
gbs0145_RSAQ00145_at	gbs0145		0.000660117	0.000453625	0.000583516	0.000565753	P	P	P	0.000680389	0.00053733	0.000553753	0.000590491	P	P	P	0.000294943	0.000218967	0.000248505	0.000254138	P	P	P	4.69966e-05	7.01962e-05	5.52781e-05	5.74903e-05	A	A	M
gbs0146_RSAQ00146_at	gbs0146	oppC	0.000713363	0.000536942	0.000603199	0.000617835	P	P	P	0.000703397	0.000636557	0.000589202	0.000643052	P	P	P	0.000265044	0.000193718	0.000232905	0.000230556	P	P	P	5.78665e-05	5.81748e-05	5.78856e-05	5.79756e-05	A	P	P
gbs0147_RSAQ00147_at	gbs0147	oppD	0.00076619	0.000756294	0.000760293	0.000760926	P	P	P	0.000797358	0.000803675	0.000661425	0.000754153	P	P	P	0.000449858	0.000294767	0.000409277	0.000384634	P	P	P	8.664e-05	0.00010304	0.00011186	0.000100513	P	P	P
gbs0148_RSAQ00148_at	gbs0148	oppF	0.000690027	0.000636173	0.000711624	0.000679275	P	P	P	0.000667186	0.000669503	0.000563345	0.000633345	P	P	P	0.000353531	0.000303595	0.000359614	0.000338913	P	P	P	0.000122767	0.000126439	0.000128548	0.000125918	P	P	P
gbs0149_RSAQ00149_at	gbs0149		0.000614021	0.00057661	0.00057282	0.000587817	P	P	P	0.00061511	0.000611992	0.000459388	0.000562163	P	P	P	0.000415497	0.000308319	0.000353794	0.000359203	P	P	P	0.000100707	0.000151555	0.000126983	0.000126415	P	P	P
gbs0150_RSAQ00150_at	gbs0150	adcR	0.000625964	0.000471649	0.000599218	0.00056561	P	P	P	0.000673402	0.000607962	0.000565885	0.00061575	P	P	P	0.000389518	0.000226614	0.000305133	0.000307088	P	P	P	5.43498e-05	5.66721e-05	5.50174e-05	5.53464e-05	P	P	P
gbs0151_RSAQ00151_at	gbs0151	adcC	0.000546867	0.000453068	0.000523321	0.000507752	P	P	P	0.000513467	0.000509542	0.000420338	0.000481116	P	P	P	0.000254453	0.000207327	0.000240872	0.000234217	P	P	P	0.000116372	0.000112056	0.000105602	0.000111343	P	P	P
gbs0152_RSAQ00152_at	gbs0152	adcB	0.000768836	0.000768588	0.000769597	0.000769007	P	P	P	0.000598588	0.00064755	0.000605315	0.000617151	P	P	P	0.000416331	0.000451541	0.00046476	0.000444211	P	P	P	0.000124045	8.84429e-05	0.000180436	0.000130975	P	P	P
gbs0153_RSAQ00153_at	gbs0153		4.13032e-05	3.89526e-05	3.85348e-05	3.95969e-05	P	P	P	3.48205e-05	4.39394e-05	4.0415e-05	3.9725e-05	P	P	P	5.59195e-05	5.53321e-05	4.47013e-05	5.19843e-05	P	P	P	0.000124685	0.000121072	0.000126201	0.000123986	P	P	P
gbs0154_RSAQ00154_at	gbs0154	tyrS	0.000662658	0.000638083	0.000674334	0.000658358	P	P	P	0.000608895	0.000689845	0.000660174	0.000652971	P	P	P	0.000197365	0.000147159	0.000142643	0.000162389	P	P	P	5.72271e-05	6.22535e-05	4.11978e-05	5.35595e-05	A	A	A
gbs0155_RSAQ00155_at	gbs0155		0.000289672	0.000225997	0.000301685	0.000272451	P	P	P	0.000326509	0.000321341	0.000322903	0.000323584	P	P	P	0.000349195	0.000246464	0.000226226	0.000273962	P	P	P	0.000218358	0.000199641	0.000200774	0.000206258	P	P	P
gbs0156_RSAQ00156_at	gbs0156	rpoB	0.000972523	0.000635974	0.000806471	0.000804989	P	P	P	0.000961925	0.000994906	0.00104916	0.001002	P	P	P	0.00051024	0.000263952	0.000387379	0.00038719	P	P	P	0.000226031	0.000259747	0.000206771	0.00023085	P	P	P
gbs0157_RSAQ00157_at	gbs0157	rpoC	0.001419	0.00135121	0.00131734	0.00136251	P	P	P	0.00142351	0.00145767	0.00146373	0.0014483	P	P	P	0.000786001	0.000560912	0.000679822	0.000675578	P	P	P	0.000568435	0.00064808	0.000589546	0.00060202	P	P	P
gbs0158_RSAQ00158_at	gbs0158		0.000121762	0.000113675	0.000159902	0.00013178	P	P	P	8.86339e-05	0.00012695	0.00012098	0.000112188	P	P	P	0.000187608	0.000192706	0.000149799	0.000176704	P	P	P	0.000199815	0.000178174	0.000197645	0.000191878	P	P	P
gbs0159_RSAQ00159_at	gbs0159	comYA	1.12097e-05	9.82768e-06	1.07692e-05	1.06022e-05	P	P	P	7.33469e-07	7.73694e-07	6.06604e-07	7.04589e-07	A	A	A	4.75378e-06	1.18087e-06	2.00369e-06	2.64611e-06	A	A	A	2.04611e-05	2.36134e-06	5.21492e-06	9.34579e-06	A	A	A
gbs0160_RSAQ00160_at	gbs0160	comYB	1.44312e-05	1.23343e-05	1.40904e-05	1.36186e-05	P	P	P	6.21518e-06	6.73758e-06	7.88585e-06	6.9462e-06	P	P	P	9.17397e-06	1.00655e-05	9.39824e-06	9.5459e-06	P	P	P	2.68552e-05	1.39534e-05	2.68568e-05	2.25551e-05	A	A	A
gbs0161_RSAQ00161_at	gbs0161	comYC	2.24195e-05	1.94166e-05	2.30525e-05	2.16295e-05	P	P	P	7.25748e-06	4.31979e-06	9.85731e-06	7.14486e-06	A	A	A	6.83878e-06	7.0852e-06	7.58538e-06	7.16979e-06	A	A	A	1.05503e-05	2.14667e-06	1.56447e-06	4.75381e-06	A	A	A
gbs0162_RSAQ00162_at	gbs0162		1.27288e-05	6.28653e-06	1.31868e-05	1.0734e-05	P	A	M	1.19671e-06	7.86589e-06	6.17977e-06	5.08079e-06	A	A	A	5.79628e-06	5.00463e-06	4.48444e-06	5.09512e-06	A	A	A	1.59852e-06	7.08402e-06	3.12895e-06	3.93716e-06	A	A	A
gbs0163_RSAQ00163_at	gbs0163		1.71027e-05	1.21354e-05	1.33333e-05	1.41905e-05	P	P	P	7.37329e-06	6.12508e-06	9.47818e-06	7.65885e-06	P	P	A	2.29349e-06	6.57912e-06	5.6294e-06	4.834e-06	A	A	A	1.91823e-06	7.29869e-06	1.66877e-05	8.63487e-06	A	A	A
gbs0164_RSAQ00164_at	gbs0164	comYD	1.31217e-05	1.22945e-05	1.72894e-05	1.42352e-05	P	A	P	8.72442e-06	4.64216e-06	7.27924e-06	6.88194e-06	A	A	A	5.17078e-06	8.26607e-06	8.87347e-06	7.43677e-06	A	A	A	1.43867e-05	1.76027e-05	5.21492e-06	1.24014e-05	A	A	A
gbs0165_RSAQ00165_at	gbs0165		1.40645e-05	5.96823e-06	1.40415e-05	1.13581e-05	P	A	P	3.39712e-06	6.54416e-06	4.01875e-06	4.65334e-06	A	A	A	8.75697e-07	5.62318e-07	2.57617e-06	1.33806e-06	A	A	A	1.91823e-06	1.93201e-06	2.8682e-06	2.23948e-06	A	A	A
gbs0166_RSAQ00166_at	gbs0166		0.000797253	0.000770379	0.000795677	0.00078777	P	P	P	0.000709843	0.000695615	0.000698542	0.000701333	P	P	P	0.00032013	0.000264233	0.000249077	0.000277813	P	P	P	0.000149941	0.000161215	0.000211204	0.00017412	P	P	P
gbs0167_RSAQ00167_at	gbs0167	ackA	0.00108394	0.00135208	0.00112904	0.00118835	P	P	P	0.000959339	0.00112024	0.00101682	0.00103213	P	P	P	0.00126226	0.00133629	0.00128427	0.00129427	P	P	P	0.000358389	0.000318566	0.000381732	0.000352896	P	P	P
gbs0168_RSAQ00168_at	gbs0168		0.000444146	0.000379858	0.000476654	0.000433553	P	P	P	0.000226256	0.000278143	0.000266337	0.000256912	P	P	P	9.29907e-05	0.000115781	0.000134438	0.000114403	P	P	P	0.000351036	0.000316205	0.000438835	0.000368692	P	P	P
gbs0169_RSAQ00169_at	gbs0169		0.00026301	0.000255957	0.000273944	0.000264304	P	P	P	0.000142332	0.000147163	0.000182171	0.000157222	P	P	P	4.56614e-05	6.78717e-05	9.17879e-05	6.84403e-05	P	P	P	0.000318426	0.000256098	0.000333755	0.00030276	P	P	P
gbs0170_RSAQ00170_at	gbs0170		0.000455801	0.000443439	0.000489939	0.00046306	P	P	P	0.000331142	0.000408478	0.000407827	0.000382482	P	P	P	0.000172679	0.000232968	0.000225558	0.000210402	P	P	P	0.000234024	0.000175812	0.000282648	0.000230828	P	P	P
gbs0171_RSAQ00171_at	gbs0171	proC	0.000623607	0.000458439	0.000576019	0.000552688	P	P	P	0.000711928	0.000684397	0.000780092	0.000725472	P	P	P	0.000959097	0.0007124	0.000712263	0.000794587	P	P	P	0.000596569	0.000566507	0.000609624	0.0005909	P	P	P
gbs0172_RSAQ00172_at	gbs0172	pepA	0.000438803	0.000326184	0.000369304	0.000378097	P	P	P	0.000493779	0.000518375	0.000508448	0.000506867	P	P	P	0.000655397	0.000536957	0.000535652	0.000576002	P	P	P	0.000279422	0.000329944	0.000336101	0.000315156	P	P	P
gbs0173_RSAQ00173_at	gbs0173		0.000282129	0.000239883	0.000276386	0.000266133	P	P	P	0.000332763	0.000330045	0.000321614	0.000328141	P	P	P	0.000204079	0.000178311	0.000163968	0.000182119	P	P	P	5.75468e-05	6.41855e-05	5.99715e-05	6.05679e-05	P	P	P
gbs0174_RSAQ00174_at	gbs0174		0.000833396	0.000858629	0.000805006	0.000832344	P	P	P	0.000761958	0.00082911	0.000770197	0.000787088	P	P	P	0.000654062	0.000583854	0.000496914	0.000578277	P	P	P	0.0001947	0.000333593	0.000281084	0.000269792	P	P	P
gbs0175_RSAQ00175_at	gbs0175		0.000815063	0.000936057	0.000812063	0.000854394	P	P	P	0.000732002	0.000767569	0.000722199	0.00074059	P	P	P	0.000674495	0.00061377	0.000507266	0.00059851	P	P	P	0.000133637	0.000290874	0.000226588	0.000217033	P	P	P
gbs0176_RSAQ00176_at	gbs0176		0.000583351	0.00054661	0.000607424	0.000579128	P	P	P	0.000449385	0.000478369	0.000514059	0.000480604	P	P	P	0.000346067	0.000233474	0.000221741	0.000267094	P	P	P	6.96956e-05	7.83535e-05	5.55389e-05	6.78627e-05	P	P	P
gbs0177_RSAQ00177_at	gbs0177		0.000121474	0.000122707	0.000123346	0.000122509	P	P	P	0.000149396	0.000129142	0.00014839	0.000142309	P	P	P	5.81713e-05	5.4095e-05	6.13987e-05	5.78883e-05	P	P	P	1.69443e-05	2.98387e-05	2.39886e-05	2.35905e-05	A	P	P
gbs0178_RSAQ00178_at	gbs0178		3.13244e-05	2.43504e-05	2.21978e-05	2.59575e-05	P	P	P	6.06077e-06	6.47969e-06	9.17488e-06	7.23845e-06	A	A	A	1.15092e-05	1.48452e-05	1.38827e-05	1.34124e-05	A	A	A	4.47587e-06	1.00894e-05	7.56163e-06	7.37563e-06	A	A	A
gbs0179_RSAQ00179_at	gbs0179		8.32611e-05	7.50803e-05	8.51526e-05	8.11647e-05	P	P	P	0.000104654	0.00010548	0.000109037	0.00010639	P	P	P	0.000401278	0.000325694	0.000271309	0.00033276	P	P	P	9.62311e-05	9.29509e-05	6.20575e-05	8.37465e-05	P	P	P
gbs0180_RSAQ00180_at	gbs0180		0.000128676	0.000113555	0.00011956	0.000120597	P	P	P	0.000127122	0.000174726	0.000132467	0.000144772	P	P	P	0.000439558	0.000433322	0.000336381	0.000403087	P	P	P	9.27143e-05	0.00015456	0.000138717	0.000128664	P	P	P
gbs0181_RSAQ00181_at	gbs0181		0.00011909	0.000102415	0.000125372	0.000115626	P	P	P	0.000106121	0.00011225	0.000120638	0.000113003	P	P	P	0.000363081	0.000295048	0.00026983	0.00030932	P	P	P	6.04242e-05	8.41496e-05	9.46507e-05	7.97415e-05	P	P	P
gbs0182_RSAQ00182_at	gbs0182		1.12621e-05	9.35022e-06	1.02076e-05	1.02733e-05	P	A	P	4.2464e-06	6.96325e-06	8.90949e-06	6.70638e-06	A	A	M	5.13742e-05	7.18642e-05	0.000189253	0.000104164	P	P	P	7.22532e-05	7.08402e-05	6.49257e-05	6.93397e-05	A	A	A
gbs0183_RSAQ00183_at	gbs0183		2.84696e-05	1.85015e-05	2.45421e-05	2.38377e-05	P	P	P	1.19671e-05	1.71825e-05	1.93355e-05	1.61617e-05	A	P	P	9.90789e-05	0.000109427	0.000282997	0.000163834	P	P	P	0.000171362	0.000125151	0.000177307	0.00015794	P	P	P
gbs0184_RSAQ00184_at	gbs0184	dppA	0.000165239	0.000133728	0.000123614	0.00014086	P	P	P	0.000178001	0.000194294	0.000254925	0.000209073	P	P	P	2.5562e-05	1.80504e-05	2.08002e-05	2.14709e-05	A	A	A	1.087e-05	5.15201e-06	5.47566e-06	7.16589e-06	A	A	A
gbs0185_RSAQ00185_at	gbs0185	dppB	3.11411e-05	2.18039e-05	2.03419e-05	2.4429e-05	P	P	P	4.42784e-05	4.70664e-05	5.93334e-05	5.02261e-05	P	P	P	8.13147e-06	9.84056e-06	4.86609e-06	7.61271e-06	A	A	A	1.82232e-05	4.93735e-06	1.35588e-05	1.22398e-05	A	A	A
gbs0186_RSAQ00186_at	gbs0186	dppC	4.86104e-05	2.38729e-05	3.48474e-05	3.57769e-05	P	P	P	6.54717e-05	8.19148e-05	7.81002e-05	7.51622e-05	P	P	P	1.251e-06	6.91651e-06	6.15418e-06	4.7739e-06	A	A	A	4.47587e-06	3.00534e-06	3.65044e-06	3.71055e-06	A	A	A
gbs0187_RSAQ00187_at	gbs0187	dppD	4.54675e-05	1.85015e-05	2.95238e-05	3.11643e-05	P	P	P	5.88705e-05	5.56737e-05	8.18157e-05	6.54533e-05	P	P	P	1.07169e-05	9.5594e-06	8.30098e-06	9.52576e-06	A	A	A	5.75468e-06	1.2236e-05	9.64759e-06	9.21276e-06	A	A	A
gbs0188_RSAQ00188_at	gbs0188	dppE	3.48078e-05	2.4231e-05	3.57265e-05	3.15884e-05	P	P	P	5.63227e-05	5.86073e-05	7.8176e-05	6.43687e-05	P	P	P	1.02999e-05	5.8481e-06	3.91196e-06	6.68665e-06	A	A	A	2.87734e-06	1.07334e-06	6.51864e-06	3.48977e-06	A	A	A
gbs0189_RSAQ00189_at	gbs0189		0.000330504	0.000284565	0.000309255	0.000308108	P	P	P	0.00016781	0.000157672	0.000178796	0.000168093	P	P	P	0.000603022	0.000590771	0.000625818	0.000606537	P	P	P	0.00110202	0.000808437	0.000807269	0.000905909	P	P	P
gbs0190_RSAQ00190_at	gbs0190	dexS	0.000685915	0.000655152	0.00071978	0.000686949	P	P	P	0.000399123	0.000386621	0.000364569	0.000383438	P	P	P	0.00114591	0.00112576	0.00115522	0.0011423	P	P	P	0.00282715	0.00244227	0.00223485	0.00250142	P	P	P
gbs0191_RSAQ00191_at	gbs0191		1.96956e-05	1.24537e-05	1.65324e-05	1.62272e-05	M	A	P	8.68581e-06	4.90006e-06	5.80065e-06	6.46217e-06	A	A	A	0.000131146	0.000109933	0.000119744	0.000120274	P	P	P	0.000408583	0.000821102	0.00120256	0.000810748	P	P	P
gbs0192_RSAQ00192_at	gbs0192		2.89934e-05	1.7666e-05	2.19048e-05	2.28547e-05	P	P	P	1.53256e-05	1.37331e-05	1.31557e-05	1.40715e-05	P	P	P	0.000209625	0.000163747	0.000155047	0.00017614	P	P	P	0.00118131	0.00210825	0.00255583	0.00194846	P	P	P
gbs0193_RSAQ00193_at	gbs0193	ulaA	3.64578e-05	2.72151e-05	2.95238e-05	3.10656e-05	P	P	P	2.10776e-05	2.01805e-05	1.58854e-05	1.90478e-05	P	M	A	0.00014278	0.000110158	0.000110107	0.000121015	P	P	P	0.00110618	0.00189315	0.00186146	0.00162026	P	P	P
gbs0194_RSAQ00194_at	gbs0194		3.38649e-05	2.18039e-05	3.21123e-05	2.92604e-05	P	A	P	1.35499e-05	1.5893e-05	1.69091e-05	1.54507e-05	A	A	A	0.000155582	9.97552e-05	0.000100518	0.000118618	P	P	P	0.0013824	0.00166711	0.00183435	0.00162795	P	P	P
gbs0195_RSAQ00195_at	gbs0195		7.45919e-05	6.62075e-05	7.55067e-05	7.2102e-05	P	P	P	3.69437e-05	4.90651e-05	4.40925e-05	4.33671e-05	P	P	P	0.0002203	0.000192425	0.000141164	0.00018463	P	P	P	0.00248986	0.003176	0.00357952	0.00308179	P	P	P
gbs0196_RSAQ00196_at	gbs0196		7.36752e-05	5.31968e-05	8.10256e-05	6.92992e-05	P	P	P	6.50471e-05	5.51257e-05	6.6044e-05	6.20723e-05	P	P	P	9.52008e-05	8.23233e-05	9.81806e-05	9.19016e-05	P	P	P	3.93237e-05	3.37028e-05	3.2854e-05	3.52935e-05	A	A	A
gbs0197_RSAQ00197_at	gbs0197	rpsO	0.00209166	0.00287382	0.0022735	0.002413	P	P	P	0.00207263	0.00218697	0.00210218	0.0021206	P	P	P	0.00179293	0.0016522	0.00135454	0.00159989	P	P	P	0.000567156	0.000459603	0.000627354	0.000551371	P	P	P
gbs0198_RSAQ00198_at	gbs0198	pnpA	0.000977316	0.000954797	0.00098398	0.000972031	P	P	P	0.00101315	0.00105342	0.00102815	0.00103157	P	P	P	0.000350237	0.000277448	0.000307518	0.000311734	P	P	P	7.35321e-05	8.65109e-05	9.07395e-05	8.35942e-05	P	P	P
gbs0199_RSAQ00199_at	gbs0199		0.000862757	0.000703336	0.000801001	0.000789031	P	P	P	0.000908189	0.000887911	0.000895195	0.000897098	P	P	P	0.000290314	0.000206089	0.000285859	0.000260754	P	P	P	0.000103265	0.0001449	0.000109774	0.000119313	P	P	P
gbs0200_RSAQ00200_at	gbs0200	cysE	0.000775279	0.000586279	0.000697094	0.000686217	P	P	P	0.00097864	0.000910831	0.000876997	0.000922156	P	P	P	0.000252117	0.000189614	0.000239488	0.000227073	P	P	P	0.000104863	0.000119355	8.57854e-05	0.000103334	P	P	P
gbs0201_RSAQ00201_at	gbs0201		0.000572246	0.000376715	0.000500439	0.000483133	P	P	P	0.0006563	0.000534042	0.000720607	0.000636983	P	P	P	0.000199367	9.49755e-05	0.00016039	0.000151578	P	P	P	3.77251e-05	3.71374e-05	1.8513e-05	3.11252e-05	P	P	A
gbs0202_RSAQ00202_at	gbs0202	cysS	0.000622585	0.000459275	0.000556239	0.000546033	P	P	P	0.000762499	0.000719439	0.000726901	0.00073628	P	P	P	0.00021146	0.00013012	0.000195121	0.0001789	P	P	P	7.73685e-05	7.01962e-05	7.30088e-05	7.35245e-05	P	P	P
gbs0203_RSAQ00203_at	gbs0203		0.000498781	0.000391516	0.000480708	0.000457002	P	P	P	0.000450543	0.000436589	0.000530854	0.000472662	P	P	P	0.000148618	7.45633e-05	0.000122368	0.000115183	P	P	P	6.20227e-05	4.40068e-05	5.29314e-05	5.2987e-05	P	P	P
gbs0204_RSAQ00204_at	gbs0204		0.000413582	0.00032304	0.000377607	0.00037141	P	P	P	0.000418193	0.000410864	0.000430196	0.000419751	P	P	P	0.000573707	0.000615794	0.000672618	0.000620706	P	P	P	0.000458456	0.000350552	0.000257356	0.000355455	P	P	P
gbs0205_RSAQ00205_at	gbs0205		0.0006504	0.000598056	0.000625665	0.000624707	P	P	P	0.000624838	0.000649161	0.000631588	0.000635196	P	P	P	0.000804057	0.000910167	0.000953182	0.000889135	P	P	P	0.000997798	0.00132879	0.0013006	0.00120906	P	P	P
gbs0206_RSAQ00206_at	gbs0206		0.000863752	0.000947197	0.000909621	0.000906857	P	P	P	0.000865455	0.000978562	0.000909185	0.000917734	P	P	P	0.000415206	0.000447211	0.000481934	0.000448117	P	P	P	0.00036798	0.00037438	0.000406503	0.000382954	P	P	P
gbs0207_RSAQ00207_at	gbs0207		7.95682e-05	7.98151e-05	9.15018e-05	8.36284e-05	P	P	P	5.07638e-05	6.97936e-05	6.6878e-05	6.24785e-05	P	P	P	1.34691e-05	1.552e-05	2.40919e-05	1.76937e-05	P	P	P	4.09222e-05	2.42574e-05	2.8682e-05	3.12872e-05	A	A	A
gbs0208_RSAQ00208_at	gbs0208		2.14766e-05	1.23741e-05	2.03419e-05	1.80642e-05	P	P	P	1.2662e-05	1.27337e-05	1.69091e-05	1.41016e-05	A	P	P	0.000150453	0.000105603	0.000117263	0.00012444	P	P	P	0.000233384	0.000291089	0.000245362	0.000256612	P	P	P
gbs0209_RSAQ00209_at	gbs0209	rplM	0.00232306	0.00312958	0.00256305	0.0026719	P	P	P	0.0025195	0.00253797	0.00243506	0.00249751	P	P	P	0.00144548	0.00119459	0.00116801	0.00126936	P	P	P	0.000220596	0.000172592	0.000205989	0.000199726	P	P	P
gbs0210_RSAQ00210_at	gbs0210	rpsI	0.00183308	0.00267388	0.00190046	0.00213581	P	P	P	0.00164478	0.00182195	0.00195668	0.0018078	P	P	P	0.00089196	0.000985687	0.000797181	0.000891609	P	P	P	0.000294448	0.000165079	0.000296989	0.000252172	P	P	P
gbs0211_RSAQ00211_at	gbs0211	int.1	0.000177653	0.000147734	0.000167277	0.000164221	P	P	P	0.00014596	0.000139684	0.000137851	0.000141165	P	P	P	0.000318253	0.000288019	0.000278894	0.000295055	P	P	P	0.000294448	0.000275418	0.000252923	0.000274263	P	P	P
gbs0212_RSAQ00212_at	gbs0212		0.000441056	0.000398638	0.000412186	0.000417293	P	P	P	0.00033755	0.000372372	0.000359413	0.000356445	P	P	P	0.000547603	0.000622486	0.000607976	0.000592688	P	P	P	0.000404426	0.000501463	0.000423451	0.000443113	P	P	P
gbs0213_RSAQ00213_at	gbs0213		5.28534e-05	3.04777e-05	5.92674e-05	4.75328e-05	P	P	P	2.00739e-05	1.81496e-05	2.0852e-05	1.96918e-05	P	P	P	6.92218e-06	6.80404e-06	7.91933e-06	7.21518e-06	P	P	P	1.91823e-06	6.22535e-06	1.747e-05	8.53786e-06	A	A	A
gbs0214_RSAQ00214_at	gbs0214		5.59701e-05	5.25204e-05	5.32601e-05	5.39169e-05	P	P	P	1.83367e-05	2.3372e-05	2.10416e-05	2.09168e-05	A	A	A	6.96388e-06	8.04114e-06	1.58864e-05	1.02971e-05	A	A	A	2.30187e-05	1.20214e-05	2.11204e-05	1.87202e-05	A	A	A
gbs0215_RSAQ00215_at	gbs0215		4.44984e-05	2.95228e-05	3.86813e-05	3.75675e-05	P	P	P	1.58275e-05	1.66989e-05	1.33074e-05	1.52779e-05	P	P	P	6.17158e-06	3.99246e-06	8.3964e-06	6.18681e-06	A	A	P	1.9502e-05	9.23069e-06	1.77307e-05	1.54878e-05	A	A	M
gbs0216_RSAQ00216_at	gbs0216		5.16224e-05	3.53717e-05	5.49206e-05	4.73049e-05	P	P	P	1.88772e-05	1.48614e-05	1.17909e-05	1.51765e-05	P	P	P	4.96228e-06	6.07303e-06	4.96151e-06	5.33227e-06	A	A	A	1.43867e-05	1.3524e-05	1.27765e-05	1.35624e-05	A	A	A
gbs0217_RSAQ00217_at	gbs0217		6.71013e-05	5.48281e-05	6.72283e-05	6.30526e-05	P	P	P	1.50168e-05	2.25016e-05	2.27097e-05	2.0076e-05	M	A	P	1.09254e-05	1.15275e-05	1.40735e-05	1.21755e-05	A	A	P	1.9502e-05	1.63147e-05	2.60746e-05	2.06304e-05	A	A	M
gbs0218_RSAQ00218_at	gbs0218		5.6913e-05	3.85547e-05	6.43712e-05	5.32796e-05	P	P	P	1.81051e-05	1.87621e-05	1.77811e-05	1.82161e-05	P	A	P	8.63187e-06	8.3223e-06	1.33579e-05	1.0104e-05	M	A	P	2.23793e-06	1.78174e-05	1.19943e-05	1.06832e-05	A	P	A
gbs0219_RSAQ00219_at	gbs0219		8.72945e-05	6.47354e-05	7.79975e-05	7.66758e-05	P	P	P	4.33133e-05	3.38169e-05	3.54863e-05	3.75388e-05	P	P	P	2.74802e-05	2.76098e-05	4.14095e-05	3.21665e-05	P	P	P	3.6766e-05	2.87654e-05	2.24241e-05	2.93185e-05	P	P	P
gbs0220_RSAQ00220_at	gbs0220		7.23394e-05	6.01597e-05	7.13553e-05	6.79515e-05	P	P	P	1.98809e-05	2.22115e-05	2.8662e-05	2.35848e-05	P	P	P	1.97657e-05	2.16492e-05	2.85287e-05	2.33145e-05	P	P	P	9.27143e-06	3.86401e-06	2.08597e-06	5.0738e-06	A	A	A
gbs0221_RSAQ00221_at	gbs0221		0.000538643	0.000513825	0.000562833	0.000538434	P	P	P	0.00039615	0.000446067	0.000547877	0.000463365	P	P	P	0.000432886	0.000589815	0.000586221	0.000536307	P	P	P	0.00111961	0.00090933	0.00108105	0.00103666	P	P	P
gbs0222_RSAQ00222_at	gbs0222		0.000592178	0.000572154	0.000582564	0.000582299	P	P	P	0.000433557	0.000522437	0.00058105	0.000512348	P	P	P	0.000509781	0.000630752	0.000696806	0.000612446	P	P	P	0.00109275	0.00150117	0.00122707	0.00127366	P	P	P
gbs0223_RSAQ00223_at	gbs0223		6.16273e-05	4.25734e-05	5.77778e-05	5.39928e-05	P	P	P	6.2036e-05	8.56866e-05	8.70476e-05	7.82567e-05	P	P	P	0.000167467	0.000203109	0.000165209	0.000178595	P	P	P	4.57178e-05	5.45255e-05	3.80689e-05	4.61041e-05	P	P	P
gbs0224_RSAQ00224_at	gbs0224		9.35279e-05	8.59823e-05	9.05006e-05	9.00036e-05	P	P	P	0.000113572	0.000127853	0.00015548	0.000132302	P	P	P	0.000374715	0.000368937	0.000318014	0.000353889	P	P	P	0.000115413	0.000155204	0.000147843	0.000139487	P	P	P
gbs0225_RSAQ00225_at	gbs0225		0.000186375	0.000159232	0.000178022	0.000174543	P	P	P	0.000207224	0.000246164	0.000300951	0.000251446	P	P	P	0.000705645	0.00071465	0.000599007	0.000673101	P	P	P	0.000163049	0.000355274	0.000283431	0.000267251	P	P	P
gbs0226_RSAQ00226_at	gbs0226		9.37898e-05	8.86879e-05	9.0061e-05	9.08462e-05	P	P	P	0.000124419	0.000124178	0.000169129	0.000139242	P	P	P	0.000393021	0.00033666	0.000289437	0.000339706	P	P	P	9.71902e-05	0.000102182	0.000112642	0.000104005	P	P	P
gbs0228_RSAQ00228_at	gbs0228		7.94896e-05	5.55045e-05	6.5812e-05	6.69354e-05	P	P	P	9.7783e-05	0.000101418	0.000138381	0.000112527	P	P	P	0.000319963	0.000188208	0.000200607	0.000236259	P	P	P	6.10636e-05	4.48654e-05	3.70259e-05	4.76516e-05	M	P	M
gbs0229_RSAQ00229_at	gbs0229		0.000191351	0.000164564	0.00019536	0.000183758	P	P	P	0.000211278	0.00025303	0.00025648	0.000240263	P	P	P	0.000532424	0.000474709	0.000416624	0.000474586	P	P	P	0.000218358	0.000247297	0.000270133	0.000245263	P	P	P
gbs0230_RSAQ00230_at	gbs0230		0.000119352	9.44174e-05	0.000104835	0.000106201	P	P	P	0.000112491	0.000119761	0.000129851	0.000120701	P	P	P	3.77384e-05	4.29611e-05	6.10647e-05	4.72547e-05	A	P	P	1.63049e-05	1.71734e-06	1.46018e-05	1.08747e-05	A	A	A
gbs0231_RSAQ00231_at	gbs0231	mefE	0.000152143	0.000118688	0.000149377	0.000140069	P	P	P	0.000158931	0.000172147	0.000173034	0.000168037	P	P	P	0.000102457	0.000117299	0.000107913	0.000109223	P	P	P	3.00522e-05	2.46867e-05	1.04298e-05	2.17229e-05	A	A	A
gbs0232_RSAQ00232_at	gbs0232		0.000703149	0.000664821	0.000700537	0.000689502	P	P	P	0.000620553	0.000634622	0.000598225	0.0006178	P	P	P	0.000752224	0.00067793	0.000562416	0.00066419	P	P	P	0.000186068	0.000148335	0.000143671	0.000159358	P	P	P
gbs0233_RSAQ00233_at	gbs0233		0.00046248	0.000392908	0.000434139	0.000429842	P	P	P	0.000553383	0.000455029	0.000460678	0.000489697	P	P	P	0.000524709	0.000395141	0.000384612	0.000434821	P	P	P	0.000117332	0.000115276	0.000144714	0.000125774	P	P	P
gbs0234_RSAQ00234_at	gbs0234		0.000388569	0.000254883	0.000325861	0.000323104	P	P	P	0.000461815	0.000376338	0.000346788	0.00039498	P	P	P	0.000515244	0.000308881	0.000326267	0.000383464	P	P	P	8.15247e-05	0.000104328	9.85619e-05	9.48049e-05	P	P	P
gbs0235_RSAQ00235_at	gbs0235		0.000486969	0.000387457	0.000450623	0.000441683	P	P	P	0.000547863	0.000467376	0.000486951	0.00050073	P	P	P	0.000575625	0.000435628	0.000416003	0.000475752	P	P	P	0.000139391	0.000194274	0.000161141	0.000164935	P	P	P
gbs0236_RSAQ00236_at	gbs0236		0.00014295	9.36614e-05	0.000143028	0.000126546	P	P	P	0.000135653	9.7421e-05	0.000167461	0.000133512	P	P	P	0.000383972	0.000501419	0.000584981	0.000490124	P	P	P	0.000382047	0.000297743	0.000226588	0.000302126	P	P	P
gbs0237_RSAQ00237_at	gbs0237		7.55609e-05	8.77329e-05	9.58486e-05	8.63808e-05	P	P	P	0.000148083	0.000101676	0.000137964	0.000129241	P	P	P	4.33262e-05	4.18927e-05	5.47197e-05	4.66462e-05	P	P	P	5.0833e-05	2.91947e-05	5.57996e-05	4.52758e-05	A	M	A
gbs0238_RSAQ00238_at	gbs0238		0.000111181	8.98019e-05	0.000112015	0.000104333	P	P	P	0.000134881	0.000110284	0.000124354	0.000123173	P	P	P	4.31177e-05	6.56787e-05	6.32592e-05	5.73519e-05	P	P	P	0.000150581	3.17707e-05	8.08312e-05	8.77276e-05	P	P	P
gbs0239_RSAQ00239_at	gbs0239		0.000193342	0.000115704	0.000191111	0.000166719	P	P	P	0.000236486	0.000194874	0.000205411	0.000212257	P	P	P	5.78794e-05	8.55848e-05	9.29806e-05	7.88149e-05	P	P	P	0.000206529	8.43642e-05	0.000102995	0.000131296	P	A	M
gbs0240_RSAQ00240_at	gbs0240		0.000315418	0.000216925	0.000255897	0.000262747	P	P	P	0.000325004	0.00028675	0.000343451	0.000318402	P	P	P	0.000156041	0.000179942	0.000229231	0.000188405	P	P	P	0.000115094	7.59922e-05	9.90834e-05	9.67232e-05	P	P	P
gbs0241_RSAQ00241_at	gbs0241		0.000206647	0.000161659	0.000193724	0.000187343	P	P	P	0.000226796	0.000226789	0.000231154	0.000228246	P	P	P	0.000116176	0.000119099	0.000158959	0.000131411	P	P	P	6.26621e-05	5.19495e-05	9.5433e-05	7.00149e-05	P	P	P
gbs0242_RSAQ00242_at	gbs0242		0.000303894	0.000248278	0.000295995	0.000282722	P	P	P	0.000301494	0.000311089	0.000285597	0.000299393	P	P	P	0.000113924	0.000132145	0.000183337	0.000143135	P	P	P	0.000118291	7.44895e-05	6.1536e-05	8.47722e-05	P	P	P
gbs0243_RSAQ00243_at	gbs0243		0.000207171	0.000124418	0.000159658	0.000163749	P	P	P	0.000191127	0.00016989	0.000196085	0.000185701	P	P	P	8.32746e-05	0.000109258	0.00013563	0.000109388	P	P	P	0.000109339	3.73521e-05	5.26706e-05	6.64539e-05	P	P	P
gbs0244_RSAQ00244_at	gbs0244		0.000366804	0.000347112	0.000374725	0.00036288	P	P	P	0.000292693	0.000284558	0.00029625	0.000291167	P	P	P	0.00048989	0.000571933	0.000550346	0.00053739	P	P	P	0.000986289	0.00120278	0.00112616	0.00110508	P	P	P
gbs0245_RSAQ00245_at	gbs0245		0.000403577	0.000399553	0.000394628	0.000399253	P	P	P	0.000397	0.000409735	0.000409154	0.000405296	P	P	P	0.000756185	0.000942894	0.000974889	0.000891323	P	P	P	0.000234983	0.000363217	0.000375735	0.000324645	P	P	P
gbs0246_RSAQ00246_at	gbs0246		0.000628059	0.000593441	0.000617289	0.00061293	P	P	P	0.000716097	0.000577659	0.000663511	0.000652422	P	P	P	0.00114933	0.00133489	0.00140487	0.00129636	P	P	P	0.000331534	0.000656667	0.000456044	0.000481415	P	P	P
gbs0247_RSAQ00247_at	gbs0247		0.000426756	0.000392829	0.000433162	0.000417582	P	P	P	0.000370402	0.000378788	0.000445399	0.000398196	P	P	P	0.000766485	0.000901845	0.000953611	0.00087398	P	P	P	0.000283258	0.000374809	0.000380689	0.000346252	P	P	P
gbs0248_RSAQ00248_at	gbs0248		7.78919e-05	4.77856e-05	8.65934e-05	7.0757e-05	P	P	P	8.17625e-05	7.84655e-05	8.49245e-05	8.17175e-05	P	P	P	0.000127518	8.0299e-05	9.49843e-05	0.000100934	P	P	P	0.000116053	5.23788e-05	5.78856e-05	7.54391e-05	P	P	P
gbs0249_RSAQ00249_at	gbs0249		6.01606e-05	5.02525e-05	6.67399e-05	5.9051e-05	P	P	P	7.0027e-05	5.9381e-05	6.42621e-05	6.45567e-05	P	P	P	0.000100747	7.4001e-05	7.60924e-05	8.36135e-05	P	P	P	9.01567e-05	5.28081e-05	5.39744e-05	6.56464e-05	A	A	A
gbs0250_RSAQ00250_at	gbs0250		5.33248e-05	4.51596e-05	5.9829e-05	5.27711e-05	P	P	P	4.00706e-05	5.00967e-05	6.08499e-05	5.03391e-05	P	P	P	4.94977e-05	4.54915e-05	2.80993e-05	4.10295e-05	P	P	P	2.71749e-05	3.77814e-05	2.68568e-05	3.06044e-05	A	A	A
gbs0251_RSAQ00251_at	gbs0251	sagI	3.72436e-05	2.88066e-05	4.07814e-05	3.56105e-05	P	P	P	1.00755e-05	1.8891e-05	1.97146e-05	1.6227e-05	P	P	P	1.00497e-05	9.39071e-06	4.96151e-06	8.13397e-06	P	P	A	1.85429e-05	1.5456e-05	2.11204e-05	1.83731e-05	A	A	P
gbs0252_RSAQ00252_at	gbs0252	sagG	1.19693e-05	7.51997e-06	1.02564e-05	9.91522e-06	P	P	P	5.94496e-06	7.22114e-06	6.2556e-06	6.4739e-06	A	P	P	5.75458e-06	4.7797e-06	7.63309e-06	6.05579e-06	P	A	A	2.14202e-05	1.13774e-05	9.1261e-06	1.39746e-05	A	A	A
gbs0253_RSAQ00253_at	gbs0253		0.000215159	0.000117813	0.000180171	0.000171048	P	P	P	0.000119131	0.000128691	0.000159233	0.000135685	P	P	P	0.00015529	0.000110102	8.3964e-05	0.000116452	P	P	P	9.43129e-05	7.57775e-05	7.97882e-05	8.32929e-05	P	P	P
gbs0254_RSAQ00254_at	gbs0254		0.000175191	0.00013516	0.000157118	0.000155823	P	P	P	0.000133569	0.000122727	0.000128297	0.000128198	P	P	P	9.69105e-05	7.01772e-05	5.45766e-05	7.38881e-05	P	P	P	3.42084e-05	4.46508e-05	3.83296e-05	3.90629e-05	A	P	P
gbs0255_RSAQ00255_at	gbs0255		0.00110673	0.00115445	0.00117966	0.00114695	P	P	P	0.000949147	0.001006	0.00101773	0.000990957	P	P	P	0.00122744	0.00154452	0.0017216	0.00149785	P	P	P	0.00100132	0.00101173	0.00113477	0.00104927	P	P	P
gbs0256_RSAQ00256_at	gbs0256	nagA	0.000274298	0.000230015	0.000272918	0.000259077	P	P	P	0.000267523	0.000239265	0.000213373	0.000240054	P	P	P	0.000297028	0.000331036	0.000447585	0.00035855	P	P	P	0.000866719	0.00108106	0.000982751	0.000976845	P	P	P
gbs0257_RSAQ00257_at	gbs0257		0.000495114	0.000471768	0.000504298	0.000490393	P	P	P	0.000348166	0.000350516	0.000408851	0.000369178	P	P	P	0.000150954	0.000185677	0.000180666	0.000172432	P	P	P	7.96065e-05	5.28081e-05	4.27623e-05	5.83923e-05	P	P	P
gbs0258_RSAQ00258_at	gbs0258	glyQ	0.000723656	0.000681691	0.000792576	0.000732641	P	P	P	0.000804422	0.000785074	0.000820659	0.000803385	P	P	P	0.000482217	0.000466611	0.000552349	0.000500392	P	P	P	9.94281e-05	6.65468e-05	0.000109774	9.19163e-05	P	P	P
gbs0259_RSAQ00259_at	gbs0259		0.00103769	0.00108904	0.00113504	0.00108726	P	P	P	0.00112869	0.00112118	0.00114796	0.00113261	P	P	P	0.000874154	0.000883457	0.000925464	0.000894358	P	P	P	0.000152499	0.000153702	0.000141063	0.000149088	P	P	P
gbs0260_RSAQ00260_at	gbs0260	glyS	0.000998871	0.00105363	0.000986032	0.00101284	P	P	P	0.00110997	0.00106515	0.00108908	0.00108807	P	P	P	0.000713526	0.000736524	0.000842788	0.000764279	P	P	P	0.00021644	0.000221107	0.000186955	0.000208167	P	P	P
gbs0261_RSAQ00261_at	gbs0261		0.000831799	0.000785777	0.000806496	0.000808024	P	P	P	0.000813764	0.00084194	0.000856448	0.000837384	P	P	P	0.000588468	0.000626759	0.000856433	0.000690553	P	P	P	0.000401549	0.000319854	0.000364262	0.000361888	P	P	P
gbs0262_RSAQ00262_at	gbs0262		0.000117493	9.54121e-05	0.000133431	0.000115445	P	P	P	0.000127932	0.000115506	8.73888e-05	0.000110276	P	P	P	4.72042e-05	4.75721e-05	7.00813e-05	5.49525e-05	P	P	P	2.55764e-06	9.44536e-06	2.47709e-05	1.2258e-05	A	A	P
gbs0263_RSAQ00263_at	gbs0263	glpK	0.000127838	9.1672e-05	0.000104103	0.000107871	P	P	P	0.000116351	0.00011657	9.20142e-05	0.000108312	P	P	P	0.00116584	0.00124761	0.00144518	0.00128621	P	P	P	0.00663771	0.00712502	0.00658174	0.00678149	P	P	P
gbs0264_RSAQ00264_at	gbs0264	glpD	6.47441e-05	4.31304e-05	6.04395e-05	5.61047e-05	P	P	P	6.48927e-05	5.24822e-05	5.59971e-05	5.77907e-05	P	P	P	0.00081027	0.000772062	0.000927373	0.000836568	P	P	P	0.00351419	0.00303368	0.0030064	0.00318476	P	P	P
gbs0265_RSAQ00265_at	gbs0265	glpF	0.000124067	0.000117216	0.000130403	0.000123895	P	P	P	0.000103187	8.85235e-05	9.57296e-05	9.58134e-05	P	P	P	0.00132697	0.00158236	0.00152247	0.00147727	P	P	P	0.0056121	0.00568074	0.00557631	0.00562305	P	P	P
gbs0266_RSAQ00266_at	gbs0266		0.000115502	7.60352e-05	0.00010967	0.000100402	P	P	P	0.000100408	0.000101999	9.7284e-05	9.9897e-05	P	P	P	0.000454153	0.000361795	0.000414334	0.000410094	P	P	P	0.000106142	0.000147262	0.000105863	0.000119756	P	P	P
gbs0267_RSAQ00267_at	gbs0267		9.96304e-05	5.59024e-05	8.49817e-05	8.01715e-05	P	P	P	9.80532e-05	9.49709e-05	9.45164e-05	9.58468e-05	P	P	P	0.00039152	0.000313886	0.000360139	0.000355182	P	P	P	7.16138e-05	0.000130088	0.000110556	0.000104086	P	P	P
gbs0268_RSAQ00268_at	gbs0268	tkt	0.000366909	0.000240599	0.000333309	0.000313606	P	P	P	0.000566933	0.000399097	0.000402671	0.000456234	P	P	P	0.000596642	0.000469929	0.000631686	0.000566086	P	P	P	0.000197577	0.00011635	0.000144453	0.000152793	A	A	A
gbs0269_RSAQ00269_at	gbs0269		0.000435189	0.000321568	0.000350501	0.000369086	P	P	P	0.000742502	0.000566795	0.000565241	0.000624846	P	P	P	0.000832913	0.000894085	0.00103777	0.000921588	P	P	P	0.000141949	0.000241501	0.000173657	0.000185702	P	P	P
gbs0270_RSAQ00270_at	gbs0270		0.000434691	0.000359407	0.000402955	0.000399018	P	P	P	0.000680466	0.000592456	0.00053673	0.000603217	P	P	P	0.000945169	0.000954084	0.00101076	0.000970006	P	P	P	0.00024937	0.000413234	0.000365044	0.000342549	P	P	P
gbs0271_RSAQ00271_at	gbs0271	proB	0.000339959	0.000337722	0.00034486	0.000340847	P	P	P	0.000538714	0.000462733	0.000449342	0.000483596	P	P	P	0.000706354	0.00080254	0.00089226	0.000800385	P	P	P	0.000261199	0.000378029	0.000337144	0.000325457	P	P	P
gbs0272_RSAQ00272_at	gbs0272		6.20988e-05	5.29183e-05	7.52137e-05	6.34103e-05	P	P	P	3.15006e-05	5.35783e-05	4.2993e-05	4.26906e-05	P	P	P	2.09333e-05	1.95124e-05	1.75084e-05	1.9318e-05	P	P	P	4.66769e-05	6.63322e-05	4.27623e-05	5.19238e-05	P	P	A
gbs0273_RSAQ00273_at	gbs0273	proB	0.000520388	0.000403731	0.000439072	0.000454397	P	P	P	0.000493393	0.000458607	0.00052293	0.000491643	P	P	P	0.000328762	0.000311693	0.00035055	0.000330335	P	P	P	0.000117651	0.000110768	9.46507e-05	0.00010769	P	P	P
gbs0274_RSAQ00274_at	gbs0274	proA	0.000481966	0.000449805	0.000496459	0.000476077	P	P	P	0.000467799	0.00050332	0.000469322	0.000480147	P	P	P	0.00036796	0.000397952	0.000354414	0.000373442	P	P	P	0.000138112	0.000185687	0.000182261	0.000168687	P	P	P
gbs0275_RSAQ00275_at	gbs0275	mraW	0.000691887	0.000665577	0.000694163	0.000683876	P	P	P	0.000656493	0.00073185	0.000670335	0.000686226	P	P	P	0.000359495	0.000248038	0.000233906	0.00028048	P	P	P	0.00011925	0.000112915	0.000164531	0.000132232	M	M	P
gbs0276_RSAQ00276_at	gbs0276	ftsL	0.00081721	0.000729118	0.000812112	0.000786147	P	P	P	0.000663982	0.000740103	0.000818763	0.000740949	P	P	P	0.0003557	0.000194168	0.000198079	0.000249316	P	P	P	8.31232e-05	7.29869e-05	6.62294e-05	7.41132e-05	P	P	P
gbs0277_RSAQ00277_at	gbs0277		0.00055826	0.00053153	0.000533773	0.000541188	P	P	P	0.000497099	0.000544423	0.000534949	0.00052549	P	P	P	0.000215463	0.000163241	0.000147605	0.000175436	P	P	P	0.000170403	0.000124507	0.000129591	0.0001415	P	P	P
gbs0278_RSAQ00278_at	gbs0278	mraY	0.000562268	0.000566146	0.000603785	0.0005774	P	P	P	0.000427535	0.000496389	0.000544616	0.000489513	P	P	P	0.000149661	0.000138161	0.000113447	0.000133756	P	P	P	0.000174878	0.000120428	0.00013637	0.000143892	P	P	P
gbs0279_RSAQ00279_at	gbs0279		0.000414027	0.000350613	0.000418999	0.000394546	P	P	P	0.000417228	0.000404868	0.000414803	0.0004123	P	P	P	0.000459491	0.000476002	0.000551443	0.000495645	P	P	P	0.000159213	0.000125795	0.00013298	0.000139329	P	P	P
gbs0280_RSAQ00280_at	gbs0280		0.00158206	0.00180674	0.00174986	0.00171289	P	P	P	0.00185432	0.00179126	0.00154608	0.00173056	P	P	P	0.00152309	0.00175111	0.00155653	0.00161024	P	P	P	8.50414e-05	6.09655e-05	6.98799e-05	7.19623e-05	P	P	P
gbs0281_RSAQ00281_at	gbs0281		0.0014299	0.00171038	0.00154015	0.00156014	P	P	P	0.00155522	0.00150309	0.00132228	0.0014602	P	P	P	0.00142726	0.00150454	0.0013241	0.00141863	P	P	P	0.000134915	0.000168084	0.000168442	0.000157147	P	P	P
gbs0282_RSAQ00282_at	gbs0282		0.00145546	0.0018229	0.00164376	0.0016407	P	P	P	0.00148979	0.00150106	0.00143124	0.00147403	P	P	P	0.00136171	0.00145865	0.00122964	0.00135	P	P	P	0.000196299	0.00014168	0.000166095	0.000168025	P	P	P
gbs0283_RSAQ00283_at	gbs0283	aapA	0.000362745	0.000398121	0.000346105	0.00036899	P	P	P	0.000289334	0.000325532	0.00035638	0.000323749	P	P	P	0.00020679	0.000158686	0.000143025	0.0001695	P	P	P	5.49892e-05	3.41321e-05	4.58913e-05	4.50042e-05	A	P	P
gbs0284_RSAQ00284_at	gbs0284		0.000361383	0.00034556	0.000347497	0.00035148	P	P	P	0.000353995	0.000394165	0.000352285	0.000366815	P	P	P	0.00027059	0.000254505	0.000225367	0.000250154	P	P	P	0.000242656	0.000189122	0.000185651	0.00020581	P	P	P
gbs0285_RSAQ00285_at	gbs0285	nadE	0.000564389	0.000449089	0.000691331	0.00056827	P	P	P	0.000824651	0.000682914	0.000633142	0.000713569	P	P	P	0.000285352	0.00017668	0.000229947	0.00023066	P	P	P	9.07961e-05	0.000101752	7.84845e-05	9.03442e-05	A	P	P
gbs0286_RSAQ00286_at	gbs0286	nadE	0.00049514	0.0004847	0.000553797	0.000511212	P	P	P	0.000552302	0.00060706	0.000523385	0.000560916	P	P	P	0.000179226	0.000157505	0.000180713	0.000172481	P	P	P	5.11527e-05	8.73696e-05	8.50031e-05	7.45085e-05	A	M	P
gbs0287_RSAQ00287_at	gbs0287	pepC	0.000802622	0.000517445	0.000577216	0.000632428	P	P	P	0.00104562	0.00102518	0.00106649	0.00104576	P	P	P	0.00047788	0.000272443	0.000397159	0.000382494	P	P	P	4.85951e-05	3.97134e-05	5.11062e-05	4.64716e-05	P	P	P
gbs0288_RSAQ00288_at	gbs0288		0.000820668	0.000702142	0.000758315	0.000760375	P	P	P	0.000842678	0.000832301	0.000867633	0.000847537	P	P	P	0.000750723	0.000577556	0.000549487	0.000625922	P	P	P	0.000631417	0.000820029	0.000773111	0.000741519	P	P	P
gbs0289_RSAQ00289_at	gbs0289		0.00106553	0.000978192	0.0010949	0.0010462	P	P	P	0.00104886	0.00101273	0.0012358	0.00109913	P	P	P	0.0013565	0.00106852	0.000914492	0.00111317	P	P	P	0.00108763	0.00082239	0.000817177	0.000909067	P	P	P
gbs0290_RSAQ00290_at	gbs0290		7.08466e-05	5.60218e-05	7.54334e-05	6.74339e-05	P	P	P	6.13025e-05	7.25338e-05	7.34749e-05	6.91037e-05	P	P	P	1.96823e-05	2.13681e-05	1.56478e-05	1.88994e-05	P	P	P	2.74946e-05	1.91054e-05	4.74557e-05	3.13519e-05	P	P	P
gbs0291_RSAQ00291_at	gbs0291		0.00115122	0.00125687	0.00121946	0.00120918	P	P	P	0.00121725	0.00119858	0.00125848	0.00122477	P	P	P	0.00140358	0.00104614	0.00090538	0.00111836	P	P	P	0.000419452	0.000369657	0.000406503	0.000398537	P	P	P
gbs0292_RSAQ00292_at	gbs0292		0.000478954	0.000438466	0.000441001	0.000452807	P	P	P	0.000357624	0.000453804	0.000448053	0.000419827	P	P	P	0.000241442	0.000137318	0.000133436	0.000170732	P	P	P	9.39932e-05	0.000116779	0.000108992	0.000106588	P	P	P
gbs0293_RSAQ00293_at	gbs0293		0.0014152	0.0015961	0.00150872	0.00150667	P	P	P	0.00127655	0.00146041	0.00136926	0.00136874	P	P	P	0.00123498	0.0011676	0.00100738	0.00113665	P	P	P	0.00109851	0.00110704	0.00130347	0.00116967	P	P	P
gbs0294_RSAQ00294_at	gbs0294		0.000749271	0.000671306	0.000768815	0.000729797	P	P	P	0.000743544	0.000696389	0.000700817	0.000713583	P	P	P	0.00068859	0.000552308	0.000525872	0.000588923	P	P	P	0.000246492	0.000244721	0.000246926	0.000246046	P	P	P
gbs0295_RSAQ00295_at	gbs0295		0.000853171	0.00090916	0.000882369	0.000881567	P	P	P	0.000711851	0.000794326	0.00079067	0.000765616	P	P	P	0.000560488	0.000449517	0.000357419	0.000455808	P	P	P	0.000160811	0.000164006	0.0001747	0.000166506	P	P	P
gbs0296_RSAQ00296_at	gbs0296		9.50994e-05	7.85817e-05	9.69963e-05	9.02258e-05	P	P	P	0.000154878	0.000199871	0.000299397	0.000218049	P	P	P	5.27503e-05	5.67941e-05	6.42134e-05	5.79193e-05	P	P	P	3.19705e-05	1.5456e-05	2.9725e-05	2.57172e-05	A	A	A
gbs0297_RSAQ00297_at	gbs0297		8.42825e-05	6.5929e-05	6.83272e-05	7.28462e-05	P	P	P	0.000100022	0.00014323	0.000200028	0.00014776	P	P	P	3.95315e-05	4.88092e-05	5.65326e-05	4.82911e-05	P	P	P	9.27143e-06	1.6744e-05	3.31147e-05	1.971e-05	A	A	A
gbs0298_RSAQ00298_at	gbs0298		0.000204578	0.00018406	0.000205104	0.000197914	P	P	P	0.000257988	0.000337621	0.00036927	0.000321626	P	P	P	0.00016313	0.000163634	0.00015748	0.000161415	P	P	P	7.22532e-05	5.75308e-05	6.38827e-05	6.45556e-05	P	P	P
gbs0299_RSAQ00299_at	gbs0299		0.000333778	0.000268172	0.000319292	0.000307081	P	P	P	0.000358319	0.000444326	0.000471104	0.000424583	P	P	P	0.000287854	0.000240728	0.000220501	0.000249694	P	P	P	0.000174559	0.000178174	0.000134284	0.000162339	P	P	P
gbs0300_RSAQ00300_at	gbs0300		0.000172179	0.00015593	0.000167277	0.000165129	P	P	P	0.000186069	0.000217118	0.000261674	0.00022162	P	P	P	0.00013027	0.000133382	0.000116643	0.000126765	P	P	P	7.41715e-05	7.49189e-05	8.05704e-05	7.65536e-05	P	P	P
gbs0301_RSAQ00301_at	gbs0301		0.00153175	0.00178187	0.00158103	0.00163155	P	P	P	0.00144686	0.00162792	0.00160356	0.00155945	P	P	P	0.0009842	0.000850843	0.000750046	0.000861696	P	P	P	0.000345281	0.000333164	0.00040207	0.000360172	P	P	P
gbs0302_RSAQ00302_at	gbs0302		0.0012013	0.00122392	0.00123915	0.00122146	P	P	P	0.0010443	0.00119623	0.00118129	0.00114061	P	P	P	0.000543808	0.000418308	0.000427644	0.000463253	P	P	P	0.000103904	0.000125366	0.000141846	0.000123705	P	P	P
gbs0303_RSAQ00303_at	gbs0303	priA	0.000245802	0.000187442	0.000229524	0.000220923	P	P	P	0.000228379	0.000200709	0.000215117	0.000214735	P	P	P	8.02722e-05	6.0168e-05	7.19419e-05	7.0794e-05	P	P	P	3.13311e-05	3.54201e-05	3.62437e-05	3.43316e-05	A	A	A
gbs0304_RSAQ00304_at	gbs0304	fmt	0.000236295	0.000173755	0.000211355	0.000207135	P	P	P	0.000235096	0.000255093	0.000223382	0.000237857	P	P	P	8.31495e-05	7.77123e-05	0.000123656	9.48393e-05	P	P	P	8.02459e-05	8.52229e-05	8.26564e-05	8.27084e-05	P	P	P
gbs0305_RSAQ00305_at	gbs0305	sunL	0.000461799	0.000359606	0.000418266	0.000413224	P	P	P	0.00050536	0.000461573	0.000489036	0.000485323	P	P	P	0.000227181	0.000174768	0.000238486	0.000213478	P	P	P	0.000117971	0.000127727	0.000104559	0.000116752	P	P	P
gbs0306_RSAQ00306_at	gbs0306	pppL	0.00122616	0.00129013	0.00125446	0.00125691	P	P	P	0.00115351	0.00128227	0.00132209	0.00125263	P	P	P	0.0011736	0.00113757	0.00104254	0.0011179	P	P	P	0.000364463	0.000349908	0.000311591	0.000341987	P	P	P
gbs0307_RSAQ00307_at	gbs0307		0.00113129	0.00120872	0.00114498	0.00116167	P	P	P	0.00118532	0.00115219	0.00118216	0.00117322	P	P	P	0.00111393	0.000946324	0.00100566	0.00102197	P	P	P	0.000394835	0.000364076	0.000368434	0.000375782	P	P	P
gbs0308_RSAQ00308_at	gbs0308	yvqF	0.000320368	0.000287907	0.00031851	0.000308928	P	P	P	0.000218149	0.000187943	0.000257503	0.000221198	P	P	P	0.000276303	0.000316023	0.000255375	0.000282567	P	P	P	8.18444e-05	0.000133738	7.06621e-05	9.54148e-05	P	P	P
gbs0309_RSAQ00309_at	gbs0309	yvqE	0.000369764	0.000359645	0.000357045	0.000362151	P	P	P	0.000284586	0.000296454	0.000304325	0.000295122	P	P	P	0.000314834	0.000326144	0.00028772	0.000309566	P	P	P	0.000119889	0.000113344	9.62152e-05	0.000109816	P	P	P
gbs0310_RSAQ00310_at	gbs0310	yvqC	0.000451192	0.00041893	0.000463712	0.000444611	P	P	P	0.000400397	0.000384816	0.00037708	0.000387431	P	P	P	0.000351405	0.000343632	0.000319731	0.000338256	P	P	P	0.000187347	0.000147476	0.000110556	0.00014846	P	P	P
gbs0311_RSAQ00311_at	gbs0311		0.000825015	0.000802209	0.000822735	0.000816653	P	P	P	0.000818976	0.000843552	0.000825095	0.000829208	P	P	P	0.000479465	0.000401326	0.000408752	0.000429848	P	P	P	0.000197897	0.000189551	0.000186433	0.000191294	P	P	P
gbs0312_RSAQ00312_at	gbs0312		0.000666455	0.000711532	0.000798779	0.000725589	P	P	P	0.000510842	0.000564216	0.000597467	0.000557508	P	P	P	0.000308704	0.000337784	0.000342249	0.000329579	P	P	P	0.000144826	0.000154346	0.000185912	0.000161695	P	P	P
gbs0313_RSAQ00313_at	gbs0313		0.000114402	8.81706e-05	0.000101026	0.0001012	P	P	P	8.3654e-05	6.98259e-05	7.14655e-05	7.49818e-05	P	P	P	0.000294735	0.00030562	0.000385328	0.000328561	P	P	P	0.000356151	0.000338316	0.000392422	0.000362296	P	P	P
gbs0314_RSAQ00314_at	gbs0314		0.000338518	0.000272748	0.000316581	0.000309282	P	P	P	0.000296746	0.000282302	0.000282412	0.000287153	P	P	P	0.000283059	0.000214805	0.000256997	0.00025162	P	P	P	0.000104863	0.000123219	0.000122551	0.000116878	P	P	P
gbs0315_RSAQ00315_at	gbs0315		0.000120688	6.40988e-05	9.39927e-05	9.29265e-05	P	P	P	0.000132179	9.84848e-05	0.000118477	0.00011638	P	P	P	0.0001359	9.67749e-05	0.000117311	0.000116662	P	P	P	5.14724e-05	3.79961e-05	4.22408e-05	4.39031e-05	P	A	P
gbs0316_RSAQ00316_at	gbs0316		1.06859e-05	5.88865e-06	9.35287e-06	8.64247e-06	P	A	P	9.84392e-06	6.54416e-06	6.93803e-06	7.77537e-06	P	M	M	2.96069e-05	3.41889e-05	6.35932e-05	4.2463e-05	P	P	P	2.71749e-05	3.41321e-05	2.26849e-05	2.79973e-05	P	P	P
gbs0317_RSAQ00317_at	gbs0317		2.76577e-05	1.67906e-05	2.38584e-05	2.27689e-05	P	A	P	1.59819e-05	1.78594e-05	1.562e-05	1.64871e-05	P	M	P	9.52425e-05	0.000132651	0.000153902	0.000127265	P	P	P	5.78665e-05	6.33268e-05	6.49257e-05	6.20397e-05	M	P	P
gbs0318_RSAQ00318_at	gbs0318		2.10052e-05	1.36473e-05	1.80464e-05	1.75663e-05	P	P	P	1.51326e-05	1.79239e-05	1.31936e-05	1.54167e-05	P	P	P	4.78714e-05	6.3317e-05	5.42903e-05	5.51596e-05	P	P	P	3.26099e-05	4.85148e-05	5.21492e-05	4.44246e-05	A	P	P
gbs0319_RSAQ00319_at	gbs0319	pflD	6.41417e-05	3.46157e-05	4.59829e-05	4.82468e-05	P	P	P	5.05321e-05	4.02966e-05	4.00737e-05	4.36341e-05	P	P	P	0.000163755	0.000187927	0.000219642	0.000190441	P	P	P	0.000131399	0.000159712	0.00010482	0.000131977	P	P	P
gbs0320_RSAQ00320_at	gbs0320	mipB	5.99249e-05	4.07431e-05	5.33089e-05	5.13256e-05	P	P	P	3.67506e-05	4.32301e-05	3.76094e-05	3.91967e-05	P	P	P	0.000260874	0.000268226	0.000296307	0.000275136	P	P	P	0.000148982	0.000177315	0.000170006	0.000165434	P	P	P
gbs0321_RSAQ00321_at	gbs0321	gldA	7.08989e-05	5.43507e-05	6.00244e-05	6.1758e-05	P	P	P	3.86036e-05	4.14893e-05	5.33432e-05	4.44787e-05	P	P	P	0.000250074	0.000291562	0.000274696	0.000272111	P	P	P	0.000187667	0.000226045	0.000203903	0.000205872	P	P	P
gbs0322_RSAQ00322_at	gbs0322	cysK	0.00138322	0.00160633	0.00173983	0.00157646	P	P	P	0.0014967	0.00158166	0.00146627	0.00151488	P	P	P	0.00180598	0.0022951	0.00234078	0.00214729	P	P	P	0.000156975	0.000153272	0.000233107	0.000181118	P	P	P
gbs0323_RSAQ00323_at	gbs0323		0.000152431	0.000100147	0.000116215	0.000122931	P	P	P	0.000171323	0.000160251	0.000138912	0.000156829	P	P	P	4.25339e-05	2.55292e-05	2.22791e-05	3.01141e-05	P	P	P	2.90931e-05	4.07868e-06	1.17336e-05	1.49685e-05	A	A	A
gbs0324_RSAQ00324_at	gbs0324	comFA	2.31528e-05	1.77057e-05	1.6337e-05	1.90652e-05	P	P	P	2.50924e-06	4.38427e-06	5.23196e-06	4.04182e-06	A	A	A	1.3761e-06	2.3055e-06	7.6808e-06	3.78747e-06	A	A	A	3.83646e-06	3.43468e-06	5.47566e-06	4.24893e-06	A	A	A
gbs0325_RSAQ00325_at	gbs0325	comFC	2.29171e-05	1.59948e-05	2.02198e-05	1.97106e-05	P	P	P	7.83653e-06	1.19923e-05	1.02364e-05	1.00217e-05	A	A	A	1.2927e-06	7.64752e-06	6.96519e-06	5.3018e-06	A	A	A	9.91084e-06	8.37202e-06	1.30373e-06	6.52886e-06	A	A	A
gbs0326_RSAQ00326_at	gbs0326		0.0006328	0.000594992	0.000576337	0.000601376	P	P	P	0.000664214	0.000643746	0.000718219	0.000675393	P	P	P	0.00370015	0.00485128	0.0044531	0.00433484	P	P	P	0.0138509	0.0128833	0.0128597	0.013198	P	P	P
gbs0327_RSAQ00327_at	gbs0327		0.000313637	0.000292483	0.000320488	0.000308869	P	P	P	0.000251464	0.000209671	0.000178417	0.000213184	P	P	P	0.000100789	7.92306e-05	7.33254e-05	8.44483e-05	P	P	P	4.47587e-06	1.24507e-05	2.68568e-05	1.45945e-05	A	A	A
gbs0328_RSAQ00328_at	gbs0328		0.000465178	0.000396211	0.000464054	0.000441814	P	P	P	0.00040584	0.000440973	0.000402974	0.000416596	P	P	P	0.000243027	0.000184721	0.000169073	0.00019894	P	P	P	4.85951e-05	5.68868e-05	5.29314e-05	5.28044e-05	P	P	P
gbs0329_RSAQ00329_at	gbs0329	phaB	0.00167706	0.00188926	0.00166674	0.00174435	P	P	P	0.00191107	0.00188646	0.00178884	0.00186212	P	P	P	0.00137084	0.00140562	0.00147118	0.00141588	P	P	P	0.00112632	0.000984893	0.00100961	0.00104027	P	P	P
gbs0330_RSAQ00330_at	gbs0330		0.00176569	0.00227795	0.00189387	0.00197917	P	P	P	0.00215949	0.00197804	0.0020882	0.00207524	P	P	P	0.00255091	0.00288373	0.00268813	0.00270759	P	P	P	0.00228589	0.00228299	0.00177985	0.00211624	P	P	P
gbs0331_RSAQ00331_at	gbs0331	fabH	0.00165019	0.0020734	0.00172647	0.00181669	P	P	P	0.00191196	0.0018469	0.00194159	0.00190015	P	P	P	0.00232189	0.00237748	0.00228225	0.00232721	P	P	P	0.00208607	0.00150632	0.00158194	0.00172478	P	P	P
gbs0332_RSAQ00332_at	gbs0332	acpP	0.00184929	0.00207567	0.00181026	0.00191174	P	P	P	0.00200936	0.00179133	0.00196608	0.00192225	P	P	P	0.00210747	0.00228082	0.00208259	0.00215696	P	P	P	0.00109819	0.00121995	0.00115667	0.00115827	P	P	P
gbs0333_RSAQ00333_at	gbs0333	fabK	0.00170781	0.00205025	0.00166559	0.00180788	P	P	P	0.00208425	0.0020971	0.00180688	0.00199608	P	P	P	0.00207336	0.00208536	0.0022676	0.0021421	P	P	P	0.00107676	0.00152242	0.00113633	0.00124517	P	P	P
gbs0334_RSAQ00334_at	gbs0334	fabD	0.0015702	0.00177782	0.00146566	0.00160456	P	P	P	0.00186181	0.00183121	0.00167324	0.00178875	P	P	P	0.00186507	0.00201383	0.00206427	0.00198106	P	P	P	0.000931619	0.00119312	0.00107558	0.00106677	P	P	P
gbs0335_RSAQ00335_at	gbs0335	fabG	0.00146146	0.00161719	0.00145497	0.00151121	P	P	P	0.00175492	0.00171422	0.00155958	0.00167624	P	P	P	0.00165398	0.00166677	0.00179535	0.00170537	P	P	P	0.000507052	0.000663536	0.000656558	0.000609049	P	P	P
gbs0336_RSAQ00336_at	gbs0336	fabF	0.00175477	0.00208546	0.00175045	0.00186356	P	P	P	0.00202758	0.00205629	0.00190815	0.00199734	P	P	P	0.00220538	0.00231844	0.00232428	0.0022827	P	P	P	0.0015138	0.00154904	0.00154753	0.00153679	P	P	P
gbs0337_RSAQ00337_at	gbs0337	accB	0.00179426	0.00194397	0.00163436	0.00179086	P	P	P	0.00212702	0.00209764	0.00187653	0.00203373	P	P	P	0.00221676	0.0021521	0.00231598	0.00222828	P	P	P	0.00199336	0.00233536	0.0019728	0.00210051	P	P	P
gbs0338_RSAQ00338_at	gbs0338	fabZ	0.00200979	0.00238821	0.00208039	0.00215946	P	P	P	0.0023852	0.00240313	0.00226817	0.00235216	P	P	P	0.00249832	0.00285168	0.00285535	0.00273512	P	P	P	0.00209055	0.0025101	0.0023063	0.00230232	P	P	P
gbs0339_RSAQ00339_at	gbs0339	accC	0.00169584	0.00193442	0.00167057	0.00176694	P	P	P	0.00194145	0.00194239	0.00191527	0.00193304	P	P	P	0.00215667	0.00210149	0.00220801	0.00215539	P	P	P	0.00161962	0.00196378	0.00171232	0.00176524	P	P	P
gbs0340_RSAQ00340_at	gbs0340	accA	0.00167151	0.00159921	0.00165673	0.00164248	P	P	P	0.00214219	0.00211293	0.00182482	0.00202664	P	P	P	0.0016072	0.00153411	0.00193771	0.00169301	P	P	P	0.00125388	0.0015441	0.00118379	0.00132726	P	P	P
gbs0341_RSAQ00341_at	gbs0341	accD	0.00164765	0.00173532	0.00168247	0.00168848	P	P	P	0.00199152	0.00197601	0.00182387	0.00193047	P	P	P	0.00155591	0.00157623	0.00179444	0.00164219	P	P	P	0.00162538	0.00189272	0.00168755	0.00173522	P	P	P
gbs0342_RSAQ00342_at	gbs0342		0.000359026	0.000270719	0.000344884	0.000324876	P	P	P	0.000412943	0.000395809	0.00036218	0.000390311	P	P	P	0.00030812	0.00030174	0.000326601	0.000312154	P	P	P	0.000229228	0.000142539	0.000177307	0.000183025	P	P	P
gbs0343_RSAQ00343_at	gbs0343	serS	0.000697203	0.000573865	0.000681245	0.000650771	P	P	P	0.000752578	0.000736073	0.000725308	0.000737986	P	P	P	0.000478047	0.000571146	0.000690365	0.000579853	P	P	P	0.000244254	0.000136314	0.000138456	0.000173008	P	P	P
gbs0344_RSAQ00344_at	gbs0344		0.000307508	0.00025739	0.000291013	0.000285304	P	P	P	0.000213825	0.000251031	0.000240025	0.00023496	P	P	P	0.000276845	0.000261703	0.000239679	0.000259409	P	P	P	0.000858407	0.000755414	0.000651082	0.000754968	P	P	P
gbs0345_RSAQ00345_at	gbs0345	manO	0.00110002	0.000978789	0.0010398	0.00103954	P	P	P	0.001182	0.00116638	0.00107373	0.0011407	P	P	P	0.000811021	0.00083656	0.001089	0.000912195	P	P	P	0.000164008	0.000228191	0.000216158	0.000202786	P	P	P
gbs0346_RSAQ00346_at	gbs0346	manN	0.00174516	0.00126706	0.00149702	0.00150308	P	P	P	0.00196164	0.00174719	0.00204202	0.00191695	P	P	P	0.00235775	0.00261168	0.00285425	0.0026079	P	P	P	0.00170914	0.00148163	0.00151441	0.0015684	P	P	P
gbs0347_RSAQ00347_at	gbs0347	manM	0.00142751	0.000782952	0.0010644	0.00109162	P	P	P	0.0018927	0.00155961	0.0016475	0.00169993	P	P	P	0.00207282	0.00168088	0.00222757	0.00199376	P	P	P	0.000510568	0.000553841	0.000473254	0.000512554	P	P	P
gbs0348_RSAQ00348_at	gbs0348	manL	0.0014338	0.00162348	0.00136032	0.00147253	P	P	P	0.00162865	0.00161122	0.00152841	0.00158943	P	P	P	0.00201331	0.00216886	0.00210979	0.00209732	P	P	P	0.000356151	0.00045166	0.000736085	0.000514632	P	P	P
gbs0349_RSAQ00349_at	gbs0349		0.000461799	0.000420402	0.000466911	0.000449704	P	P	P	0.000449655	0.000456834	0.000446157	0.000450882	P	P	P	0.00029094	0.000248376	0.000233716	0.000257677	P	P	P	2.68552e-05	4.50801e-05	4.32838e-05	3.84064e-05	P	P	P
gbs0350_RSAQ00350_at	gbs0350		0.000396138	0.00033816	0.000382808	0.000372369	P	P	P	0.00034805	0.000346873	0.000405894	0.000366939	P	P	P	0.000560238	0.000534539	0.000501732	0.00053217	P	P	P	0.000451103	0.000478064	0.000496721	0.000475296	P	P	P
gbs0351_RSAQ00351_at	gbs0351		0.00032998	0.00029499	0.000328376	0.000317782	P	P	P	0.000412943	0.000421824	0.00052039	0.000451719	P	P	P	0.000407491	0.000346669	0.000326744	0.000360301	P	P	P	9.11158e-05	6.69762e-05	6.10145e-05	7.30355e-05	P	P	P
gbs0352_RSAQ00352_at	gbs0352		0.000461144	0.000446145	0.000476312	0.0004612	P	P	P	0.000660508	0.000394745	0.000448773	0.000501342	P	P	P	0.000212878	0.000192425	0.000227848	0.00021105	P	P	P	0.000153778	9.01602e-05	0.000113946	0.000119295	P	P	P
gbs0353_RSAQ00353_at	gbs0353		0.000730728	0.00066693	0.00075978	0.000719146	P	P	P	0.000754971	0.000775499	0.000762159	0.00076421	P	P	P	0.000408408	0.00027621	0.000249602	0.000311407	P	P	P	7.80079e-05	6.61175e-05	4.27623e-05	6.22959e-05	P	P	P
gbs0354_RSAQ00354_at	gbs0354		0.000491735	0.000474514	0.00050884	0.000491696	P	P	P	0.00051891	0.000571631	0.000471369	0.000520637	P	P	P	0.00021342	0.000137543	0.000191447	0.000180803	P	P	P	2.8134e-05	2.76921e-05	2.26849e-05	2.61703e-05	A	A	P
gbs0355_RSAQ00355_at	gbs0355	lytR	0.000741335	0.000737872	0.000730598	0.000736602	P	P	P	0.000755241	0.000827885	0.000724815	0.000769314	P	P	P	0.000390144	0.000299041	0.000267969	0.000319051	P	P	P	0.000103265	9.05896e-05	9.88227e-05	9.75591e-05	P	P	P
gbs0356_RSAQ00356_at	gbs0356		0.000498885	0.000368717	0.000462173	0.000443258	P	P	P	0.000525357	0.00044539	0.000538399	0.000503049	P	P	P	0.00075948	0.0005793	0.000645044	0.000661275	P	P	P	0.000461654	0.000288298	0.000329843	0.000359932	P	P	P
gbs0357_RSAQ00357_at	gbs0357	hit	0.000497785	0.000466835	0.000499927	0.000488182	P	P	P	0.000502812	0.000517311	0.000498969	0.000506364	P	P	P	0.000731124	0.000627547	0.000619091	0.000659254	P	P	P	0.000559483	0.000556847	0.000570512	0.000562281	P	P	P
gbs0358_RSAQ00358_at	gbs0358		0.000571801	0.000559422	0.000638071	0.000589765	P	P	P	0.000260381	0.000307801	0.000371848	0.000313343	P	P	P	0.000198283	0.000271206	0.000279753	0.000249747	P	P	P	0.000331534	0.00025159	0.000245883	0.000276336	P	P	P
gbs0359_RSAQ00359_at	gbs0359		0.000198292	0.00020479	0.000211697	0.000204926	P	P	P	0.000213015	0.000249516	0.000207231	0.000223254	P	P	P	0.000238148	0.000306126	0.000322546	0.00028894	P	P	P	0.000120529	0.000140607	0.000118639	0.000126592	P	P	P
gbs0360_RSAQ00360_at	gbs0360		0.000258688	0.000220665	0.00025619	0.000245181	P	P	P	0.000252236	0.000238427	0.000283587	0.000258083	P	P	P	0.000305868	0.000289819	0.000338289	0.000311325	P	P	P	0.000106781	0.00011635	0.000107427	0.000110186	P	P	P
gbs0364_RSAQ00364_at	gbs0364		4.42627e-06	4.3767e-07	2.41758e-06	2.42717e-06	P	A	A	2.70225e-06	1.1283e-06	1.63025e-06	1.82027e-06	A	A	A	2.50199e-06	4.611e-06	1.71745e-06	2.94348e-06	A	A	A	6.39409e-07	1.50267e-06	1.25158e-05	4.88596e-06	A	A	A
gbs0393_RSAQ01301_s_at	gbs0393		7.10823e-05	6.01597e-05	7.46032e-05	6.86151e-05	P	P	P	5.84845e-05	7.02772e-05	7.5598e-05	6.81199e-05	P	P	P	7.94382e-05	8.88462e-05	0.000137157	0.000101814	P	P	P	0.000149941	8.93016e-05	0.000133763	0.000124335	P	P	P
gbs0402_RSAQ01310_at	gbs0402		3.57507e-05	2.47483e-05	2.84982e-05	2.96657e-05	P	P	P	2.36254e-05	2.11476e-05	1.69091e-05	2.05607e-05	P	P	P	1.73054e-05	2.4011e-05	2.70021e-05	2.27728e-05	P	P	P	3.22902e-05	5.36668e-05	4.58913e-05	4.39494e-05	A	A	A
gbs0403_RSAQ01311_at	gbs0403		4.3608e-05	2.19631e-05	4.44933e-05	3.66881e-05	P	P	P	2.81034e-05	2.853e-05	2.33542e-05	2.66625e-05	A	P	P	2.05997e-05	1.87814e-05	1.67451e-05	1.87087e-05	A	M	P	4.98739e-05	3.22001e-05	3.25932e-05	3.82224e-05	P	P	M
gbs0404_RSAQ01312_at	gbs0404		3.32363e-05	2.02522e-05	2.61783e-05	2.65556e-05	P	P	P	1.81823e-05	1.55706e-05	1.91838e-05	1.76456e-05	P	P	P	1.23015e-05	1.27084e-05	1.56955e-05	1.35685e-05	P	P	P	3.42084e-05	2.18961e-05	9.64759e-06	2.19174e-05	P	P	A
gbs0405_RSAQ01313_at	gbs0405		5.36391e-05	3.91118e-05	4.52015e-05	4.59841e-05	P	P	P	3.05355e-05	2.86589e-05	3.32874e-05	3.08273e-05	P	P	P	2.22677e-05	2.09182e-05	3.27746e-05	2.53202e-05	P	P	P	4.82754e-05	4.01428e-05	4.35445e-05	4.39876e-05	P	P	P
gbs0406_RSAQ01314_at	gbs0406		0.000254995	0.000242628	0.0002558	0.000251141	P	P	P	0.000221623	0.000247904	0.000178076	0.000215868	P	P	P	0.000237189	0.000210869	0.00021678	0.000221613	P	P	P	0.000217399	0.000109051	0.000188519	0.000171656	P	P	P
gbs0407_RSAQ01315_at	gbs0407		0.000439249	0.00039267	0.000427912	0.000419944	P	P	P	0.000389433	0.000397421	0.00036673	0.000384528	P	P	P	0.000271299	0.000234711	0.000203565	0.000236525	P	P	P	0.000176477	0.000176242	0.000169485	0.000174068	P	P	P
gbs0408_RSAQ01316_at	gbs0408		0.000434272	0.000381091	0.000421245	0.000412203	P	P	P	0.000379474	0.00041441	0.000373175	0.00038902	P	P	P	0.000327261	0.000247701	0.000228182	0.000267715	P	P	P	0.000178075	0.000168943	0.000137674	0.000161564	P	P	P
gbs0409_RSAQ01317_at	gbs0409		0.000521724	0.000673415	0.000617582	0.00060424	P	P	P	0.000407345	0.000520341	0.00040396	0.000443882	P	P	P	0.000431594	0.000578569	0.00049367	0.000501278	P	P	P	0.000606799	0.000505327	0.000612492	0.000574873	P	P	P
gbs0410_RSAQ01318_at	gbs0410		0.000130693	8.52263e-05	0.000103101	0.00010634	P	P	P	7.36557e-05	7.93036e-05	6.00538e-05	7.10044e-05	P	P	P	1.30104e-05	1.2371e-06	2.76699e-06	5.6715e-06	A	A	A	1.91823e-06	1.71734e-06	2.08597e-06	1.90718e-06	A	A	A
gbs0411_RSAQ00411_at	gbs0411		0.00105701	0.00109728	0.00107253	0.00107561	P	P	P	0.00104126	0.00113246	0.00102129	0.001065	P	P	P	0.000927447	0.000902182	0.000810682	0.000880104	P	P	P	0.00045494	0.000498028	0.00059085	0.000514606	P	P	P
gbs0412_RSAQ00412_at	gbs0412		0.000896019	0.000854053	0.000861245	0.000870439	P	P	P	0.000981883	0.000943584	0.000957372	0.000960946	P	P	P	0.000695679	0.000588072	0.000585506	0.000623086	P	P	P	0.000286136	0.000340248	0.000310287	0.000312224	P	P	P
gbs0413_RSAQ00413_at	gbs0413		0.000996488	0.000940473	0.00104882	0.000995259	P	P	P	0.000839899	0.000858575	0.000853605	0.000850693	P	P	P	0.000438182	0.000384232	0.000497296	0.000439903	P	P	P	0.00024937	0.000266187	0.000155144	0.000223567	P	P	P
gbs0414_RSAQ00414_at	gbs0414	nusA	0.00111945	0.00115752	0.00109783	0.00112493	P	P	P	0.00101454	0.00116489	0.000968556	0.00104933	P	P	P	0.000472793	0.000465318	0.000592185	0.000510099	P	P	P	0.000371817	0.000326509	0.000288385	0.000328904	P	P	P
gbs0415_RSAQ00415_at	gbs0415		0.001028	0.00100409	0.000918022	0.000983371	P	P	P	0.000917222	0.000949774	0.000859254	0.00090875	P	P	P	0.000374215	0.000458064	0.00057544	0.00046924	P	P	P	0.000212604	0.00032286	0.000183044	0.000239503	P	P	P
gbs0416_RSAQ00416_at	gbs0416		0.00124046	0.00119018	0.00116139	0.00119734	P	P	P	0.00129959	0.00126489	0.00111274	0.00122574	P	P	P	0.000566868	0.000534708	0.000723474	0.00060835	P	P	P	0.000350396	0.000367081	0.000330886	0.000349454	P	P	P
gbs0417_RSAQ00417_at	gbs0417	infB	0.000908774	0.000702699	0.000821758	0.000811077	P	P	P	0.000927491	0.00102186	0.000906379	0.000951909	P	P	P	0.000280432	0.000249669	0.000430554	0.000320218	P	P	P	0.000220916	0.000219175	0.000203121	0.000214404	P	P	P
gbs0418_RSAQ00418_at	gbs0418	rbfA	0.00117026	0.00115342	0.00119343	0.00117237	P	P	P	0.00107774	0.00110451	0.00110064	0.0010943	P	P	P	0.000493309	0.000559843	0.000713789	0.00058898	P	P	P	0.000326099	0.000353772	0.00033897	0.000339614	P	P	P
gbs0419_RSAQ00419_at	gbs0419		0.000200178	0.000161858	0.000200855	0.00018763	P	P	P	0.000219539	0.000333333	0.000368322	0.000307065	P	P	P	6.75538e-05	5.78625e-05	7.74759e-05	6.76307e-05	P	P	P	7.67291e-05	6.50442e-05	6.72724e-05	6.96819e-05	P	P	P
gbs0420_RSAQ00420_at	gbs0420	copY	0.000156439	0.000129113	0.00015282	0.000146124	P	P	P	0.000118899	0.000138459	0.000166134	0.000141164	P	P	P	0.000425756	0.000771275	0.000934815	0.000710615	P	P	P	0.000483713	0.00107548	0.000295164	0.00061812	P	P	P
gbs0421_RSAQ00421_at	gbs0421	copA	0.00022058	0.000183622	0.000208449	0.000204217	P	P	P	0.000169972	0.000235461	0.000255228	0.00022022	P	P	P	0.000548687	0.00113442	0.00111367	0.000932258	P	P	P	0.000654435	0.00248713	0.000701406	0.00128099	P	P	P
gbs0422_RSAQ00422_at	gbs0422	copZ	0.00017121	0.000158476	0.000176019	0.000168568	P	P	P	0.000136773	0.000154191	0.000243817	0.00017826	P	P	P	0.000621119	0.0010088	0.00105699	0.000895636	P	P	P	0.000432241	0.00152457	0.000404938	0.000787249	P	P	P
gbs0423_RSAQ00423_at	gbs0423		0.00029216	0.000226912	0.000281563	0.000266878	P	P	P	0.000334925	0.000355029	0.000364796	0.000351583	P	P	P	0.000450567	0.000362526	0.000342106	0.000385066	P	P	P	0.000123406	0.000165938	9.20433e-05	0.000127129	P	P	P
gbs0424_RSAQ00424_at	gbs0424		0.000334013	0.000278199	0.000313651	0.000308621	P	P	P	0.000386075	0.000412476	0.000415106	0.000404552	P	P	P	0.000449983	0.000385525	0.000374069	0.000403192	P	P	P	0.000135555	0.000119999	8.96966e-05	0.000115084	P	P	P
gbs0425_RSAQ00425_at	gbs0425	polA	0.000565149	0.000534475	0.000606227	0.000568617	P	P	P	0.000585656	0.000607382	0.000648952	0.000613997	P	P	P	0.000778578	0.000624847	0.000558074	0.000653833	P	P	P	0.000272708	0.000288727	0.000334537	0.000298657	P	P	P
gbs0426_RSAQ00426_at	gbs0426		0.000555379	0.000541835	0.000545861	0.000547692	P	P	P	0.000571758	0.000623533	0.000607855	0.000601049	P	P	P	0.000726537	0.000628615	0.0005721	0.000642417	P	P	P	0.000274626	0.000479996	0.000447961	0.000400861	P	P	P
gbs0427_RSAQ00427_at	gbs0427	perR	0.00106639	0.00102542	0.00114325	0.00107835	P	P	P	0.00104014	0.00110209	0.00116548	0.00110257	P	P	P	0.00141642	0.00114651	0.00110169	0.00122154	P	P	P	0.000557565	0.000576596	0.000543655	0.000559272	P	P	P
gbs0428_RSAQ00428_at	gbs0428		2.90458e-05	1.73476e-05	2.27106e-05	2.30347e-05	P	P	P	1.30866e-05	2.02772e-05	1.99042e-05	1.7756e-05	P	P	P	1.38027e-05	2.45733e-05	1.93213e-05	1.92324e-05	P	P	P	2.01414e-05	3.64934e-05	3.12895e-05	2.93081e-05	A	P	P
gbs0429_RSAQ00429_at	gbs0429		0.000247321	0.000215891	0.000248327	0.00023718	P	P	P	0.000187614	0.000210735	0.000215496	0.000204615	P	P	P	0.000207415	0.000198498	0.000197792	0.000201235	P	P	P	0.000103904	8.28615e-05	0.000105863	9.75428e-05	P	P	P
gbs0430_RSAQ00430_at	gbs0430		0.000564625	0.000553135	0.000580659	0.00056614	P	P	P	0.00044676	0.000415667	0.000453891	0.000438773	P	P	P	0.000400986	0.000409255	0.000369251	0.000393164	P	P	P	0.000305318	0.000349693	0.000422408	0.00035914	P	P	P
gbs0431_RSAQ00431_at	gbs0431		0.000570334	0.000570523	0.000558754	0.000566537	P	P	P	0.000472856	0.000546583	0.000494913	0.000504784	P	P	P	0.000459449	0.000376697	0.000305371	0.000380506	P	P	P	9.55917e-05	0.000139534	0.000139499	0.000124875	P	P	P
gbs0432_RSAQ00432_at	gbs0432	tgt	0.000741519	0.000718774	0.000745446	0.000735246	P	P	P	0.000675756	0.000660541	0.000669652	0.00066865	P	P	P	0.00040428	0.000304945	0.000282663	0.000330629	P	P	P	9.23946e-05	5.06615e-05	5.91893e-05	6.74151e-05	M	A	M
gbs0433_RSAQ00433_at	gbs0433		0.000157643	0.000124378	0.000146105	0.000142709	P	P	P	6.52015e-05	7.08252e-05	8.18536e-05	7.26268e-05	P	P	P	2.90231e-05	2.52481e-05	3.24406e-05	2.89039e-05	P	P	P	2.97325e-05	2.98387e-05	2.21634e-05	2.72449e-05	A	A	A
gbs0434_RSAQ00434_at	gbs0434		0.000102276	8.65393e-05	0.000101783	9.68661e-05	P	P	P	3.82948e-05	5.51902e-05	5.70207e-05	5.01686e-05	P	P	P	3.26927e-05	3.23895e-05	3.0103e-05	3.17284e-05	P	P	P	9.94281e-05	3.56348e-05	5.73641e-05	6.41423e-05	P	A	M
gbs0435_RSAQ00435_at	gbs0435		0.000365652	0.000277125	0.000346838	0.000329872	P	P	P	0.000533849	0.000413797	0.000502419	0.000483355	P	P	P	0.00115571	0.000992659	0.00121433	0.0011209	P	P	P	0.000456538	0.000439424	0.000401288	0.000432417	P	P	P
gbs0436_RSAQ00436_at	gbs0436		0.000461904	0.000407749	0.000423956	0.000431203	P	P	P	0.000578051	0.000626241	0.000504467	0.000569586	P	P	P	0.00109962	0.00121196	0.00125645	0.00118935	P	P	P	0.000437036	0.000581748	0.000539744	0.000519509	P	P	P
gbs0437_RSAQ00437_at	gbs0437	pgi	0.00129881	0.0013637	0.00146064	0.00137438	P	P	P	0.00153461	0.00141786	0.00147928	0.00147725	P	P	P	0.00138615	0.00158281	0.00171077	0.00155991	P	P	P	0.00140286	0.00135219	0.00127296	0.00134267	P	P	P
gbs0438_RSAQ00438_at	gbs0438		0.000257876	0.000204511	0.000217534	0.00022664	P	P	P	0.000309331	0.000320503	0.000275095	0.000301643	P	P	P	0.000359453	0.000378833	0.000419009	0.000385765	P	P	P	0.000300842	0.000365793	0.000408849	0.000358495	P	P	P
gbs0439_RSAQ00439_at	gbs0439		0.000272019	0.000187999	0.000251331	0.000237116	P	P	P	0.000363106	0.000352869	0.000329917	0.000348631	P	P	P	0.000377384	0.000379283	0.000455648	0.000404105	P	P	P	0.000503855	0.000418601	0.000439878	0.000454111	P	P	P
gbs0440_RSAQ00440_at	gbs0440		0.000487781	0.00040019	0.000455775	0.000447915	P	P	P	0.000474825	0.000449033	0.000375791	0.000433216	P	P	P	0.00025954	0.000197936	0.000220215	0.000225897	P	P	P	0.000448226	0.000569941	0.000425016	0.000481061	P	P	P
gbs0441_RSAQ00441_at	gbs0441	hasC	0.000917862	0.000827634	0.000884224	0.000876573	P	P	P	0.00108928	0.00105513	0.00103217	0.00105886	P	P	P	0.000535593	0.000377259	0.000371397	0.000428083	P	P	P	6.39409e-05	5.02321e-05	6.3622e-05	5.9265e-05	P	A	P
gbs0442_RSAQ00442_at	gbs0442	gpsA	0.00033273	0.000213106	0.000298022	0.000281286	P	P	P	0.000492428	0.000418343	0.00044502	0.00045193	P	P	P	0.000263418	0.000114713	0.000146794	0.000174975	P	P	P	2.11005e-05	3.06974e-05	3.78081e-05	2.98687e-05	A	M	P
gbs0443_RSAQ00443_at	gbs0443	rnpA	0.00101005	0.000982689	0.00105092	0.00101455	P	P	P	0.00095046	0.000904029	0.00109041	0.000981632	P	P	P	0.00107302	0.000948293	0.000914444	0.000978586	P	P	P	0.000112216	0.000160786	0.000155144	0.000142715	P	P	P
gbs0444_RSAQ00444_at	gbs0444		0.000713651	0.000729914	0.000747008	0.000730191	P	P	P	0.000658964	0.000652643	0.000632195	0.000647934	P	P	P	0.000548729	0.000534539	0.000463806	0.000515691	P	P	P	0.000105822	0.000123434	0.000109513	0.000112923	P	P	P
gbs0445_RSAQ00445_at	gbs0445		0.000851678	0.000817926	0.000853626	0.000841077	P	P	P	0.00075223	0.000747324	0.000787068	0.000762207	P	P	P	0.000642053	0.000548035	0.000484797	0.000558295	P	P	P	0.000116692	0.000131806	0.000129851	0.000126116	P	P	P
gbs0446_RSAQ00446_at	gbs0446		0.000801391	0.00080957	0.000846373	0.000819111	P	P	P	0.000825693	0.00081038	0.000828203	0.000821425	P	P	P	0.00074109	0.000524361	0.000465762	0.000577071	P	P	P	9.81493e-05	7.89975e-05	8.18742e-05	8.63403e-05	P	P	P
gbs0447_RSAQ00447_at	gbs0447	recX	0.000432387	0.000386264	0.000443248	0.000420633	P	P	P	0.000398389	0.000399613	0.000429437	0.000409146	P	P	P	0.000251367	0.000187252	0.000149847	0.000196155	P	P	P	4.34798e-05	5.36668e-05	5.945e-05	5.21989e-05	P	P	P
gbs0448_RSAQ00448_at	gbs0448		0.000325868	0.000298133	0.000310354	0.000311452	P	P	P	0.000262736	0.000298098	0.000249162	0.000269999	P	P	P	0.000202995	0.000240728	0.000269687	0.000237803	P	P	P	6.74577e-05	0.000127083	7.5877e-05	9.01392e-05	P	P	P
gbs0449_RSAQ00449_at	gbs0449		0.000459704	0.000440694	0.000497338	0.000465912	P	P	P	0.000440004	0.000439329	0.000450517	0.000443283	P	P	P	0.000240858	0.000253605	0.000289914	0.000261459	P	P	P	6.61789e-05	6.78348e-05	5.89285e-05	6.43141e-05	P	P	P
gbs0450_RSAQ00450_at	gbs0450		0.000710142	0.000765206	0.000723492	0.000732947	P	P	P	0.00059465	0.000638459	0.000622754	0.000618621	P	P	P	0.000414955	0.000529759	0.00056337	0.000502695	P	P	P	0.000128521	0.000158424	0.000160098	0.000149014	A	A	A
gbs0451_RSAQ00451_at	gbs0451		6.22297e-05	4.6393e-05	5.14774e-05	5.33667e-05	P	P	P	7.30767e-05	0.000124887	0.000152523	0.000116829	P	P	P	1.20513e-05	1.69258e-05	2.1802e-05	1.69264e-05	P	P	P	2.23793e-05	2.61894e-05	2.89428e-05	2.58372e-05	A	A	M
gbs0452_RSAQ00452_at	gbs0452		0.000203137	0.000203079	0.000238291	0.000214836	P	P	P	0.000194369	0.000224242	0.00023631	0.000218307	P	P	P	0.000135733	9.61563e-05	8.16741e-05	0.000104521	P	P	P	4.2201e-05	2.14667e-05	1.61662e-05	2.66113e-05	A	A	A
gbs0453_RSAQ00453_at	gbs0453	nrdF.1	0.000189151	0.00017463	0.000171477	0.000178419	P	P	P	0.000236795	0.000253288	0.00032768	0.000272588	P	P	P	7.38505e-05	5.67379e-05	8.50135e-05	7.18673e-05	P	P	P	8.63203e-06	2.46867e-05	2.37279e-05	1.90155e-05	A	P	A
gbs0454_RSAQ00454_at	gbs0454	nrdI	0.000126083	0.000101619	0.000105763	0.000111155	P	P	P	0.000156808	0.000181077	0.000217392	0.000185092	P	P	P	4.10327e-05	3.49762e-05	4.73252e-05	4.11114e-05	P	P	P	1.15094e-05	1.8676e-05	1.01691e-05	1.34515e-05	A	P	A
gbs0455_RSAQ00455_at	gbs0455	nrdE.1	0.000132526	0.000104126	0.000115336	0.000117329	P	P	P	0.000173987	0.000181431	0.000195364	0.000183594	P	P	P	4.00736e-05	3.12086e-05	5.1094e-05	4.07921e-05	P	P	P	3.9004e-05	9.01602e-06	2.55531e-05	2.45244e-05	A	A	A
gbs0456_RSAQ00456_at	gbs0456		0.000230035	0.000187084	0.000192063	0.000203061	P	P	P	0.000277521	0.000299871	0.000332343	0.000303245	P	P	P	6.54271e-05	6.64097e-05	0.000141355	9.10639e-05	P	P	P	1.82232e-05	2.10374e-05	2.21634e-05	2.04747e-05	A	A	A
gbs0457_RSAQ00457_at	gbs0457		0.000201225	0.000157641	0.000165128	0.000174665	P	P	P	0.000236409	0.000266602	0.000255304	0.000252772	P	P	P	4.60783e-05	5.93245e-05	0.00015228	8.58943e-05	P	P	P	5.49892e-05	1.97494e-05	2.32064e-05	3.26483e-05	A	A	A
gbs0458_RSAQ00458_at	gbs0458		0.000137712	0.000107349	0.000147546	0.000130869	P	P	P	8.08746e-05	7.67569e-05	9.58055e-05	8.4479e-05	P	P	P	0.000112381	0.000101386	0.000143693	0.000119153	P	P	P	0.000136834	0.000142968	0.000136892	0.000138898	P	P	P
gbs0459_RSAQ00459_at	gbs0459		7.65562e-05	5.53852e-05	8.07326e-05	7.08913e-05	P	P	P	5.37362e-05	3.72985e-05	5.06893e-05	4.72413e-05	P	P	P	8.13981e-05	4.82469e-05	7.32777e-05	6.76409e-05	P	P	P	5.85059e-05	6.84788e-05	5.63211e-05	6.11019e-05	A	P	P
gbs0460_RSAQ00460_at	gbs0460		0.000200387	0.000114789	0.000186789	0.000167322	P	P	P	0.000132526	0.000115732	0.000123975	0.000124078	P	P	P	0.000158334	0.000119099	0.000170409	0.000149281	P	P	P	0.000134915	0.000148764	0.000137674	0.000140451	P	P	P
gbs0461_RSAQ00461_at	gbs0461		0.000148372	0.000107269	0.000134896	0.000130179	P	P	P	0.000105813	8.82011e-05	0.000116089	0.000103368	P	P	P	0.000123974	9.50879e-05	0.0001061	0.000108387	P	P	P	0.000112216	0.000153916	0.000120465	0.000128866	P	P	P
gbs0462_RSAQ00462_at	gbs0462		0.000109897	8.53457e-05	0.000116996	0.00010408	P	P	P	6.82898e-05	6.3862e-05	9.7284e-05	7.64786e-05	P	P	P	8.84454e-05	8.06926e-05	9.80852e-05	8.90744e-05	P	P	P	9.07961e-05	0.000104114	0.000105863	0.000100258	P	P	P
gbs0464_RSAQ00464_at	gbs0464		6.77298e-05	7.67116e-05	0.000109939	8.47935e-05	P	P	P	5.43153e-05	5.94777e-05	6.2973e-05	5.8922e-05	P	P	P	6.8221e-05	6.53975e-05	7.21327e-05	6.85837e-05	P	P	P	8.9837e-05	8.22175e-05	5.03239e-05	7.41261e-05	P	P	P
gbs0466_RSAQ00466_at	gbs0466		0.000184751	0.000138901	0.000176923	0.000166858	P	P	P	0.000144764	0.000139458	0.000149793	0.000144672	P	P	P	0.000121388	7.22578e-05	8.71126e-05	9.35861e-05	P	P	P	9.91084e-06	5.15201e-05	5.00632e-05	3.71647e-05	A	A	P
gbs0467_RSAQ00467_at	gbs0467	czcD	0.000405829	0.000325348	0.000389963	0.000373713	P	P	P	0.000424871	0.000383881	0.000410329	0.00040636	P	P	P	0.000281683	0.000267663	0.000273455	0.000274267	P	P	P	6.55395e-05	7.23429e-05	8.60461e-05	7.46428e-05	P	P	P
gbs0468_RSAQ00468_at	gbs0468		0.000160367	0.0001315	0.000144591	0.000145486	P	P	P	0.000144802	0.000120503	0.000160068	0.000141791	P	P	P	0.00011776	8.68781e-05	0.000102474	0.000102371	P	P	P	1.34276e-05	1.37387e-05	3.12895e-05	1.94853e-05	A	A	A
gbs0469_RSAQ00469_at	gbs0469		0.00026081	0.000212429	0.000258901	0.000244047	P	P	P	0.000249341	0.000211283	0.000216292	0.000225639	P	P	P	7.2808e-05	4.62225e-05	3.26315e-05	5.0554e-05	P	P	P	1.27882e-05	7.72802e-06	1.30373e-06	7.27332e-06	A	A	A
gbs0470_RSAQ00470_at	gbs0470		0.00116623	0.0012706	0.00130818	0.00124834	P	P	P	0.00136649	0.00130274	0.00119133	0.00128685	P	P	P	0.00183308	0.00210363	0.00206122	0.00199931	P	P	P	0.00164552	0.00137237	0.00150033	0.00150607	P	P	P
gbs0471_RSAQ00471_at	gbs0471		0.00108389	0.0011605	0.00102454	0.00108964	P	P	P	0.000936331	0.00091067	0.00102213	0.000956376	P	P	P	0.00098174	0.00122889	0.00114501	0.00111855	P	P	P	0.00109403	0.00120214	0.00112147	0.00113921	P	P	P
gbs0472_RSAQ00472_at	gbs0472		0.000943058	0.000939837	0.00091619	0.000933028	P	P	P	0.000926448	0.000909413	0.000944065	0.000926642	P	P	P	0.000940916	0.000982088	0.00092785	0.000950285	P	P	P	0.000922348	0.00100207	0.000769722	0.000898046	P	P	P
gbs0473_RSAQ00473_at	gbs0473		0.000638902	0.000577724	0.000639658	0.000618761	P	P	P	0.000537401	0.000603675	0.00059413	0.000578402	P	P	P	0.000548812	0.000503049	0.000578779	0.000543547	P	P	P	0.000716458	0.000428261	0.000498024	0.000547581	P	P	P
gbs0474_RSAQ00474_at	gbs0474		2.98053e-05	2.76926e-05	2.38828e-05	2.71269e-05	P	P	P	1.25848e-05	1.3862e-05	1.8691e-05	1.50459e-05	P	P	P	8.25657e-06	5.8481e-06	1.28808e-06	5.13092e-06	M	M	A	4.15616e-06	1.93201e-06	5.21492e-07	2.20322e-06	A	A	A
gbs0475_RSAQ00475_at	gbs0475		3.67721e-05	2.84486e-05	3.46764e-05	3.3299e-05	P	P	P	2.39342e-05	2.91747e-05	2.5629e-05	2.6246e-05	P	P	P	9.46587e-06	3.20521e-06	8.4441e-06	7.03839e-06	P	P	P	1.85429e-05	1.93201e-06	1.04298e-06	7.17263e-06	A	A	A
gbs0476_RSAQ00476_at	gbs0476		4.1146e-05	2.7056e-05	4.01709e-05	3.61243e-05	P	P	P	1.14267e-05	1.30238e-05	1.19425e-05	1.2131e-05	P	P	P	8.04807e-06	7.81622e-06	4.38903e-06	6.75111e-06	P	P	A	2.36581e-05	1.5456e-05	9.64759e-06	1.62539e-05	A	P	A
gbs0477_RSAQ00477_at	gbs0477		8.22396e-06	8.39531e-06	9.98779e-06	8.86902e-06	A	P	P	7.10307e-06	1.01225e-05	7.01385e-06	8.07981e-06	A	A	A	4.62868e-06	4.04869e-06	1.06386e-05	6.43866e-06	A	A	A	3.13311e-05	3.26294e-05	1.09513e-05	2.49706e-05	A	A	A
gbs0478_RSAQ00478_at	gbs0478		1.0424e-05	8.55446e-06	9.81685e-06	9.59844e-06	M	A	A	4.63243e-07	2.45003e-06	4.70118e-06	2.53815e-06	A	A	A	5.17078e-06	6.97274e-06	6.86978e-06	6.33777e-06	A	A	A	2.2699e-05	4.72268e-06	1.61662e-05	1.45293e-05	A	A	A
gbs0479_RSAQ00479_at	gbs0479		1.54003e-05	1.40054e-05	1.663e-05	1.53452e-05	A	P	P	1.23532e-06	5.99613e-06	2.50224e-06	3.24456e-06	A	A	A	3.71129e-06	3.93622e-07	8.11016e-07	1.63864e-06	A	A	A	1.34276e-05	3.22001e-06	2.8682e-06	6.50527e-06	A	A	A
gbs0480_RSAQ00480_at	gbs0480		0.000319661	0.00030422	0.000292723	0.000305535	P	P	P	0.000255826	0.000214507	0.000284687	0.000251673	P	P	P	0.000261833	0.00034172	0.00034077	0.000314774	P	P	P	7.96065e-05	0.000124292	0.000104559	0.000102819	P	P	P
gbs0481_RSAQ00481_at	gbs0481		1.4405e-05	1.24139e-05	1.36264e-05	1.34818e-05	P	P	P	6.4468e-06	7.99484e-06	8.71993e-06	7.72052e-06	P	P	P	5.67118e-06	2.81159e-06	7.15602e-06	5.21293e-06	A	A	P	1.02305e-05	3.86401e-06	1.04298e-05	8.17477e-06	A	A	A
gbs0482_RSAQ00482_at	gbs0482		0.00030633	0.000260851	0.000265055	0.000277412	P	P	P	0.000232818	0.000271631	0.000251475	0.000251975	P	P	P	0.000104458	8.82839e-05	8.94026e-05	9.40482e-05	P	P	P	2.23793e-05	3.06974e-05	4.38053e-05	3.2294e-05	A	A	A
gbs0484_RSAQ00484_at	gbs0484		0.000298341	0.000266143	0.000294359	0.000286281	P	P	P	0.000329327	0.000428723	0.000377156	0.000378402	P	P	P	0.000674745	0.000735849	0.000714266	0.000708287	P	P	P	0.000277504	0.000277565	0.000280041	0.00027837	P	P	P
gbs0485_RSAQ00485_at	gbs0485		0.000181399	0.000149007	0.000191013	0.000173806	P	P	P	0.00020209	0.000193649	0.000229637	0.000208459	P	P	P	0.000465454	0.000481569	0.000522533	0.000489852	P	P	P	0.000222834	0.000159927	0.000162184	0.000181648	P	P	P
gbs0486_RSAQ00486_at	gbs0486		0.000210785	0.000194684	0.000216166	0.000207212	P	P	P	0.000180935	0.000205641	0.00024575	0.000210775	P	P	P	0.000490182	0.000579243	0.000591612	0.000553679	P	P	P	0.00024905	0.000190839	0.000216158	0.000218682	P	P	P
gbs0487_RSAQ00487_at	gbs0487		0.00063335	0.000650815	0.000624298	0.000636154	P	P	P	0.000601251	0.000670567	0.000599286	0.000623701	P	P	P	0.000242318	0.000279641	0.000374546	0.000298835	P	P	P	0.000113495	0.000155204	0.000117857	0.000128852	P	P	P
gbs0488_RSAQ00488_at	gbs0488		0.000778972	0.000885287	0.000822393	0.000828884	P	P	P	0.000598858	0.000659252	0.00075253	0.000670213	P	P	P	0.000233269	0.000232069	0.000212725	0.000226021	P	P	P	3.77251e-05	7.12695e-05	6.51864e-05	5.80603e-05	A	P	A
gbs0489_RSAQ00489_at	gbs0489		0.000299546	0.000238848	0.000284151	0.000274182	P	P	P	0.000471505	0.000378498	0.000351868	0.000400624	P	P	P	9.03636e-05	9.36259e-05	0.000179855	0.000121282	P	P	P	8.95173e-06	2.79067e-06	1.72092e-05	9.65053e-06	A	A	A
gbs0490_RSAQ00490_at	gbs0490		0.00033142	0.000210917	0.000294212	0.00027885	P	P	P	0.000487062	0.000425274	0.000394823	0.00043572	P	P	P	0.000131813	0.000131245	0.000231712	0.000164923	P	P	P	5.24316e-05	4.31481e-05	2.60746e-05	4.05514e-05	A	A	A
gbs0491_RSAQ00491_at	gbs0491		0.000463921	0.000250427	0.000422369	0.000378906	P	P	P	0.000663982	0.000501096	0.000572861	0.000579313	P	P	P	0.000184897	0.000174318	0.000358994	0.000239403	P	P	P	2.2699e-05	3.34881e-05	2.39886e-05	2.67252e-05	A	A	A
gbs0492_RSAQ00492_at	gbs0492	valS	0.000436761	0.00029117	0.000397851	0.000375261	P	P	P	0.000519875	0.000507737	0.000443958	0.000490523	P	P	P	0.000129561	0.00016892	0.000324502	0.000207661	P	P	P	4.69966e-05	6.86935e-05	4.9281e-05	5.49904e-05	M	P	P
gbs0493_RSAQ00493_at	gbs0493		0.000422041	0.000380017	0.00040906	0.000403706	P	P	P	0.000350868	0.000309413	0.000351299	0.000337193	P	P	P	0.000988704	0.00101527	0.000943307	0.000982425	P	P	P	0.000222834	0.000242574	0.000246666	0.000237358	P	P	P
gbs0494_RSAQ00494_at	gbs0494		0.000287734	0.000214299	0.000255238	0.000252424	P	P	P	0.00038067	0.000382882	0.00038652	0.000383357	P	P	P	0.000114883	0.000102567	0.000113828	0.000110426	P	P	P	7.12941e-05	4.63681e-05	4.8238e-05	5.53001e-05	M	A	P
gbs0495_RSAQ00495_at	gbs0495		0.000197925	0.000181355	0.000206764	0.000195348	P	P	P	0.000224634	0.000265022	0.000278659	0.000256105	P	P	P	0.000543933	0.000629402	0.000557645	0.000576993	P	P	P	0.000261518	0.000264899	0.000324107	0.000283508	P	P	P
gbs0496_RSAQ00496_at	gbs0496		0.00015327	0.000126964	0.000166032	0.000148755	P	P	P	0.000156229	0.000148614	0.000135576	0.000146806	P	P	P	3.79886e-05	2.85095e-05	3.43489e-05	3.36157e-05	P	P	P	6.7138e-06	2.16814e-05	2.71176e-05	1.85043e-05	A	A	A
gbs0497_RSAQ00497_at	gbs0497	asnA	0.000203085	0.000168622	0.000189035	0.000186914	P	P	P	0.000230309	0.000208994	0.000206511	0.000215271	P	P	P	4.11578e-05	3.05901e-05	3.03892e-05	3.40457e-05	P	P	P	4.15616e-06	1.37387e-05	3.65044e-06	7.18177e-06	A	A	A
gbs0498_RSAQ00498_at	gbs0498		8.52254e-05	6.40988e-05	7.57997e-05	7.50413e-05	P	P	P	6.38118e-05	7.48871e-05	7.46881e-05	7.1129e-05	P	P	P	6.10069e-05	3.48637e-05	3.24883e-05	4.27863e-05	P	P	P	8.75991e-05	7.32015e-05	5.76248e-05	7.28085e-05	P	P	P
gbs0499_RSAQ00499_at	gbs0499		0.000578192	0.000515734	0.000536044	0.000543323	P	P	P	0.000553923	0.000586911	0.000566492	0.000569109	P	P	P	0.000422878	0.000333792	0.000268017	0.000341562	P	P	P	9.30341e-05	5.51695e-05	6.3622e-05	7.06085e-05	M	A	P
gbs0500_RSAQ00500_at	gbs0500		0.000425027	0.00037385	0.000422735	0.000407204	P	P	P	0.000419081	0.000434236	0.000426253	0.000426523	P	P	P	0.000354032	0.000232518	0.000188299	0.000258283	P	P	P	4.28404e-05	6.97668e-05	4.77165e-05	5.34412e-05	P	P	P
gbs0501_RSAQ00501_at	gbs0501		0.000771743	0.000731585	0.000770867	0.000758065	P	P	P	0.000766977	0.000816118	0.000779031	0.000787375	P	P	P	0.000668657	0.00048663	0.000446393	0.000533893	P	P	P	9.97478e-05	0.000124292	0.000143149	0.000122396	P	P	P
gbs0502_RSAQ00502_at	gbs0502		0.000581544	0.000563003	0.000584591	0.000576379	P	P	P	0.000524276	0.000522598	0.00058143	0.000542768	P	P	P	0.000401028	0.000317653	0.000268589	0.00032909	P	P	P	4.57178e-05	4.93735e-05	6.85761e-05	5.45558e-05	P	P	P
gbs0503_RSAQ00503_at	gbs0503		5.31415e-05	4.20959e-05	5.50916e-05	5.01097e-05	P	P	P	5.0648e-05	5.16441e-05	6.35417e-05	5.52779e-05	P	P	P	9.73692e-05	7.38885e-05	7.11786e-05	8.08121e-05	P	P	P	5.56286e-05	5.10908e-05	3.96334e-05	4.87843e-05	P	P	P
gbs0504_RSAQ00504_at	gbs0504		0.000706685	0.000710299	0.000703419	0.000706801	P	P	P	0.000670275	0.000635751	0.000672344	0.000659457	P	P	P	0.000504652	0.000367868	0.000337764	0.000403428	P	P	P	8.08853e-05	0.000126654	9.07395e-05	9.94263e-05	P	P	P
gbs0505_RSAQ00505_at	gbs0505		0.000485004	0.000446185	0.000528547	0.000486579	P	P	P	0.00049181	0.000508639	0.000487254	0.000495901	P	P	P	0.000225346	0.000142997	0.000156097	0.000174813	P	P	P	6.01045e-05	8.00709e-05	5.78856e-05	6.60203e-05	P	P	P
gbs0506_RSAQ00506_at	gbs0506		0.000317146	0.000309313	0.000363932	0.00033013	P	P	P	0.000229151	0.000274017	0.000264328	0.000255832	P	P	P	9.29073e-05	8.77216e-05	7.40887e-05	8.49059e-05	P	P	P	3.06916e-05	3.47761e-05	2.76391e-05	3.10356e-05	A	M	A
gbs0507_RSAQ00507_at	gbs0507		0.000320813	0.000297576	0.000291087	0.000303159	P	P	P	0.000235598	0.000229981	0.000207421	0.000224333	P	P	P	8.52762e-05	7.92306e-05	8.90209e-05	8.45092e-05	P	P	P	5.81862e-05	8.28615e-05	6.72724e-05	6.944e-05	A	P	P
gbs0508_RSAQ00508_at	gbs0508		0.000431732	0.000383558	0.00042503	0.00041344	P	P	P	0.00027092	0.00024726	0.000279076	0.000265752	P	P	P	8.46924e-05	8.50224e-05	7.81438e-05	8.26195e-05	P	P	P	9.27143e-05	9.27362e-05	6.4665e-05	8.33718e-05	M	M	M
gbs0509_RSAQ00509_at	gbs0509	trpG	0.000317932	0.000246806	0.000312552	0.00029243	P	P	P	0.000226835	0.000212121	0.000284459	0.000241138	P	P	P	0.000194863	0.000177917	0.000224127	0.000198969	P	P	P	9.20749e-05	6.71908e-05	6.31005e-05	7.41221e-05	A	A	M
gbs0510_RSAQ00510_at	gbs0510		4.67247e-05	2.27986e-05	4.54945e-05	3.83393e-05	P	P	P	1.90316e-05	1.65377e-05	1.52788e-05	1.69494e-05	P	P	P	1.61795e-05	1.34394e-05	1.87011e-05	1.61067e-05	A	M	M	1.66246e-05	3.64934e-05	2.55531e-05	2.62237e-05	A	A	A
gbs0511_RSAQ00511_at	gbs0511		6.02654e-05	4.20959e-05	4.15385e-05	4.79666e-05	P	P	P	2.25831e-05	2.99162e-05	3.17709e-05	2.80901e-05	P	P	P	1.49286e-05	2.0131e-05	1.7079e-05	1.73795e-05	P	P	A	4.15616e-06	8.15735e-06	3.15502e-05	1.46212e-05	A	A	A
gbs0512_RSAQ00512_at	gbs0512		1.08954e-05	6.80378e-06	6.71551e-06	8.13823e-06	P	M	P	6.29239e-06	7.54352e-06	7.05177e-06	6.96256e-06	P	A	M	8.33997e-07	5.06086e-07	4.81839e-06	2.05282e-06	A	A	A	2.23793e-06	1.05187e-05	1.04298e-06	4.59987e-06	A	A	A
gbs0514_RSAQ00514_at	gbs0514		3.82912e-05	3.31833e-05	3.68742e-05	3.61162e-05	P	P	P	1.65223e-05	1.86331e-05	2.00558e-05	1.84037e-05	P	P	P	8.96547e-06	1.20336e-05	1.04955e-05	1.04982e-05	P	P	P	2.20596e-05	5.58135e-06	1.66877e-05	1.47762e-05	A	A	A
gbs0515_RSAQ00515_at	gbs0515	nth	0.000251302	0.000232482	0.00024989	0.000244558	P	P	P	0.00017858	0.000207898	0.000234983	0.000207154	P	P	P	0.000223178	0.000290043	0.000309665	0.000274295	P	P	P	0.00028102	0.000227118	0.000235453	0.000247864	P	P	P
gbs0516_RSAQ00516_at	gbs0516		1.05811e-05	9.35022e-06	1.00366e-05	9.98931e-06	P	P	P	4.13059e-06	4.19084e-06	6.29351e-06	4.87165e-06	P	A	P	2.66879e-06	3.43014e-06	1.28808e-06	2.46234e-06	A	A	A	2.62158e-05	1.07334e-06	6.2579e-06	1.11823e-05	A	A	A
gbs0517_RSAQ00517_at	gbs0517		0.00104659	0.00095237	0.00101094	0.0010033	P	P	P	0.00107333	0.000977014	0.00105898	0.00103644	P	P	P	0.00142551	0.00144414	0.00145057	0.00144008	P	P	P	0.00030308	0.000457885	0.000368955	0.00037664	P	P	P
gbs0518_RSAQ00518_at	gbs0518	glcK	0.000945913	0.000892011	0.000972137	0.000936687	P	P	P	0.000857116	0.000932333	0.000764472	0.000851307	P	P	P	0.00105096	0.00119082	0.00118361	0.0011418	P	P	P	0.000458137	0.000525291	0.000451872	0.000478433	P	P	P
gbs0519_RSAQ00519_at	gbs0519		0.000718549	0.000701147	0.000736605	0.000718767	P	P	P	0.000632791	0.000656028	0.000640194	0.000643004	P	P	P	0.000740673	0.000881827	0.000861203	0.000827901	P	P	P	0.000361266	0.00035141	0.000374431	0.000362369	P	P	P
gbs0520_RSAQ00520_at	gbs0520	typA	0.00134813	0.00160991	0.00145018	0.00146941	P	P	P	0.00137275	0.00146966	0.00137464	0.00140568	P	P	P	0.000902844	0.0007697	0.000616992	0.000763179	P	P	P	0.000213243	0.000168943	0.0001747	0.000185629	P	P	P
gbs0521_RSAQ00521_at	gbs0521		0.00137149	0.00186531	0.00161385	0.00161688	P	P	P	0.00104407	0.00123208	0.00148133	0.00125249	P	P	P	0.000660025	0.000691876	0.00053341	0.000628437	P	P	P	0.000209087	0.000155848	0.000241972	0.000202302	P	P	P
gbs0522_RSAQ00522_at	gbs0522	murD	0.000504543	0.000395216	0.000466447	0.000455402	P	P	P	0.000517597	0.000481431	0.000474099	0.000491042	P	P	P	0.000351113	0.000286051	0.00029354	0.000310235	P	P	P	0.0001087	0.0001127	0.000114207	0.000111869	P	P	P
gbs0523_RSAQ00523_at	gbs0523	murG	0.000305806	0.000242628	0.00030503	0.000284488	P	P	P	0.000332802	0.000306834	0.000321879	0.000320505	P	P	P	0.000212461	0.000137599	0.000189682	0.000179914	P	P	P	7.44912e-05	4.35774e-05	6.77939e-05	6.19542e-05	P	P	P
gbs0524_RSAQ00524_at	gbs0524	divIB	0.000700765	0.000694503	0.000725299	0.000706856	P	P	P	0.000612099	0.000668955	0.00058541	0.000622155	P	P	P	0.000427882	0.000365731	0.000374355	0.000389323	P	P	P	0.00021612	0.000186116	0.000231282	0.000211173	P	P	P
gbs0525_RSAQ00525_at	gbs0525	ftsA	0.00124941	0.00131233	0.00123101	0.00126425	P	P	P	0.00142517	0.00139806	0.00132827	0.00138384	P	P	P	0.00116184	0.000978545	0.00098796	0.00104278	P	P	P	0.00023818	0.000285507	0.00026935	0.000264346	P	P	P
gbs0526_RSAQ00526_at	gbs0526	ftsZ	0.00144666	0.00150499	0.0014524	0.00146802	P	P	P	0.00168941	0.00165322	0.00155844	0.00163369	P	P	P	0.00139457	0.00116265	0.00115894	0.00123872	P	P	P	0.000310433	0.000495237	0.000428405	0.000411358	P	P	P
gbs0527_RSAQ00527_at	gbs0527		0.00136164	0.00141244	0.00135126	0.00137511	P	P	P	0.00159715	0.00152408	0.00146718	0.00152947	P	P	P	0.00134011	0.00115573	0.00118981	0.00122855	P	P	P	0.000203972	0.000305471	0.000324889	0.000278111	P	P	P
gbs0528_RSAQ00528_at	gbs0528		0.00125748	0.00128396	0.00133778	0.00129307	P	P	P	0.00159676	0.00136912	0.00140982	0.00145857	P	P	P	0.0012834	0.00114527	0.00125536	0.00122801	P	P	P	0.00020557	0.000238066	0.000422147	0.000288594	P	P	P
gbs0529_RSAQ00529_at	gbs0529		0.00189052	0.00205422	0.00199411	0.00197962	P	P	P	0.00227912	0.00216389	0.00202382	0.00215561	P	P	P	0.00190364	0.00202389	0.00200865	0.00197873	P	P	P	0.000529111	0.000872408	0.000961109	0.000787543	P	P	P
gbs0530_RSAQ00530_at	gbs0530		0.00126424	0.0013746	0.0012609	0.00129991	P	P	P	0.00147215	0.00139703	0.00138776	0.00141898	P	P	P	0.00125308	0.00113318	0.00113151	0.00117259	P	P	P	0.000383326	0.000524432	0.000508194	0.000471984	P	P	P
gbs0531_RSAQ00531_at	gbs0531	divIVAS	0.00141929	0.00176839	0.00146293	0.0015502	P	P	P	0.00145192	0.00155903	0.00148493	0.00149862	P	P	P	0.00140116	0.00146838	0.00123351	0.00136768	P	P	P	0.000537743	0.00076443	0.000886275	0.000729483	P	P	P
gbs0532_RSAQ00532_at	gbs0532	ileS	0.00117862	0.00122766	0.00121262	0.0012063	P	P	P	0.00119258	0.00114368	0.00118091	0.00117239	P	P	P	0.000686463	0.000723141	0.000862301	0.000757302	P	P	P	0.00010774	0.000107763	0.000136892	0.000117465	P	P	P
gbs0533_RSAQ00533_at	gbs0533		0.000513841	0.000349619	0.0004421	0.000435187	P	P	P	0.000718568	0.000580206	0.000551478	0.000616751	P	P	P	0.00171082	0.00200798	0.00227924	0.00199935	P	P	P	0.00160843	0.00122468	0.00117935	0.00133749	P	P	P
gbs0534_RSAQ00534_at	gbs0534	mutT	0.000239752	0.000200692	0.000210427	0.000216957	P	P	P	0.000221392	0.000197743	0.000161508	0.000193548	P	P	P	0.000159752	0.000152219	0.000213488	0.000175153	P	P	P	0.000126923	0.000112915	9.46507e-05	0.000111496	M	A	A
gbs0535_RSAQ00535_at	gbs0535	clpE	0.000476178	0.000330043	0.000416532	0.000407584	P	P	P	0.000363646	0.000364023	0.000405969	0.000377879	P	P	P	0.00131863	0.00155903	0.00156173	0.0014798	P	P	P	0.00247707	0.0014797	0.00156604	0.00184094	P	P	P
gbs0536_RSAQ00536_at	gbs0536		0.00103067	0.00133123	0.00116215	0.00117468	P	P	P	0.000783615	0.000933139	0.00102922	0.000915324	P	P	P	0.000527503	0.000569628	0.000462947	0.000520026	P	P	P	0.000155696	0.000103255	0.000156187	0.000138379	P	P	P
gbs0537_RSAQ00537_at	gbs0537	artQ	0.000123936	0.00010142	0.000122515	0.000115957	P	P	P	9.24171e-05	9.93552e-05	9.61467e-05	9.5973e-05	P	P	P	1.73054e-05	1.72069e-05	2.0657e-05	1.83898e-05	P	P	P	3.93237e-05	3.43468e-05	4.4066e-05	3.92455e-05	M	A	A
gbs0538_RSAQ00538_at	gbs0538	artP	0.000150834	0.00012959	0.000151526	0.000143983	P	P	P	0.000123879	0.000141264	0.00011806	0.000127734	P	P	P	3.2651e-05	3.44701e-05	3.54462e-05	3.41891e-05	P	P	P	1.75838e-05	2.87654e-05	3.78081e-05	2.80524e-05	A	A	A
gbs0539_RSAQ00539_at	gbs0539		0.000416698	0.000447776	0.000452869	0.000439114	P	P	P	0.000419621	0.000441038	0.000410216	0.000423625	P	P	P	0.00145849	0.00165501	0.00159532	0.00156961	P	P	P	0.00242592	0.00256957	0.0023501	0.00244853	P	P	P
gbs0540_RSAQ00540_at	gbs0540	folD	0.000184122	0.000127083	0.000179316	0.000163507	P	P	P	0.000227723	0.000197292	0.000242755	0.00022259	P	P	P	0.000174973	0.000141254	0.000158768	0.000158332	P	P	P	8.08853e-05	7.77095e-05	6.83154e-05	7.56367e-05	P	P	P
gbs0541_RSAQ00541_at	gbs0541		9.5597e-05	6.4059e-05	9.11844e-05	8.36135e-05	P	P	P	0.000134688	0.000114313	0.000120032	0.000123011	P	P	P	9.06555e-05	8.91836e-05	9.98981e-05	9.32457e-05	P	P	P	4.2201e-05	4.48654e-05	5.52781e-05	4.74482e-05	A	A	A
gbs0542_RSAQ00542_at	gbs0542		0.000546553	0.000516849	0.000527228	0.00053021	P	P	P	0.00057087	0.000526853	0.00050913	0.000535618	P	P	P	0.000886664	0.000788819	0.00080801	0.000827831	P	P	P	0.000780719	0.000826898	0.000722266	0.000776628	P	P	P
gbs0543_RSAQ00543_at	gbs0543	xseB	0.000441763	0.000411609	0.000428718	0.000427363	P	P	P	0.000419313	0.000437298	0.000440508	0.000432373	P	P	P	0.000744343	0.00072629	0.000702626	0.00072442	P	P	P	0.000565558	0.000755199	0.000752252	0.000691003	P	P	P
gbs0544_RSAQ00544_at	gbs0544	fps	0.000427856	0.000394898	0.00040608	0.000409611	P	P	P	0.000447918	0.000443165	0.000449607	0.000446897	P	P	P	0.00074476	0.000636881	0.000606592	0.000662744	P	P	P	0.000413698	0.000607508	0.000613535	0.000544914	P	P	P
gbs0545_RSAQ00545_at	gbs0545		0.00084534	0.000720604	0.000824395	0.00079678	P	P	P	0.000846616	0.00088185	0.000861301	0.000863256	P	P	P	0.00114083	0.00102921	0.0010266	0.00106555	P	P	P	0.000828674	0.00128414	0.00108601	0.00106627	P	P	P
gbs0546_RSAQ00546_at	gbs0546	argR1	0.000613654	0.000483904	0.000566447	0.000554668	P	P	P	0.000658385	0.000595583	0.000664496	0.000639488	P	P	P	0.000821237	0.00064301	0.000728483	0.00073091	P	P	P	0.000437676	0.000512411	0.000427102	0.000459063	P	P	P
gbs0547_RSAQ00547_at	gbs0547	recN	0.000577196	0.000474753	0.000521831	0.000524593	P	P	P	0.000574924	0.000556383	0.000601561	0.000577623	P	P	P	0.000657982	0.000559112	0.00055588	0.000590991	P	P	P	0.000471564	0.000677275	0.000613274	0.000587371	P	P	P
gbs0548_RSAQ00548_at	gbs0548		0.000904322	0.000974771	0.00094105	0.000940048	P	P	P	0.000834263	0.000918246	0.000883859	0.000878789	P	P	P	0.000770238	0.000867206	0.00078721	0.000808218	P	P	P	0.000661469	0.000817882	0.000735564	0.000738305	P	P	P
gbs0549_RSAQ00549_at	gbs0549		0.000426991	0.000365176	0.00038149	0.000391219	P	P	P	0.000381249	0.000469761	0.000422841	0.000424617	P	P	P	0.000261458	0.000220485	0.000173176	0.000218373	P	P	P	0.000192782	0.000236349	0.000210683	0.000213271	P	P	P
gbs0550_RSAQ00550_at	gbs0550		0.00058343	0.000439023	0.000516679	0.000513044	P	P	P	0.00051447	0.000569826	0.000532825	0.00053904	P	P	P	0.000272801	0.000182472	0.000150563	0.000201945	P	P	P	0.000182232	0.000186546	0.000187476	0.000185418	P	P	P
gbs0551_RSAQ00551_at	gbs0551		0.00190369	0.00253204	0.00222107	0.00221893	P	P	P	0.0020309	0.00216367	0.00221543	0.00213667	P	P	P	0.00196394	0.00190165	0.00178843	0.00188467	P	P	P	0.000704629	0.000455309	0.000589025	0.000582988	P	P	P
gbs0552_RSAQ00552_at	gbs0552		0.000374819	0.000290016	0.000330989	0.000331941	P	P	P	0.000395378	0.000361315	0.000419201	0.000391965	P	P	P	0.000202036	0.000169426	0.000213488	0.000194983	P	P	P	5.05133e-05	2.91947e-05	2.99858e-05	3.65646e-05	P	P	P
gbs0553_RSAQ00553_at	gbs0553	pyrD	0.000355961	0.0002743	0.000330842	0.000320368	P	P	P	0.000504511	0.000211444	0.00015366	0.000289872	P	P	P	2.98988e-05	2.82283e-05	2.99122e-05	2.93464e-05	P	P	P	2.58961e-05	3.37028e-05	1.77307e-05	2.57765e-05	M	P	M
gbs0554_RSAQ00554_at	gbs0554		0.000640081	0.000585284	0.000570452	0.000598606	P	P	P	0.000638851	0.000668729	0.000704418	0.000670666	P	P	P	0.000577585	0.000507323	0.000460514	0.000515141	P	P	P	0.000596569	0.00067706	0.000674549	0.000649393	P	P	P
gbs0555_RSAQ00555_at	gbs0555	murM	0.000658572	0.00054844	0.000626447	0.000611153	P	P	P	0.000705095	0.000682624	0.000733043	0.000706921	P	P	P	0.000558903	0.000425956	0.00044978	0.000478213	P	P	P	0.000608078	0.000750047	0.000665163	0.000674429	P	P	P
gbs0556_RSAQ00556_at	gbs0556		0.000724599	0.000672301	0.000677118	0.000691339	P	P	P	0.000755704	0.000779045	0.000766444	0.000767064	P	P	P	0.000728663	0.000565467	0.000556166	0.000616765	P	P	P	0.000621506	0.000686076	0.000573641	0.000627074	P	P	P
gbs0557_RSAQ00557_at	gbs0557		0.00063589	0.00062177	0.000622417	0.000626692	P	P	P	0.000774041	0.000751966	0.000710901	0.000745636	P	P	P	0.00073275	0.000664266	0.000580258	0.000659091	P	P	P	0.000624703	0.000650656	0.00052436	0.000599906	P	P	P
gbs0558_RSAQ00558_at	gbs0558		0.000420575	0.000368996	0.000375726	0.000388432	P	P	P	0.000388738	0.000411766	0.000418215	0.00040624	P	P	P	0.000565325	0.000586835	0.000577729	0.00057663	P	P	P	0.000612874	0.000502536	0.000638045	0.000584485	P	P	P
gbs0559_RSAQ00559_at	gbs0559		0.000567925	0.000410654	0.000571526	0.000516702	P	P	P	0.000381018	0.000430722	0.000446801	0.000419514	P	P	P	0.000342856	0.000391261	0.000389621	0.000374579	P	P	P	0.000218998	0.000184399	0.000171831	0.000191743	P	P	P
gbs0560_RSAQ00560_at	gbs0560	pacL	0.000431496	0.000464169	0.000444493	0.000446719	P	P	P	0.000358512	0.000373049	0.000431485	0.000387682	P	P	P	0.000311998	0.000276773	0.000323929	0.000304233	P	P	P	0.000104224	0.00012279	0.000129851	0.000118955	P	P	P
gbs0561_RSAQ00561_at	gbs0561		0.000213352	0.000190267	0.000233797	0.000212472	P	P	P	0.000183213	0.000203933	0.000254129	0.000213758	P	P	P	0.000227306	0.000138386	0.000126089	0.000163927	P	P	P	7.54503e-05	0.000105187	9.15218e-05	9.07197e-05	P	P	P
gbs0562_RSAQ00562_at	gbs0562		3.18744e-05	2.7613e-05	3.71184e-05	3.22019e-05	P	P	P	2.40501e-05	3.09478e-05	2.60081e-05	2.7002e-05	P	P	P	0.000337477	0.000176287	0.000179234	0.000230999	P	P	P	9.43129e-05	9.08042e-05	8.57854e-05	9.03008e-05	A	P	P
gbs0563_RSAQ00563_at	gbs0563		0.000248736	0.000220586	0.000271697	0.000247006	P	P	P	0.000185452	0.000172921	0.000123785	0.000160719	P	P	P	0.000416123	0.000331599	0.0003339	0.000360541	P	P	P	0.00023786	0.000335954	0.000252663	0.000275492	P	P	P
gbs0564_RSAQ00564_at	gbs0564	prfB	0.000739109	0.000586597	0.000748156	0.000691287	P	P	P	0.000827932	0.000797421	0.00071075	0.000778701	P	P	P	0.000597726	0.000370736	0.000414715	0.000461059	P	P	P	0.000296366	0.000326938	0.000217462	0.000280255	P	P	P
gbs0565_RSAQ00565_at	gbs0565	ftsE	0.000875093	0.000880831	0.000924005	0.00089331	P	P	P	0.00090842	0.000869858	0.000882949	0.000887076	P	P	P	0.000758229	0.00060511	0.000599293	0.000654211	P	P	P	0.000591134	0.000619315	0.000617968	0.000609472	P	P	P
gbs0566_RSAQ00566_at	gbs0566	ftsX	0.000963042	0.00095985	0.000994774	0.000972555	P	P	P	0.000962079	0.000963733	0.00101174	0.000979184	P	P	P	0.000878616	0.00076852	0.000764836	0.000803991	P	P	P	0.000631417	0.000879706	0.000754859	0.000755327	P	P	P
gbs0567_RSAQ00567_at	gbs0567		0.000313925	0.000156845	0.000198974	0.000223248	P	P	P	0.000421667	0.000407769	0.000370142	0.000399859	P	P	P	0.000369628	0.000201422	0.000218545	0.000263198	P	P	P	0.000269831	0.000308047	0.000244058	0.000273979	P	P	P
gbs0568_RSAQ00568_at	gbs0568		0.000265026	0.000153662	0.000192747	0.000203812	P	P	P	0.000284624	0.000249162	0.000338068	0.000290618	P	P	P	0.000300072	0.000177805	0.000221837	0.000233238	P	P	P	0.000258002	0.000248799	0.000257095	0.000254632	P	P	P
gbs0569_RSAQ00569_at	gbs0569		0.00029237	0.000229339	0.000266447	0.000262719	P	P	P	0.000538984	0.000514603	0.000514969	0.000522852	P	P	P	0.00286628	0.00389534	0.00328127	0.00334763	P	P	P	0.00619076	0.00676309	0.00662633	0.00652673	P	P	P
gbs0570_RSAQ00570_at	gbs0570	dinG	0.000341033	0.000350773	0.000341319	0.000344375	P	P	P	0.00032732	0.000345873	0.00035456	0.000342584	P	P	P	0.000286561	0.000248207	0.000221121	0.000251963	P	P	P	5.05133e-05	7.64215e-05	6.88369e-05	6.52572e-05	M	P	P
gbs0571_RSAQ00571_at	gbs0571	aspC	0.0010764	0.00110428	0.00108645	0.00108904	P	P	P	0.000991804	0.00104958	0.000986754	0.00100938	P	P	P	0.000474419	0.000361008	0.000352219	0.000395882	P	P	P	0.000104863	8.86576e-05	8.52639e-05	9.29282e-05	P	P	P
gbs0572_RSAQ00572_at	gbs0572	asnS	0.00105942	0.000898218	0.0010041	0.000987248	P	P	P	0.00102419	0.00105725	0.00106709	0.00104951	P	P	P	0.000377509	0.000261534	0.000287195	0.000308746	P	P	P	5.0833e-05	4.46508e-05	3.44184e-05	4.33007e-05	P	M	P
gbs0573_RSAQ00573_at	gbs0573		0.00101933	0.000844425	0.000971575	0.000945109	P	P	P	0.000950421	0.000887427	0.000972575	0.000936808	P	P	P	0.000109629	6.62973e-05	0.000127186	0.000101037	P	P	P	2.55764e-06	3.00534e-06	2.34671e-06	2.63656e-06	A	A	A
gbs0574_RSAQ00574_at	gbs0574		0.0010753	0.000899332	0.001002	0.00099221	P	P	P	0.000964897	0.000904384	0.000895953	0.000921745	P	P	P	9.21567e-05	6.98961e-05	9.65586e-05	8.62038e-05	P	P	P	1.18291e-05	1.82467e-05	6.51864e-06	1.21981e-05	A	A	A
gbs0575_RSAQ00575_at	gbs0575		0.000232497	0.00018792	0.000231502	0.000217306	P	P	P	0.000264628	0.000240973	0.000288402	0.000264668	P	P	P	0.000221927	0.000196249	0.000177469	0.000198548	P	P	P	6.1703e-05	7.53482e-05	6.88369e-05	6.86294e-05	P	P	P
gbs0576_RSAQ00576_at	gbs0576		0.000507895	0.000414394	0.000397729	0.000440006	P	P	P	0.000518755	0.000552031	0.000517395	0.000529394	P	P	P	0.000446939	0.000528747	0.000582118	0.000519268	P	P	P	0.000117332	0.000110124	8.68283e-05	0.000104761	P	P	P
gbs0577_RSAQ00577_at	gbs0577		0.000445168	0.000288186	0.000366447	0.0003666	P	P	P	0.000526939	0.000518246	0.000511253	0.000518813	P	P	P	0.000428341	0.000381982	0.000525061	0.000445128	P	P	P	0.000219317	0.000205651	0.00022033	0.000215099	P	P	P
gbs0578_RSAQ00578_at	gbs0578		0.000555248	0.000456928	0.000553211	0.000521796	P	P	P	0.000654717	0.000621373	0.000629162	0.000635084	P	P	P	0.000422128	0.000365394	0.000497153	0.000428225	P	P	P	0.00020525	0.00019363	0.000187476	0.000195452	P	P	P
gbs0579_RSAQ00579_at	gbs0579	pepD	0.000508131	0.00041885	0.000470989	0.00046599	P	P	P	0.000564269	0.000556834	0.000499538	0.000540214	P	P	P	0.000353865	0.000336322	0.000382704	0.00035763	P	P	P	0.000186388	0.000192127	0.000198688	0.000192401	P	P	P
gbs0580_RSAQ00580_at	gbs0580		0.000279274	0.000286594	0.000331551	0.00029914	P	P	P	0.000268758	0.000312282	0.000339243	0.000306761	P	P	P	0.000268214	0.000288469	0.000281375	0.000279353	P	P	P	6.36212e-05	7.16989e-05	6.93584e-05	6.82262e-05	P	P	P
gbs0581_RSAQ00581_at	gbs0581	rpmE	0.00255634	0.00330886	0.00269289	0.0028527	P	P	P	0.00282671	0.00280648	0.0028107	0.00281463	P	P	P	0.00244962	0.00220884	0.00176196	0.00214014	P	P	P	0.00106653	0.000667186	0.000545741	0.000759821	P	P	P
gbs0582_RSAQ00582_at	gbs0582		0.000379088	0.000342895	0.00033514	0.000352374	P	P	P	0.000378663	0.000401773	0.000398994	0.000393143	P	P	P	0.0006491	0.000647565	0.000617135	0.000637933	P	P	P	0.00064932	0.000639708	0.000660991	0.000650006	P	P	P
gbs0583_RSAQ00583_at	gbs0583		0.000119588	9.62476e-05	0.000111648	0.000109161	P	P	P	0.000218998	0.000125467	0.000126287	0.000156917	P	P	P	3.24842e-05	5.28016e-05	6.26867e-05	4.93242e-05	P	P	P	2.52567e-05	2.70481e-05	2.13812e-05	2.4562e-05	A	A	A
gbs0584_RSAQ00584_at	gbs0584		0.000910765	0.00109266	0.000973577	0.000992335	P	P	P	0.000814845	0.000841231	0.000843141	0.000833072	P	P	P	0.000424588	0.000487304	0.000390766	0.000434219	P	P	P	6.90562e-05	7.96415e-05	9.80404e-05	8.2246e-05	A	A	P
gbs0585_RSAQ00585_at	gbs0585		0.000435006	0.000305374	0.000431331	0.00039057	P	P	P	0.000461777	0.000390715	0.00040415	0.000418881	P	P	P	0.000151037	0.000146034	0.000169693	0.000155588	P	P	P	2.52567e-05	2.46867e-05	2.65961e-05	2.55132e-05	M	P	P
gbs0586_RSAQ00586_at	gbs0586		0.000275084	0.00023097	0.000314457	0.000273504	P	P	P	0.000257177	0.000226305	0.000268005	0.000250496	P	P	P	7.80621e-05	6.7197e-05	7.47089e-05	7.33227e-05	P	P	P	1.21488e-05	2.25401e-05	1.56447e-05	1.67779e-05	A	P	A
gbs0587_RSAQ00587_at	gbs0587	rplS	0.00209957	0.00292817	0.00238151	0.00246975	P	P	P	0.00181576	0.00210725	0.00216811	0.00203038	P	P	P	0.000876406	0.00083133	0.00061413	0.000773955	P	P	P	0.000428724	0.00018075	0.000293078	0.000300851	P	P	P
gbs0589_RSAQ00589_at	gbs0589		0.000256252	0.000227151	0.000271526	0.000251643	P	P	P	0.0001631	0.000195164	0.00017201	0.000176758	P	P	P	0.00010917	7.65314e-05	8.32484e-05	8.96499e-05	P	P	P	9.49523e-05	8.28615e-05	8.26564e-05	8.68234e-05	P	P	P
gbs0593_RSAQ00593_at	gbs0593		1.87265e-05	2.07694e-05	2.62027e-05	2.18995e-05	P	P	P	1.93018e-06	1.05416e-05	1.58096e-05	9.42713e-06	A	A	P	1.91819e-06	9.22201e-06	4.72297e-06	5.28772e-06	A	A	A	2.04611e-05	1.26654e-05	6.77939e-06	1.3302e-05	A	A	A
gbs0594_RSAQ00594_at	gbs0594		0.000177994	0.00014268	0.000192356	0.00017101	P	P	P	9.90569e-05	0.000129916	0.000156655	0.000128543	P	P	P	5.9464e-05	4.66161e-05	5.29546e-05	5.30116e-05	P	P	P	3.19705e-06	2.68334e-05	2.26849e-05	1.75718e-05	A	P	P
gbs0595_RSAQ00595_at	gbs0595		0.00020429	0.000170652	0.000190989	0.000188644	P	P	P	0.000119015	0.000147356	0.000158551	0.000141641	P	P	P	5.75875e-05	6.52289e-05	5.60555e-05	5.9624e-05	P	P	P	1.56655e-05	2.61894e-05	2.34671e-05	2.1774e-05	A	P	P
gbs0596_RSAQ00596_at	gbs0596		0.000122417	8.97621e-05	0.000128278	0.000113486	P	P	P	8.47736e-05	0.000112637	0.000101075	9.94952e-05	P	P	P	3.39854e-05	3.40765e-05	3.14865e-05	3.31828e-05	P	P	P	1.34276e-05	9.66003e-06	1.66877e-05	1.32584e-05	A	M	P
gbs0597_RSAQ00597_at	gbs0597		0.000198187	0.000173158	0.000187009	0.000186118	P	P	P	0.000144879	0.000154062	0.000158286	0.000152409	P	P	P	9.65352e-05	0.000117299	7.2085e-05	9.53064e-05	P	P	P	4.73163e-05	3.26294e-05	2.73783e-05	3.57747e-05	P	P	P
gbs0598_RSAQ00598_at	gbs0598	ihk	0.000193918	0.000144909	0.000202515	0.000180447	P	P	P	0.00017943	0.000150161	0.000178758	0.00016945	P	P	P	9.32409e-05	7.22578e-05	7.48043e-05	8.0101e-05	P	P	P	9.27143e-06	2.57601e-05	2.84213e-05	2.11509e-05	A	M	P
gbs0600_RSAQ00600_at	gbs0600		0.00155174	0.00184772	0.00148566	0.00162837	P	P	P	0.00173365	0.0018343	0.0018887	0.00181888	P	P	P	0.00190706	0.00223915	0.00195164	0.00203262	P	P	P	0.000545096	0.000613304	0.000775719	0.000644706	P	P	P
gbs0601_RSAQ00601_at	gbs0601		0.000557632	0.000487684	0.000566203	0.000537173	P	P	P	0.000577047	0.000557898	0.000604443	0.000579796	P	P	P	0.000245987	0.000185059	0.000176849	0.000202632	P	P	P	7.38518e-05	3.84254e-05	4.30231e-05	5.17668e-05	P	P	P
gbs0602_RSAQ00602_at	gbs0602		0.000995283	0.00105964	0.00100816	0.00102103	P	P	P	0.00098115	0.00099165	0.000938871	0.000970557	P	P	P	0.00114983	0.00103354	0.000984907	0.00105609	P	P	P	0.000467408	0.000780745	0.000742865	0.000663673	P	P	P
gbs0603_RSAQ00603_at	gbs0603	gyrB	0.000718235	0.000659529	0.000729719	0.000702494	P	P	P	0.000702161	0.000742553	0.000742672	0.000729129	P	P	P	0.000732208	0.000603536	0.000557502	0.000631082	P	P	P	0.000393556	0.000373736	0.000422408	0.000396567	P	P	P
gbs0604_RSAQ00604_at	gbs0604		0.0015598	0.00169697	0.00163919	0.00163199	P	P	P	0.00157024	0.0014921	0.00150176	0.00152137	P	P	P	0.0013223	0.00117463	0.00109425	0.00119706	P	P	P	0.000437995	0.000573591	0.000644824	0.000552137	P	P	P
gbs0605_RSAQ00605_at	gbs0605		0.000169979	0.000131221	0.00014232	0.00014784	P	P	P	0.000218612	0.000219342	0.00018346	0.000207138	P	P	P	4.66204e-05	4.2455e-05	5.34316e-05	4.75023e-05	P	P	M	2.71749e-05	1.71734e-05	2.13812e-05	2.19098e-05	A	A	A
gbs0606_RSAQ00606_at	gbs0606		0.000118959	7.89795e-05	9.9072e-05	9.90035e-05	P	P	P	0.000111526	0.000102385	0.000133984	0.000115965	P	P	P	0.00022814	0.000223634	0.000261433	0.000237736	P	P	P	0.000395475	0.00038039	0.000331147	0.000369004	P	P	P
gbs0607_RSAQ00607_at	gbs0607		0.000141772	0.00010512	0.000134017	0.00012697	P	P	P	0.000167038	0.000128691	0.000177773	0.000157834	P	P	P	0.000355325	0.00031203	0.000393533	0.000353629	P	P	P	0.000271749	0.000291303	0.000234671	0.000265908	P	P	P
gbs0608_RSAQ00608_at	gbs0608	eno	0.00221966	0.0031229	0.00234632	0.00256296	P	P	P	0.00265732	0.00262966	0.00237838	0.00255512	P	P	P	0.00254223	0.0032904	0.0030956	0.00297608	P	P	P	0.00790758	0.00542335	0.00608372	0.00647155	P	P	P
gbs0609_RSAQ00609_at	gbs0609		0.000213875	0.000173476	0.000223516	0.000203622	P	P	P	0.000102879	0.000114571	9.39856e-05	0.000103812	P	P	P	0.000829577	0.000793993	0.000629682	0.000751084	P	P	P	0.00172417	0.00160528	0.00173109	0.00168685	P	P	P
gbs0610_RSAQ00610_at	gbs0610	aroA	0.000416986	0.000318465	0.000401245	0.000378899	P	P	P	0.000446721	0.000449387	0.000424698	0.000440269	P	P	P	0.000495269	0.000379564	0.000404697	0.00042651	P	P	P	0.000128202	0.000142968	0.000130373	0.000133848	P	P	P
gbs0611_RSAQ00611_at	gbs0611	aroK	0.000375369	0.000304658	0.000340171	0.000340066	P	P	P	0.000367005	0.000355931	0.000374767	0.000365901	P	P	P	0.000372672	0.000301177	0.000285287	0.000319712	P	P	P	8.75991e-05	0.00010025	9.62152e-05	9.46881e-05	P	P	P
gbs0612_RSAQ00612_at	gbs0612		0.000330975	0.000279074	0.000330842	0.00031363	P	P	P	0.000313114	0.000305351	0.000360777	0.000326414	P	P	P	0.000256538	0.000208957	0.000267301	0.000244265	P	P	P	0.000110938	0.000141895	0.000152015	0.000134949	P	P	P
gbs0613_RSAQ00613_at	gbs0613		0.000283596	0.000257549	0.000304151	0.000281765	P	P	P	0.000239651	0.000245906	0.000279568	0.000255042	P	P	P	0.000122181	0.000111114	9.51751e-05	0.00010949	P	P	P	2.52567e-05	2.55454e-05	1.09513e-05	2.05845e-05	A	A	A
gbs0614_RSAQ00614_at	gbs0614		0.000394253	0.000288982	0.00035558	0.000346272	P	P	P	0.000361137	0.00035677	0.000357365	0.000358424	P	P	P	0.000220926	0.000130795	0.000153377	0.000168366	P	P	P	3.99631e-05	2.16814e-05	4.79772e-05	3.65406e-05	A	A	A
gbs0615_RSAQ00615_at	gbs0615		0.000419867	0.000277881	0.000397509	0.000365086	P	P	P	0.000376617	0.000451547	0.000433911	0.000420692	P	P	P	0.00172045	0.001857	0.00174626	0.00177457	P	P	P	0.0016436	0.00167355	0.00154935	0.00162217	P	P	P
gbs0616_RSAQ00616_at	gbs0616		0.00033252	0.000270798	0.00032884	0.000310719	P	P	P	0.000269183	0.000284848	0.000282601	0.000278877	P	P	P	0.00176799	0.00192071	0.00183519	0.00184129	P	P	P	0.00224625	0.00240706	0.00234671	0.00233334	P	P	P
gbs0617_RSAQ00617_at	gbs0617		3.31054e-05	1.65519e-05	3.03052e-05	2.66542e-05	P	P	P	1.9186e-05	2.16957e-05	2.54015e-05	2.20944e-05	P	P	P	1.65548e-05	1.20898e-05	1.07817e-05	1.31421e-05	P	P	P	1.98217e-05	1.18067e-05	9.64759e-06	1.37587e-05	P	P	A
gbs0618_RSAQ00618_at	gbs0618		8.3942e-05	5.15655e-05	7.82417e-05	7.12497e-05	P	P	P	4.32747e-05	3.54932e-05	5.82339e-05	4.56673e-05	P	P	P	3.97817e-05	2.42359e-05	2.6191e-05	3.00695e-05	P	P	P	3.86843e-05	3.15561e-05	3.70259e-05	3.57554e-05	P	P	P
gbs0619_RSAQ00619_at	gbs0619		2.59029e-05	2.26395e-05	2.87179e-05	2.57534e-05	P	P	P	1.59047e-05	1.39265e-05	1.7819e-05	1.58834e-05	P	P	P	2.19341e-05	2.17055e-05	2.07525e-05	2.1464e-05	P	P	P	0.000152499	3.60641e-05	6.1536e-05	8.33664e-05	P	P	P
gbs0621_RSAQ00621_at	gbs0621		0.000284093	0.000166951	0.000245787	0.000232277	P	P	P	0.00027756	0.000264216	0.000317557	0.000286444	P	P	P	0.000466496	0.000339246	0.000401691	0.000402478	P	P	P	0.00113783	0.000971799	0.00079006	0.000966563	P	P	P
gbs0622_RSAQ00622_at	gbs0622		2.76053e-05	1.74272e-05	2.2149e-05	2.23938e-05	P	P	P	1.62135e-05	1.3862e-05	2.00937e-05	1.67231e-05	P	P	P	2.03078e-05	3.47512e-05	2.4903e-05	2.6654e-05	P	P	P	8.37626e-05	4.33628e-05	0.000109774	7.89665e-05	P	P	P
gbs0625_RSAQ00625_at	gbs0625		0.000263691	0.000146699	0.000199976	0.000203455	P	P	P	0.000276325	0.00025245	0.000233315	0.00025403	P	P	P	0.000347443	0.00028875	0.000374451	0.000336881	P	P	P	0.000700153	0.00091255	0.000645085	0.000752596	P	P	P
gbs0627_RSAQ00627_at	gbs0627		0.000637881	0.000443081	0.000584347	0.000555103	P	P	P	0.000747559	0.000630399	0.000648763	0.000675574	P	P	P	0.0011299	0.0012953	0.00160848	0.00134456	P	P	P	0.00327601	0.00327861	0.00271124	0.00308862	P	P	P
gbs0628_RSAQ00628_at	gbs0628		4.44984e-05	3.46953e-05	4.34188e-05	4.08708e-05	P	P	P	4.64016e-05	3.51708e-05	4.26139e-05	4.13954e-05	P	P	P	2.03078e-05	1.18649e-05	1.62203e-05	1.6131e-05	P	P	P	3.3569e-05	2.61894e-05	3.31147e-05	3.09577e-05	A	M	P
gbs0629_RSAQ00629_at	gbs0629		1.2624e-05	1.24139e-05	1.31136e-05	1.27172e-05	M	P	P	8.99464e-06	4.09413e-06	7.92376e-06	7.00418e-06	A	A	A	4.58698e-06	3.09275e-06	2.57617e-06	3.41863e-06	A	A	A	1.59852e-05	1.0948e-05	2.60746e-06	9.84689e-06	A	A	A
gbs0630_RSAQ00630_at	gbs0630		2.2079e-05	1.92973e-05	2.04151e-05	2.05971e-05	P	P	P	8.99464e-06	1.03482e-05	9.74357e-06	9.69547e-06	M	A	P	9.00717e-06	7.31013e-06	6.39271e-06	7.57e-06	P	A	A	6.04242e-05	1.0304e-05	2.89428e-05	3.32237e-05	A	A	A
gbs0631_RSAQ00631_at	gbs0631		1.75218e-05	1.50399e-05	2.37607e-05	1.87741e-05	P	P	P	1.43219e-05	1.13153e-05	1.51272e-05	1.35881e-05	A	A	P	5.96308e-06	7.53506e-06	7.44226e-06	6.98013e-06	P	P	P	9.59114e-05	2.74774e-05	4.53698e-05	5.62529e-05	P	A	P
gbs0632_RSAQ00632_at	gbs0632		3.36554e-05	2.72549e-05	2.92552e-05	3.00552e-05	P	P	P	1.41675e-05	2.2147e-05	1.8236e-05	1.81835e-05	P	P	P	1.73471e-05	1.70382e-05	1.11634e-05	1.51829e-05	P	P	P	5.81862e-05	3.13414e-05	2.73783e-05	3.89686e-05	P	P	P
gbs0636_RSAQ00636_at	gbs0636		1.07907e-05	1.09815e-05	6.05616e-06	9.27612e-06	A	A	A	1.69856e-06	3.67505e-06	5.19404e-06	3.52255e-06	A	A	A	1.62629e-06	1.40579e-06	2.71929e-06	1.91712e-06	A	A	A	1.4067e-05	4.50801e-06	2.08597e-06	6.88699e-06	A	A	A
gbs0638_RSAQ00638_at	gbs0638		0.000314396	0.000251103	0.00030127	0.000288923	P	P	P	0.000284316	0.00027579	0.000340229	0.000300112	P	P	P	0.000414538	0.00034009	0.000325026	0.000359885	P	P	P	0.000160492	0.000185687	0.000134806	0.000160328	P	P	P
gbs0639_RSAQ00639_at	gbs0639		8.77397e-06	3.54115e-06	8.03419e-06	6.7831e-06	P	A	P	1.1195e-06	3.86847e-07	2.72972e-06	1.41202e-06	A	A	A	5.00398e-07	5.62318e-07	1.52662e-06	8.63112e-07	A	A	A	1.27882e-06	8.58669e-07	1.82522e-06	1.3209e-06	A	A	A
gbs0640_RSAQ00640_at	gbs0640		0.00068712	0.00058417	0.000647472	0.000639587	P	P	P	0.000654872	0.000670245	0.000721555	0.000682224	P	P	P	0.000227181	0.000148452	0.000135058	0.00017023	P	P	P	4.31601e-05	8.05002e-05	5.73641e-05	6.03415e-05	A	P	P
gbs0641_RSAQ00641_at	gbs0641	drrA	0.00020814	0.00015024	0.0002042	0.000187527	P	P	P	0.000177075	0.000161315	0.000162456	0.000166949	P	P	P	0.000261708	0.000204852	0.000263342	0.000243301	P	P	P	3.19705e-05	4.07868e-05	3.10287e-05	3.45953e-05	A	A	A
gbs0642_RSAQ00642_at	gbs0642		8.76088e-05	6.92314e-05	9.17949e-05	8.28784e-05	P	P	P	6.43908e-05	6.28304e-05	7.16171e-05	6.62794e-05	P	P	P	0.000207749	0.000141592	0.000157337	0.000168893	P	P	P	3.00522e-05	1.88907e-05	3.52007e-05	2.80479e-05	A	P	P
gbs0643_RSAQ00643_at	gbs0643		9.00707e-05	5.52658e-05	8.73992e-05	7.75786e-05	P	P	P	6.97181e-05	7.36621e-05	7.35886e-05	7.23229e-05	P	P	P	0.000120888	9.28386e-05	0.000129906	0.000114544	P	P	P	6.07439e-06	2.06081e-05	1.25158e-05	1.30661e-05	A	A	A
gbs0644_RSAQ00644_at	gbs0644	cylX	0.000155679	0.000115306	0.00017033	0.000147105	P	P	P	0.000131175	0.000127756	0.000151082	0.000136671	P	P	P	9.34077e-05	8.73279e-05	0.000111777	9.75042e-05	P	P	P	6.33015e-05	4.18601e-05	5.08454e-05	5.20023e-05	M	P	P
gbs0645_RSAQ00645_at	gbs0645	cylD	0.000175375	0.000128038	0.00017348	0.000158964	P	P	P	0.000135422	0.000140393	0.000174436	0.000150084	P	P	P	0.000100246	0.000126353	0.000135821	0.000120807	P	P	P	6.49e-05	6.01068e-05	6.54472e-05	6.34847e-05	P	P	P
gbs0646_RSAQ00646_at	gbs0646	cylG	0.000254812	0.000206023	0.000242344	0.000234393	P	P	P	0.000198384	0.000269794	0.000244044	0.000237407	P	P	P	0.000168426	0.000199623	0.000210244	0.000192764	P	P	P	0.000166246	0.000142754	0.000136892	0.000148631	P	P	P
gbs0647_RSAQ00647_at	gbs0647	acpC	0.000189623	0.000142362	0.000163223	0.000165069	P	P	P	0.000183637	0.000186396	0.000194416	0.00018815	P	P	P	0.000154456	0.000169539	0.000203326	0.000175774	P	P	P	8.75991e-05	0.000110124	7.97882e-05	9.25038e-05	P	P	P
gbs0648_RSAQ00648_at	gbs0648		0.000208925	0.000160864	0.000178803	0.000182864	P	P	P	0.000189853	0.000181141	0.000224936	0.000198643	P	P	P	0.000156958	0.000147833	0.000168405	0.000157732	P	P	P	9.94281e-05	0.000103684	7.92667e-05	9.41263e-05	P	P	P
gbs0649_RSAQ00649_at	gbs0649	cylA	0.000317696	0.000253849	0.000294139	0.000288561	P	P	P	0.000269994	0.000256834	0.000319908	0.000282245	P	P	P	0.000175807	0.000175893	0.000191877	0.000181192	P	P	P	0.000168804	0.000149838	0.000154362	0.000157668	P	P	P
gbs0650_RSAQ00650_at	gbs0650	cylB	0.000288598	0.000258026	0.000263907	0.000270177	P	P	P	0.00019406	0.00019539	0.000244006	0.000211152	P	P	P	0.000160169	0.000197711	0.00022031	0.00019273	P	P	P	0.000117971	0.000127083	0.000145235	0.000130096	P	P	P
gbs0651_RSAQ00651_at	gbs0651	cylE	0.000502369	0.000428161	0.000431722	0.000454084	P	P	P	0.000434831	0.000442424	0.000480165	0.000452473	P	P	P	0.000336935	0.000300727	0.000334902	0.000324188	P	P	P	0.000267593	0.000321786	0.000213812	0.00026773	P	P	P
gbs0652_RSAQ00652_at	gbs0652	cylF	0.000369895	0.000301594	0.000329109	0.000333533	P	P	P	0.000337704	0.000354062	0.000317254	0.00033634	P	P	P	0.00020287	0.000197936	0.000198699	0.000199835	P	P	P	0.000158574	0.000140607	0.000149407	0.000149529	P	P	P
gbs0653_RSAQ00653_at	gbs0653	cylI	0.000298996	0.000243623	0.000293382	0.000278667	P	P	P	0.000264782	0.000241844	0.000319301	0.000275309	P	P	P	0.00017393	0.000133494	0.000173462	0.000160295	P	P	P	0.000150261	0.000118496	0.000116814	0.000128524	P	P	P
gbs0654_RSAQ00654_at	gbs0654	cylJ	0.000357035	0.000319977	0.000322466	0.000333159	P	P	P	0.000348127	0.000312121	0.000318581	0.000326276	P	P	P	0.000218799	0.000207102	0.000224556	0.000216819	P	P	P	0.000223474	0.000233987	0.000170528	0.00020933	P	P	P
gbs0655_RSAQ00655_at	gbs0655	cylK	0.000452292	0.000452471	0.000414554	0.000439772	P	P	P	0.000322688	0.000328949	0.000397704	0.00034978	P	P	P	0.000199576	0.000215143	0.000243162	0.000219294	P	P	P	0.00032514	0.000472912	0.000371823	0.000389958	P	P	P
gbs0657_RSAQ00657_at	gbs0657		3.44411e-05	2.59817e-05	3.32845e-05	3.12358e-05	P	P	P	1.0423e-05	1.14442e-05	9.09905e-06	1.03221e-05	P	P	P	8.33997e-07	5.56694e-06	7.25143e-06	4.55079e-06	A	A	P	2.42976e-05	1.43827e-05	1.82522e-06	1.35018e-05	A	A	A
gbs0658_RSAQ00658_at	gbs0658		2.62957e-05	2.30374e-05	3.27717e-05	2.73683e-05	P	P	P	1.15039e-05	1.21534e-05	1.06156e-05	1.14243e-05	P	P	P	9.67437e-06	5.11709e-06	5.5817e-06	6.79105e-06	P	A	P	1.66246e-05	9.66003e-06	1.12121e-05	1.24989e-05	A	A	A
gbs0659_RSAQ00659_at	gbs0659		1.46931e-05	7.83827e-06	1.3602e-05	1.20445e-05	P	P	P	6.33099e-06	7.54352e-06	8.83366e-06	7.56939e-06	A	M	P	6.79708e-06	3.93622e-06	5.29546e-06	5.34292e-06	A	A	A	9.59114e-06	8.58669e-07	1.04298e-06	3.83093e-06	A	A	A
gbs0660_RSAQ00660_at	gbs0660		0.000134936	0.000118927	0.000138803	0.000130889	P	P	P	0.000118166	0.000131979	0.00019362	0.000147922	P	P	P	0.00026592	0.000186577	0.000199319	0.000217272	P	P	P	0.000415616	0.000349049	0.000393987	0.000386217	P	P	P
gbs0661_RSAQ00661_at	gbs0661		2.86529e-05	2.2361e-05	2.10256e-05	2.40132e-05	P	P	P	3.12303e-05	3.97485e-05	8.63273e-05	5.24354e-05	P	P	P	0.00094421	0.000755305	0.000794605	0.000831373	P	P	P	0.00517826	0.00351754	0.00409892	0.00426491	P	P	P
gbs0662_RSAQ00662_at	gbs0662		0.00011524	0.000111486	0.000127424	0.00011805	P	P	P	0.00010118	0.000111219	9.70187e-05	0.000103139	P	P	P	0.000164464	0.000129221	9.13585e-05	0.000128348	P	P	P	0.000125324	8.65109e-05	7.95275e-05	9.71208e-05	P	P	P
gbs0663_RSAQ00663_at	gbs0663		0.000421648	0.000406874	0.000381294	0.000403272	P	P	P	0.000644179	0.000546808	0.00062829	0.000606426	P	P	P	5.863e-05	3.12086e-05	4.16957e-05	4.38448e-05	P	P	P	5.43498e-06	1.84614e-05	1.40803e-05	1.26589e-05	A	A	A
gbs0664_RSAQ00664_at	gbs0664		0.000255074	0.000248	0.000267277	0.000256784	P	P	P	0.000359052	0.000342102	0.00040578	0.000368978	P	P	P	2.57288e-05	2.68226e-05	1.92736e-05	2.39417e-05	P	P	P	3.51675e-06	1.71734e-05	5.73641e-06	8.80885e-06	A	A	A
gbs0665_RSAQ00665_at	gbs0665		6.86989e-05	5.3356e-05	6.00244e-05	6.06931e-05	P	P	P	6.93321e-05	7.15667e-05	8.39767e-05	7.49585e-05	P	P	P	4.84969e-05	3.89686e-05	3.89288e-05	4.21314e-05	P	P	P	1.9502e-05	1.26654e-05	2.68568e-05	1.96747e-05	A	P	P
gbs0666_RSAQ00666_at	gbs0666		0.000180377	0.000166235	0.000194115	0.000180242	P	P	P	0.000158777	0.000165184	0.000206094	0.000176685	P	P	P	0.000272175	0.000276885	0.000288578	0.000279213	P	P	P	0.000176477	0.000117208	0.000141063	0.000144916	P	P	P
gbs0667_RSAQ00667_at	gbs0667		0.000119064	0.000105996	0.000149157	0.000124739	P	P	P	8.2882e-05	9.42617e-05	9.92555e-05	9.21331e-05	P	P	P	6.45097e-05	5.63442e-05	7.82869e-05	6.63803e-05	P	P	P	3.45281e-05	5.34521e-05	2.99858e-05	3.9322e-05	A	P	P
gbs0668_RSAQ00668_at	gbs0668	ddh	0.000190251	0.000135439	0.000170208	0.000165299	P	P	P	0.000164027	0.000160509	0.000146116	0.000156884	P	P	P	9.72858e-05	7.33825e-05	7.93364e-05	8.33349e-05	P	P	P	4.63572e-05	4.57241e-05	4.5109e-05	4.57301e-05	P	P	P
gbs0669_RSAQ00669_at	gbs0669		1.80718e-05	1.31699e-05	1.59707e-05	1.57375e-05	A	A	A	7.79793e-06	5.22243e-06	7.58254e-06	6.86763e-06	A	A	A	7.50598e-06	1.29895e-05	1.86534e-05	1.30496e-05	A	A	A	2.39778e-05	2.18961e-05	1.92952e-05	2.1723e-05	A	A	A
gbs0670_RSAQ00670_at	gbs0670		1.76527e-05	1.19365e-05	1.45299e-05	1.47064e-05	P	P	P	7.64352e-06	3.48162e-06	1.00848e-05	7.06998e-06	P	P	P	1.27602e-05	1.00655e-05	7.7285e-06	1.01847e-05	P	P	A	2.14202e-05	2.27547e-05	1.19943e-05	1.87231e-05	A	M	P
gbs0671_RSAQ00671_at	gbs0671	lacZ	9.55446e-05	7.28124e-05	8.41025e-05	8.41532e-05	P	P	P	6.90619e-05	9.29722e-05	7.55601e-05	7.91981e-05	P	P	P	4.11578e-05	3.35141e-05	2.79085e-05	3.41935e-05	P	P	M	4.7636e-05	1.3524e-05	8.86536e-06	2.33418e-05	A	A	A
gbs0672_RSAQ00672_at	gbs0672		0.000494407	0.000446583	0.000501905	0.000480965	P	P	P	0.000535278	0.000547808	0.000574909	0.000552665	P	P	P	0.000506945	0.000380071	0.000336905	0.000407974	P	P	P	0.000111577	9.29509e-05	9.36077e-05	9.93785e-05	A	A	A
gbs0673_RSAQ00673_at	gbs0673		4.49961e-05	2.46687e-05	3.88767e-05	3.61805e-05	P	P	P	2.33166e-05	2.27595e-05	2.67664e-05	2.42808e-05	P	P	P	7.64358e-05	0.000113532	0.000150563	0.00011351	P	P	P	0.000125324	0.000105831	0.000106384	0.000112513	P	P	P
gbs0674_RSAQ00674_at	gbs0674		3.25816e-05	2.9125e-05	3.30647e-05	3.15904e-05	P	P	P	1.79121e-05	2.00516e-05	1.89564e-05	1.89734e-05	P	P	P	9.63684e-05	0.000122304	0.000170409	0.000129694	P	P	P	0.000126603	0.00010347	0.000138195	0.000122756	P	P	P
gbs0675_RSAQ00675_at	gbs0675		3.42054e-05	2.43106e-05	3.36264e-05	3.07141e-05	P	A	A	2.63663e-05	2.74339e-05	2.97994e-05	2.78665e-05	A	A	A	7.4893e-05	8.8565e-05	0.000112493	9.19837e-05	P	P	P	0.000179035	0.000117423	0.000141324	0.000145927	P	P	P
gbs0676_RSAQ00676_at	gbs0676		7.00608e-05	4.89793e-05	5.91697e-05	5.94033e-05	P	P	P	4.17305e-05	4.61315e-05	5.05377e-05	4.61332e-05	P	P	P	0.000120388	0.000138105	0.000208383	0.000155625	P	P	P	0.000293489	0.000246438	0.000252923	0.000264283	P	P	P
gbs0677_RSAQ00677_at	gbs0677		8.1873e-05	6.28653e-05	6.69109e-05	7.05497e-05	P	P	P	4.8602e-05	5.44165e-05	4.32584e-05	4.8759e-05	P	P	P	0.000162713	0.000178255	0.000231998	0.000190989	P	P	P	0.000282299	0.000475273	0.000343663	0.000367078	P	P	P
gbs0678_RSAQ00678_at	gbs0678		6.41155e-05	5.19236e-05	6.29548e-05	5.96646e-05	P	P	P	3.91827e-05	5.23211e-05	4.2576e-05	4.46933e-05	A	M	A	0.000108586	0.000117524	0.00013501	0.000120373	P	P	P	0.000193102	0.000195562	0.000197385	0.00019535	P	P	P
gbs0679_RSAQ00679_at	gbs0679	pepQ	0.000560539	0.000549117	0.000542857	0.000550838	P	P	P	0.000563381	0.000573952	0.000593827	0.000577053	P	P	P	0.00116122	0.0013711	0.00145086	0.00132772	P	P	P	0.000222834	0.000142968	0.000204946	0.000190249	P	P	P
gbs0680_RSAQ00680_at	gbs0680	ccpA	0.00111243	0.00112521	0.00108195	0.00110653	P	P	P	0.0011556	0.00114342	0.00112677	0.00114193	P	P	P	0.00249503	0.00264582	0.00238739	0.00250941	P	P	P	0.0032645	0.00331103	0.00369033	0.00342196	P	P	P
gbs0681_RSAQ00681_at	gbs0681		0.000271469	0.000201766	0.000241392	0.000238209	P	P	P	0.000312882	0.000335461	0.000367981	0.000338775	P	P	P	0.000597476	0.000539319	0.000593234	0.000576676	P	P	P	0.000379809	0.000557705	0.000540265	0.000492593	P	P	P
gbs0682_RSAQ00682_at	gbs0682		0.000654303	0.00068559	0.000692063	0.000677319	P	P	P	0.0007022	0.000757994	0.000701727	0.00072064	P	P	P	0.000924611	0.000872211	0.000858055	0.000884959	P	P	P	0.000570992	0.000747686	0.000743126	0.000687268	P	P	P
gbs0683_RSAQ00683_at	gbs0683		0.000571146	0.000549037	0.00059514	0.000571774	P	P	P	0.000558749	0.000556737	0.000683946	0.000599811	P	P	P	0.000760022	0.000601399	0.000652295	0.000671239	P	P	P	0.000429044	0.000420533	0.000416411	0.000421996	P	P	P
gbs0684_RSAQ00684_at	gbs0684	thrS	0.00113263	0.00111506	0.00116252	0.00113674	P	P	P	0.0011644	0.00122386	0.000993503	0.00112725	P	P	P	0.00038368	0.000388055	0.000396205	0.000389313	P	P	P	5.33907e-05	3.58494e-05	4.56305e-05	4.49569e-05	A	P	A
gbs0685_RSAQ00685_at	gbs0685		0.000199366	0.000167548	0.000190012	0.000185642	P	P	P	7.94849e-05	8.3301e-05	6.84325e-05	7.70728e-05	P	P	P	3.96149e-05	3.95872e-05	4.16003e-05	4.02675e-05	P	P	P	5.17922e-05	3.02681e-05	4.6152e-05	4.27374e-05	P	P	P
gbs0686_RSAQ00686_at	gbs0686		0.000254864	0.000211395	0.000244908	0.000237056	P	P	P	0.000207958	0.000247292	0.000287871	0.000247707	P	P	P	0.000157208	0.000154075	0.000161678	0.000157654	P	P	P	0.000137153	0.000104328	0.000117075	0.000119519	P	P	P
gbs0687_RSAQ00687_at	gbs0687		0.000197008	0.000174073	0.000196215	0.000189099	P	P	P	0.000129554	0.000141554	0.000127728	0.000132945	P	P	P	0.000594598	0.000841059	0.000771896	0.000735851	P	P	P	0.00273188	0.00224971	0.00221295	0.00239818	P	P	P
gbs0688_RSAQ00688_at	gbs0688		0.00101291	0.000829703	0.000944713	0.000929108	P	P	P	0.00094436	0.000806286	0.000718105	0.000822917	P	P	P	0.000294067	0.000188545	0.000188442	0.000223685	P	P	P	0.000173919	0.000168728	0.000126722	0.000156456	P	P	P
gbs0689_RSAQ00689_at	gbs0689		0.000805294	0.00049409	0.000666325	0.000655236	P	P	P	0.000758484	0.000580657	0.000592614	0.000643918	P	P	P	0.000194196	0.000111789	9.43164e-05	0.000133434	P	P	P	5.40301e-05	4.44361e-05	6.17968e-05	5.3421e-05	P	P	P
gbs0690_RSAQ00690_at	gbs0690		0.000711844	0.000489355	0.000619414	0.000606871	P	P	P	0.000754662	0.000590812	0.00047171	0.000605728	P	P	P	0.000162379	0.000117974	9.13108e-05	0.000123888	P	P	P	4.57178e-05	7.32015e-05	4.30231e-05	5.39808e-05	A	M	P
gbs0691_RSAQ00691_at	gbs0691		0.000837351	0.000660723	0.000765714	0.000754596	P	P	P	0.000768868	0.000745809	0.000640422	0.000718366	P	P	P	0.000212503	0.000166558	0.000101234	0.000160098	P	P	P	4.98739e-05	4.55095e-05	2.47709e-05	4.00514e-05	A	A	A
gbs0692_RSAQ00692_at	gbs0692		1.8517e-05	1.49604e-05	1.32601e-05	1.55792e-05	M	P	M	6.60122e-06	5.51257e-06	1.15255e-05	7.87976e-06	A	A	A	1.07169e-05	7.98491e-06	3.95967e-06	7.55383e-06	A	M	A	1.59852e-06	7.51335e-06	1.30373e-06	3.47187e-06	A	A	A
gbs0693_RSAQ01319_at	gbs0693		1.83075e-05	2.10877e-05	1.99512e-05	1.97821e-05	P	P	P	8.41559e-06	9.6067e-06	1.01606e-05	9.3943e-06	P	P	P	1.05918e-05	1.08527e-05	6.53583e-06	9.32678e-06	P	P	P	1.59852e-06	1.11627e-05	1.09513e-05	7.90417e-06	A	P	P
gbs0694_RSAQ01320_at	gbs0694		1.66051e-05	1.01858e-05	1.85836e-05	1.51248e-05	P	P	P	9.95973e-06	1.18955e-05	1.11463e-05	1.10005e-05	P	P	P	1.36359e-05	7.75998e-06	7.91933e-06	9.77174e-06	P	P	P	4.47587e-06	8.37202e-06	7.56163e-06	6.80317e-06	A	A	A
gbs0695_RSAQ01321_s_at	gbs0695		2.1398e-05	2.08092e-05	2.8083e-05	2.34301e-05	A	A	A	1.07704e-05	1.1412e-05	1.3914e-05	1.20321e-05	A	A	A	5.00398e-07	2.86782e-06	9.15971e-06	4.17598e-06	A	A	A	4.47587e-06	1.99641e-05	1.77307e-05	1.40569e-05	A	A	A
gbs0696_RSAQ01322_at	gbs0696		1.17336e-05	9.39001e-06	1.28205e-05	1.13147e-05	P	P	P	6.79424e-06	9.70341e-06	6.67264e-06	7.72343e-06	A	P	P	4.25339e-06	4.16115e-06	3.33948e-06	3.91801e-06	A	A	A	1.27882e-06	3.22001e-06	1.14728e-05	5.32388e-06	A	A	A
gbs0697_RSAQ01323_at	gbs0697		2.70291e-05	2.01726e-05	2.76435e-05	2.49484e-05	P	P	P	1.12723e-05	1.02837e-05	1.3914e-05	1.18233e-05	P	P	P	5.79628e-06	6.35419e-06	1.3501e-05	8.55049e-06	P	A	A	1.91823e-06	1.2236e-05	1.77307e-05	1.06283e-05	A	A	A
gbs0698_RSAQ01324_at	gbs0698		5.72534e-05	3.91118e-05	4.31746e-05	4.65133e-05	P	P	P	2.29692e-05	2.31786e-05	2.83966e-05	2.48481e-05	P	P	P	2.45612e-05	1.92875e-05	2.55708e-05	2.31398e-05	P	P	P	4.31601e-05	2.12521e-05	3.83296e-05	3.42473e-05	P	A	P
gbs0699_RSAQ01325_at	gbs0699		7.75253e-06	5.92844e-06	9.54823e-06	7.74307e-06	A	A	P	4.09198e-06	3.57833e-06	3.82919e-06	3.83317e-06	A	A	A	2.91899e-07	2.24927e-07	3.19636e-06	1.23773e-06	A	A	A	2.23793e-06	1.288e-06	7.56163e-06	3.69585e-06	A	A	A
gbs0700_RSAQ01326_at	gbs0700		5.10986e-05	3.4934e-05	3.79731e-05	4.13352e-05	P	P	P	2.37798e-05	3.1657e-05	2.12311e-05	2.5556e-05	P	P	P	1.6805e-05	1.34956e-05	2.04662e-05	1.69223e-05	P	P	P	2.55764e-05	2.91947e-05	3.78081e-05	3.08597e-05	A	P	P
gbs0701_RSAQ01327_at	gbs0701		6.00821e-05	5.87274e-05	6.03419e-05	5.97171e-05	P	P	P	1.57503e-05	1.91812e-05	1.72882e-05	1.74066e-05	M	A	A	1.85564e-05	1.99623e-05	2.22314e-05	2.025e-05	P	A	M	3.13311e-05	1.93201e-05	2.16419e-05	2.40977e-05	A	A	A
gbs0702_RSAQ01328_at	gbs0702		5.81963e-05	4.35681e-05	5.68742e-05	5.28795e-05	P	P	P	1.76805e-05	2.55319e-05	2.22169e-05	2.18098e-05	P	P	P	1.21764e-05	1.4564e-05	1.62203e-05	1.43202e-05	P	P	M	2.11005e-05	1.7388e-05	4.11978e-05	2.65621e-05	A	A	P
gbs0703_RSAQ01329_at	gbs0703		4.05698e-05	3.19499e-05	3.91453e-05	3.72217e-05	P	P	P	1.37429e-05	1.62798e-05	1.87668e-05	1.62632e-05	P	P	P	1.52205e-05	2.09744e-05	2.33286e-05	1.98412e-05	P	M	M	3.3569e-05	2.59747e-05	2.52923e-05	2.82787e-05	A	A	A
gbs0708_RSAQ01333_s_at	gbs0708		8.63778e-05	7.11811e-05	8.67399e-05	8.14329e-05	P	P	P	4.30816e-05	4.9194e-05	5.32295e-05	4.85017e-05	P	P	P	4.19501e-05	4.29611e-05	3.67819e-05	4.05644e-05	P	P	P	4.85951e-05	4.03574e-05	5.65818e-05	4.85114e-05	P	P	P
gbs0718_RSAQ01343_s_at	gbs0718		5.72273e-05	3.58094e-05	4.17827e-05	4.49398e-05	P	P	P	3.93371e-05	3.98452e-05	4.36755e-05	4.09526e-05	P	P	P	4.48691e-05	5.9437e-05	7.0129e-05	5.8145e-05	P	P	P	0.000104224	8.05002e-05	8.76106e-05	9.07783e-05	P	P	P
gbs0727_RSAQ01352_at	gbs0727		0.00095728	0.000973219	0.00103221	0.00098757	P	P	P	0.000618739	0.000679497	0.00066188	0.000653372	P	P	P	0.000957596	0.0013625	0.00154355	0.00128788	P	P	P	0.00255252	0.00179397	0.00221999	0.00218883	P	P	P
gbs0728_RSAQ01353_at	gbs0728		0.000117702	7.74676e-05	9.85592e-05	9.79096e-05	P	P	P	4.16147e-05	4.36815e-05	4.39029e-05	4.30664e-05	P	P	P	2.69798e-05	3.82938e-05	4.23159e-05	3.58632e-05	P	P	P	7.92868e-05	5.88188e-05	4.45875e-05	6.08977e-05	P	P	A
gbs0729_RSAQ01354_at	gbs0729		0.000138472	9.72821e-05	0.000127888	0.000121214	P	P	P	3.86808e-05	3.22695e-05	4.48887e-05	3.8613e-05	P	P	P	4.10327e-05	3.6382e-05	4.12187e-05	3.95445e-05	P	P	P	8.47217e-05	7.01962e-05	7.32696e-05	7.60625e-05	P	P	P
gbs0730_RSAQ01355_at	gbs0730		3.43625e-05	2.18835e-05	3.1282e-05	2.9176e-05	P	P	P	1.81437e-05	2.48872e-05	2.41883e-05	2.24064e-05	A	P	P	1.99325e-05	2.81721e-05	3.16296e-05	2.65781e-05	A	P	P	4.66769e-05	3.04827e-05	3.59829e-05	3.77142e-05	P	P	P
gbs0731_RSAQ01356_at	gbs0731		4.19579e-05	2.68172e-05	3.1282e-05	3.33524e-05	P	P	P	2.42817e-05	2.81754e-05	1.87289e-05	2.37287e-05	P	P	P	1.78058e-05	2.44046e-05	2.9292e-05	2.38341e-05	P	P	P	6.68183e-05	3.84254e-05	5.76248e-05	5.42895e-05	P	P	P
gbs0741_RSAQ00741_at	gbs0741	vicR	0.000931141	0.000999599	0.00100041	0.000977052	P	P	P	0.000896106	0.00101892	0.000917677	0.000944235	P	P	P	0.00139102	0.00143577	0.00131738	0.00138139	P	P	P	0.00066019	0.0009323	0.00104064	0.000877709	P	P	P
gbs0742_RSAQ00742_at	gbs0742	vicK	0.000714882	0.00077961	0.000745397	0.00074663	P	P	P	0.000584883	0.000674081	0.000640801	0.000633255	P	P	P	0.000918148	0.000965331	0.000948745	0.000944075	P	P	P	0.000466129	0.000763142	0.00074104	0.00065677	P	P	P
gbs0743_RSAQ00743_at	gbs0743	vicX	0.000903876	0.00102681	0.00092271	0.000951133	P	P	P	0.000867887	0.00086125	0.0009416	0.000890246	P	P	P	0.00126888	0.00117384	0.00114453	0.00119575	P	P	P	0.000682889	0.000874984	0.000948332	0.000835402	P	P	P
gbs0744_RSAQ00744_at	gbs0744		0.00107019	0.00113595	0.00107997	0.00109537	P	P	P	0.00079315	0.000917569	0.000860164	0.000856961	P	P	P	0.0011859	0.0011735	0.00110026	0.00115322	P	P	P	0.00049746	0.000753482	0.000938946	0.000729963	P	P	P
gbs0745_RSAQ00745_at	gbs0745	rncS	0.000481049	0.00038312	0.000461758	0.000441976	P	P	P	0.000400821	0.000390619	0.000435124	0.000408855	P	P	P	0.000306202	0.000218685	0.000229613	0.0002515	P	P	P	2.39778e-05	2.61894e-05	2.65961e-05	2.55878e-05	P	P	P
gbs0746_RSAQ00746_at	gbs0746	smc	0.000446032	0.000446384	0.00038735	0.000426589	P	P	P	0.000367468	0.000439394	0.000347281	0.000384714	P	P	P	0.000191569	0.000202828	0.000200273	0.000198223	P	P	P	3.38887e-05	7.83535e-05	6.12753e-05	5.78392e-05	A	A	A
gbs0747_RSAQ00747_at	gbs0747		0.000384981	0.000269843	0.0003558	0.000336875	P	P	P	0.000404373	0.000408929	0.000396226	0.000403176	P	P	P	0.000733751	0.000604604	0.000593664	0.000644006	P	P	P	0.000267912	0.000387904	0.000351746	0.000335854	P	P	P
gbs0748_RSAQ00748_at	gbs0748		0.000495612	0.000445349	0.000452869	0.00046461	P	P	P	0.000489262	0.000532785	0.00044828	0.000490109	P	P	P	0.000735127	0.000639805	0.000610552	0.000661828	P	P	P	0.00033537	0.000686506	0.00061536	0.000545745	P	P	P
gbs0749_RSAQ00749_at	gbs0749	ftsY	0.000464471	0.000275613	0.000363004	0.000367696	P	P	P	0.000493972	0.000516312	0.000520352	0.000510212	P	P	P	0.000591888	0.000454128	0.000505167	0.000517061	P	P	P	0.000281979	0.000343897	0.000345227	0.000323701	P	P	P
gbs0750_RSAQ00750_at	gbs0750		0.000585001	0.000560894	0.000569695	0.000571863	P	P	P	0.000625572	0.000704126	0.000753174	0.000694291	P	P	P	0.000411077	0.000304551	0.000274171	0.000329933	P	P	P	0.000125644	0.000123648	0.000137935	0.000129076	P	P	P
gbs0751_RSAQ00751_at	gbs0751		0.000579397	0.00059539	0.0005779	0.000584229	P	P	P	0.00066958	0.000724597	0.000809209	0.000734462	P	P	P	0.000433053	0.000331767	0.000295496	0.000353439	P	P	P	7.70488e-05	7.08402e-05	6.07538e-05	6.95476e-05	P	P	P
gbs0752_RSAQ00752_at	gbs0752		0.000508524	0.000505668	0.000508718	0.000507637	P	P	P	0.000547554	0.000571437	0.000708323	0.000609105	P	P	P	0.000434429	0.000380745	0.000343537	0.000386237	P	P	P	9.01567e-05	6.97668e-05	7.24873e-05	7.74703e-05	P	P	P
gbs0753_RSAQ00753_at	gbs0753		1.84908e-05	8.79319e-06	2.48596e-05	1.73812e-05	P	P	P	1.20057e-05	1.17666e-05	1.42173e-05	1.26632e-05	P	P	P	9.21567e-06	8.37853e-06	1.23561e-05	9.98343e-06	A	M	P	2.4937e-05	2.03934e-05	1.95559e-05	2.16288e-05	A	A	A
gbs0754_RSAQ00754_at	gbs0754		0.000523086	0.000468188	0.000591233	0.000527502	P	P	P	0.00047467	0.000489909	0.000502912	0.000489164	P	P	P	0.000554483	0.000285657	0.00034263	0.000394257	P	P	P	0.000117332	0.000121931	0.000122811	0.000120691	M	A	P
gbs0755_RSAQ00755_at	gbs0755		0.000580732	0.000558825	0.000601807	0.000580455	P	P	P	0.000456411	0.000503094	0.000558265	0.000505923	P	P	P	0.000462535	0.000332723	0.000332278	0.000375845	P	P	P	0.000222514	0.00018075	0.000211726	0.000204997	P	P	P
gbs0756_RSAQ00756_at	gbs0756		0.00131869	0.00168654	0.00140012	0.00146845	P	P	P	0.00139151	0.00167295	0.0018567	0.00164039	P	P	P	0.00207019	0.00242218	0.00209147	0.00219461	P	P	P	0.0116919	0.00959498	0.0110397	0.0107755	P	P	P
gbs0757_RSAQ00757_at	gbs0757	ptsK	0.000633612	0.000548719	0.000637265	0.000606532	P	P	P	0.000937643	0.00102008	0.000875026	0.000944251	P	P	P	0.00213987	0.00243191	0.00245642	0.00234274	P	P	P	0.002377	0.00248606	0.0023209	0.00239465	P	P	P
gbs0758_RSAQ00758_at	gbs0758	lgt	0.000612738	0.000518042	0.000558046	0.000562942	P	P	P	0.000812954	0.000824049	0.00080557	0.000814191	P	P	P	0.00173105	0.00189664	0.00191576	0.00184782	P	P	P	0.00221747	0.0023886	0.0022531	0.00228639	P	P	P
gbs0759_RSAQ00759_at	gbs0759		0.00075595	0.000631518	0.000690696	0.000692721	P	P	P	0.000941118	0.000950354	0.00104821	0.000979894	P	P	P	0.00273284	0.00307155	0.00291627	0.00290689	P	P	P	0.00699833	0.00589305	0.00649805	0.00646314	P	P	P
gbs0760_RSAQ00760_at	gbs0760		0.00100749	0.00106843	0.000985006	0.00102031	P	P	P	0.00126624	0.00128343	0.00122439	0.00125802	P	P	P	0.00288655	0.00350419	0.0031829	0.00319122	P	P	P	0.00909879	0.0102218	0.0100424	0.00978765	P	P	P
gbs0761_RSAQ00761_at	gbs0761		0.00170734	0.00201623	0.00177333	0.0018323	P	P	P	0.00151261	0.00157392	0.00158615	0.00155756	P	P	P	0.00116101	0.000984956	0.000891688	0.00101255	P	P	P	0.000514405	0.000471624	0.000526967	0.000504332	P	P	P
gbs0762_RSAQ00762_at	gbs0762		0.000893793	0.000809491	0.000875116	0.000859467	P	P	P	0.000813031	0.000766763	0.000759164	0.000779653	P	P	P	0.000255745	0.000185059	0.000208097	0.0002163	P	P	P	4.44389e-05	3.82108e-05	3.3897e-05	3.88489e-05	P	P	P
gbs0763_RSAQ00763_at	gbs0763		0.000849347	0.000872356	0.000831111	0.000850938	P	P	P	0.000749644	0.000798162	0.000622527	0.000723444	P	P	P	0.000205622	0.000189782	0.000189921	0.000195108	P	P	P	1.56655e-05	6.01068e-06	3.25932e-05	1.80898e-05	A	A	A
gbs0764_RSAQ00764_at	gbs0764		0.000555013	0.000655192	0.00062022	0.000610142	P	P	P	0.000414333	0.000498549	0.000472089	0.000461657	P	P	P	9.51591e-05	0.000108021	9.62723e-05	9.98175e-05	P	P	P	5.91454e-05	3.75668e-05	6.64902e-05	5.44008e-05	A	A	A
gbs0765_RSAQ00765_at	gbs0765		0.000200466	0.000170691	0.000209695	0.000193617	P	P	P	0.00010782	0.000106866	0.000108885	0.000107857	P	P	P	0.000559946	0.000556301	0.00047411	0.000530119	P	P	P	0.00130152	0.00138289	0.00117544	0.00128662	P	P	P
gbs0766_RSAQ00766_at	gbs0766		0.000690341	0.000731625	0.000707179	0.000709715	P	P	P	0.000529294	0.000565183	0.000521262	0.00053858	P	P	P	0.000595266	0.000513227	0.000401882	0.000503458	P	P	P	0.000148343	0.00020651	0.000172353	0.000175735	P	P	P
gbs0767_RSAQ00767_at	gbs0767		0.000176894	0.000138264	0.000160415	0.000158524	P	P	P	0.000217338	0.000249581	0.000268687	0.000245202	P	P	P	2.306e-05	1.6251e-05	3.64003e-05	2.52371e-05	M	A	P	3.6766e-05	6.86935e-06	2.71176e-05	2.35843e-05	A	A	A
gbs0768_RSAQ00768_at	gbs0768		0.000125664	8.63006e-05	0.000112576	0.00010818	P	P	P	0.000182943	0.000220019	0.000195781	0.000199581	P	P	P	2.16839e-05	1.65321e-05	2.77177e-05	2.19779e-05	P	P	P	4.53981e-05	4.42214e-05	2.9725e-05	3.97815e-05	P	P	P
gbs0769_RSAQ00769_at	gbs0769		0.000106309	7.70697e-05	9.88034e-05	9.40607e-05	P	P	P	0.00017831	0.000196647	0.000177204	0.000184054	P	P	P	2.44778e-05	2.18179e-05	3.19159e-05	2.60705e-05	P	P	P	5.01936e-05	5.75308e-05	5.24099e-05	5.33781e-05	A	P	M
gbs0770_RSAQ00770_at	gbs0770		0.000326051	0.000239286	0.000295458	0.000286932	P	P	P	0.000443247	0.000456286	0.000407751	0.000435761	P	P	P	5.62948e-05	5.89871e-05	0.000105098	7.346e-05	P	P	P	8.15247e-05	9.46682e-05	0.000101952	9.2715e-05	P	P	P
gbs0771_RSAQ00771_at	gbs0771	lysS	0.000963985	0.00100012	0.00102078	0.000994961	P	P	P	0.00105604	0.00103952	0.00102971	0.00104176	P	P	P	0.000653687	0.000444962	0.000417721	0.000505457	P	P	P	9.27143e-05	0.000131591	0.000120204	0.000114836	P	P	P
gbs0772_RSAQ00772_at	gbs0772		0.00043718	0.000363903	0.000429646	0.000410243	P	P	P	0.000271268	0.000270084	0.000361232	0.000300861	P	P	P	0.000106001	7.13019e-05	7.42318e-05	8.38449e-05	P	P	P	1.85429e-05	1.84614e-05	2.37279e-05	2.02441e-05	A	A	A
gbs0773_RSAQ00773_at	gbs0773		0.000432832	0.000414712	0.000429206	0.000425583	P	P	P	0.000394182	0.000364958	0.000455521	0.000404887	P	P	P	0.000971649	0.00117907	0.0011411	0.00109727	P	P	P	0.00152659	0.0016963	0.00149981	0.00157423	P	P	P
gbs0774_RSAQ00774_at	gbs0774		0.000202535	0.000161222	0.000205324	0.000189694	P	P	P	0.000205989	0.000233591	0.000229562	0.000223047	P	P	P	0.000413829	0.000449854	0.000465571	0.000443085	P	P	P	0.000419452	0.000300963	0.000285517	0.000335311	P	P	P
gbs0775_RSAQ00775_at	gbs0775		6.60536e-05	6.84755e-05	6.65934e-05	6.70408e-05	P	P	P	4.65174e-05	4.66151e-05	4.75805e-05	4.69043e-05	P	P	P	2.62709e-05	2.85095e-05	3.24883e-05	2.90896e-05	P	P	P	6.39409e-05	8.22175e-05	4.6152e-05	6.41035e-05	P	P	P
gbs0776_RSAQ00776_at	gbs0776		0.000848299	0.000980659	0.000878168	0.000902375	P	P	P	0.000709496	0.000803965	0.000836544	0.000783335	P	P	P	0.000941041	0.000869343	0.000667275	0.000825886	P	P	P	0.000840184	0.000665039	0.000845859	0.000783694	P	P	P
gbs0777_RSAQ00777_at	gbs0777		6.3225e-05	4.89395e-05	6.70574e-05	5.97406e-05	P	P	P	6.46997e-05	6.05738e-05	7.23375e-05	6.58703e-05	P	P	P	7.2391e-05	4.97651e-05	6.2639e-05	6.15984e-05	P	P	P	4.12419e-05	4.01428e-05	3.36362e-05	3.83403e-05	P	P	P
gbs0778_RSAQ00778_at	gbs0778		0.000524395	0.000461782	0.000515482	0.000500553	P	P	P	0.000527557	0.000552837	0.000555308	0.000545234	P	P	P	0.000359578	0.000262377	0.000249125	0.00029036	P	P	P	0.000190224	0.000104328	0.000173917	0.000156156	P	P	P
gbs0779_RSAQ00779_at	gbs0779	pepF	0.000567244	0.000520549	0.000521148	0.000536314	P	P	P	0.000498064	0.000536041	0.00043285	0.000488985	P	P	P	0.000207373	0.000151376	0.000116786	0.000158512	P	P	P	6.61789e-05	5.08761e-05	6.31005e-05	6.00518e-05	P	P	P
gbs0780_RSAQ00780_at	gbs0780	ppc	0.000946594	0.000986667	0.000906593	0.000946618	P	P	P	0.000808012	0.000811669	0.000786007	0.000801896	P	P	P	0.000482009	0.00038665	0.000369251	0.000412637	P	P	P	0.000365103	0.000381893	0.000364783	0.000370593	P	P	P
gbs0781_RSAQ00781_at	gbs0781	ftsW	0.000388543	0.000355627	0.000410769	0.00038498	P	P	P	0.000291805	0.00031441	0.000351754	0.000319323	P	P	P	0.000153956	0.000118424	0.000114401	0.000128927	P	P	P	6.87365e-05	4.33628e-05	4.11978e-05	5.1099e-05	P	P	P
gbs0782_RSAQ00782_at	gbs0782	tuf	0.00210023	0.00306843	0.00235941	0.00250936	P	P	P	0.00267909	0.00250848	0.00256396	0.00258384	P	P	P	0.00310868	0.00391688	0.00359986	0.00354181	P	P	P	0.0166096	0.0156235	0.0150432	0.0157588	P	P	P
gbs0783_RSAQ00783_at	gbs0783	tpiA	0.00214352	0.00274431	0.00227646	0.0023881	P	P	P	0.00240049	0.00242356	0.00235954	0.00239453	P	P	P	0.00250145	0.00267866	0.00268422	0.00262144	P	P	P	0.001087	0.000966003	0.00109331	0.00104877	P	P	P
gbs0784_RSAQ00784_at	gbs0784	gpmA	0.00198441	0.00281828	0.00207646	0.00229305	P	P	P	0.00237891	0.00234394	0.00225016	0.00232434	P	P	P	0.00226297	0.00289819	0.00258299	0.00258138	P	P	P	0.000766332	0.000875628	0.00102238	0.000888115	P	P	P
gbs0785_RSAQ00785_at	gbs0785		0.000642831	0.000592725	0.000620879	0.000618812	P	P	P	0.000653752	0.000716473	0.000671055	0.000680427	P	P	P	0.000201619	0.000133832	0.000141403	0.000158951	P	P	P	8.95173e-06	1.45974e-05	8.08312e-06	1.05441e-05	A	A	A
gbs0786_RSAQ00786_at	gbs0786	recR	0.000704092	0.000676678	0.000673699	0.000684823	P	P	P	0.000605228	0.000732108	0.000654942	0.000664093	P	P	P	0.00017835	0.000129446	0.000119887	0.000142561	P	P	P	4.53981e-05	3.02681e-05	6.20575e-05	4.59079e-05	P	P	P
gbs0787_RSAQ00787_at	gbs0787	ddl	0.000657734	0.000720285	0.000692503	0.000690174	P	P	P	0.0005789	0.000678272	0.000582984	0.000613385	P	P	P	0.000232685	0.000183316	0.00019078	0.00020226	P	P	P	9.75099e-05	6.33268e-05	9.1261e-05	8.40326e-05	A	A	P
gbs0788_RSAQ00788_at	gbs0788	murF	0.00096092	0.00107349	0.000896874	0.000977093	P	P	P	0.000895179	0.000956221	0.00101845	0.000956617	P	P	P	0.000499398	0.000441251	0.000392102	0.00044425	P	P	P	7.41715e-05	8.41496e-05	9.90834e-05	8.58015e-05	P	P	P
gbs0789_RSAQ00789_at	gbs0789		4.04912e-05	3.35017e-05	4.28327e-05	3.89419e-05	P	P	P	4.12673e-05	4.12637e-05	2.61219e-05	3.62176e-05	P	P	P	1.22181e-05	1.76568e-05	1.63634e-05	1.54128e-05	M	P	P	2.11005e-05	3.00534e-06	8.34387e-06	1.08166e-05	A	A	A
gbs0790_RSAQ00790_at	gbs0790		0.000269191	0.000231965	0.000250965	0.000250707	P	P	P	0.000176457	0.000203449	0.000253674	0.000211193	P	P	P	3.59453e-05	3.14898e-05	3.87856e-05	3.54069e-05	P	P	P	3.48478e-05	3.13414e-05	3.05073e-05	3.22322e-05	A	P	P
gbs0791_RSAQ00791_at	gbs0791		0.000145988	0.000141566	0.000147985	0.00014518	P	P	P	9.39998e-05	0.000114958	0.000127766	0.000112241	P	P	P	2.07248e-05	1.55762e-05	2.11341e-05	1.9145e-05	P	P	P	2.65355e-05	2.44721e-05	2.52923e-05	2.54333e-05	A	M	P
gbs0792_RSAQ00792_at	gbs0792	prfC	0.000582199	0.000605298	0.000593675	0.000593724	P	P	P	0.000597623	0.000630818	0.000585562	0.000604668	P	P	P	0.000246196	0.00021981	0.000195264	0.000220423	P	P	P	0.000112216	0.000107978	0.000109774	0.000109989	P	P	P
gbs0793_RSAQ00793_at	gbs0793		0.000340404	0.000286753	0.000306886	0.000311348	P	P	P	0.000372757	0.000339136	0.000282601	0.000331498	P	P	P	0.00011038	0.000101667	0.00010839	0.000106812	P	P	P	2.62158e-05	3.60641e-05	2.08597e-05	2.77132e-05	A	P	P
gbs0794_RSAQ00794_at	gbs0794		6.77822e-05	5.92844e-05	7.47253e-05	6.7264e-05	P	P	P	5.00303e-05	4.89039e-05	4.32963e-05	4.74102e-05	P	P	P	4.80799e-05	2.74411e-05	3.18681e-05	3.57964e-05	P	P	A	5.43498e-06	1.0948e-05	1.98167e-05	1.20666e-05	A	A	A
gbs0795_RSAQ00795_at	gbs0795		4.3477e-05	3.3064e-05	4.70574e-05	4.11995e-05	P	P	P	2.76402e-05	3.95229e-05	3.37044e-05	3.36225e-05	P	P	P	3.88643e-05	2.41797e-05	2.05139e-05	2.78526e-05	P	A	P	7.99262e-06	1.52414e-05	3.91119e-06	9.0484e-06	A	A	A
gbs0796_RSAQ00796_at	gbs0796		8.81326e-05	7.49211e-05	8.92552e-05	8.4103e-05	P	P	P	7.29608e-05	6.59896e-05	8.85641e-05	7.58382e-05	P	P	P	6.18826e-05	4.47043e-05	5.50059e-05	5.38643e-05	P	P	P	2.2699e-05	2.57601e-05	2.42494e-05	2.42362e-05	A	A	A
gbs0797_RSAQ00797_at	gbs0797	deaD	0.00098829	0.00123586	0.00108742	0.00110386	P	P	P	0.000949572	0.00109252	0.00107236	0.00103815	P	P	P	0.000153581	0.000139342	0.000120651	0.000137858	P	P	P	3.74054e-05	4.31481e-05	3.65044e-05	3.90193e-05	A	A	A
gbs0798_RSAQ00798_at	gbs0798		0.00023035	0.000183742	0.000213236	0.000209109	P	P	P	0.000174566	0.000168085	0.000193393	0.000178681	P	P	P	0.000218257	0.000158911	0.000173414	0.000183527	P	P	P	0.000186708	0.000156922	0.000174439	0.00017269	P	P	P
gbs0799_RSAQ00799_at	gbs0799		0.000194677	0.000220944	0.000220635	0.000212085	P	P	P	0.00017692	0.000179787	0.000182171	0.000179626	P	P	P	0.00021146	0.000224477	0.00020824	0.000214726	P	P	P	0.00019502	0.000271339	0.000193734	0.000220031	P	P	P
gbs0800_RSAQ00800_at	gbs0800		0.000619364	0.000654635	0.000655922	0.000643307	P	P	P	0.000490652	0.000655964	0.000576577	0.000574398	P	P	P	0.000191778	0.000140354	0.00014417	0.000158767	P	P	P	3.64463e-05	5.30228e-05	4.69342e-05	4.54678e-05	M	P	P
gbs0801_RSAQ00801_at	gbs0801		8.74778e-06	5.49077e-06	1.04762e-05	8.23825e-06	A	A	P	3.55153e-06	9.3488e-07	8.3408e-07	1.7735e-06	A	A	A	9.17397e-07	4.49854e-07	3.5303e-06	1.63252e-06	A	A	A	6.7138e-06	1.05187e-05	2.60746e-06	6.61332e-06	A	A	A
gbs0802_RSAQ00802_at	gbs0802	comEC	5.47915e-05	4.1141e-05	4.52991e-05	4.70772e-05	P	P	P	3.69437e-05	3.67827e-05	3.33632e-05	3.56965e-05	P	P	P	1.43448e-05	1.11901e-05	9.73219e-06	1.17557e-05	P	P	P	1.11897e-05	2.79067e-06	1.66877e-05	1.02227e-05	A	A	A
gbs0803_RSAQ00803_at	gbs0803		8.47278e-05	7.15789e-05	8.61538e-05	8.08202e-05	P	P	P	7.01428e-05	6.8762e-05	8.89433e-05	7.59494e-05	P	P	P	8.62353e-05	6.939e-05	5.80115e-05	7.12123e-05	P	P	P	5.43498e-05	4.57241e-05	3.80689e-05	4.60476e-05	P	P	P
gbs0804_RSAQ00804_at	gbs0804		0.0002331	0.000192654	0.000214481	0.000213412	P	P	P	0.000166034	0.000194906	0.000204956	0.000188632	P	P	P	0.000309163	0.000236061	0.000201227	0.000248817	P	P	P	0.000204291	0.000175812	0.00020286	0.000194321	P	P	P
gbs0805_RSAQ00805_at	gbs0805		8.42825e-05	6.15125e-05	7.74603e-05	7.44184e-05	P	P	P	6.16886e-05	0.000117859	0.000131519	0.000103689	P	P	P	1.26351e-05	9.50317e-06	1.16882e-05	1.12755e-05	P	A	M	1.98217e-05	1.30947e-05	1.12121e-05	1.47095e-05	A	A	A
gbs0806_RSAQ00806_at	gbs0806		0.000140174	0.000118728	0.000137582	0.000132161	P	P	P	0.000125192	9.97098e-05	0.000110971	0.000111958	P	P	P	0.000168676	0.000238142	0.000236721	0.000214513	P	P	P	0.00079031	0.000784823	0.000861504	0.000812212	P	P	P
gbs0807_RSAQ00807_at	gbs0807		0.000390298	0.000380614	0.000401367	0.00039076	P	P	P	0.000338091	0.00036931	0.000337385	0.000348262	P	P	P	0.000322048	0.000367418	0.000331276	0.000340247	P	P	P	0.000804057	0.000800709	0.000855768	0.000820178	P	P	P
gbs0808_RSAQ00808_at	gbs0808	sodA	0.000792539	0.00087156	0.00086757	0.00084389	P	P	P	0.000740803	0.000819245	0.000924274	0.000828107	P	P	P	0.00138502	0.00176871	0.00169789	0.00161721	P	P	P	0.00274243	0.00244227	0.00271489	0.00263319	P	P	P
gbs0809_RSAQ00809_at	gbs0809	licT	1.72337e-05	1.28516e-05	1.59951e-05	1.53601e-05	P	P	P	1.2276e-05	1.0735e-05	1.19425e-05	1.16512e-05	P	P	P	0.000264335	0.000221947	0.000146794	0.000211025	P	P	P	1.50261e-05	1.50267e-06	8.60461e-06	8.37779e-06	A	A	A
gbs0810_RSAQ00810_at	gbs0810		1.25193e-05	6.4059e-06	6.30036e-06	8.40852e-06	A	A	A	9.45789e-06	5.86718e-06	8.41662e-06	7.9139e-06	A	A	A	0.000133648	7.59129e-05	5.69619e-05	8.88409e-05	P	P	P	5.43498e-06	6.01068e-06	2.60746e-06	4.68437e-06	A	A	A
gbs0811_RSAQ00811_at	gbs0811	bglA	5.09676e-05	3.14327e-05	5.7558e-05	4.66528e-05	P	P	P	4.25412e-05	3.95229e-05	4.48887e-05	4.23176e-05	P	P	P	0.000215463	0.000176961	0.000165829	0.000186084	P	P	P	5.0833e-05	4.98028e-05	2.89428e-05	4.31929e-05	P	P	P
gbs0812_RSAQ00812_at	gbs0812		6.41679e-05	6.40988e-05	7.30891e-05	6.71186e-05	P	P	P	6.12253e-05	6.79884e-05	6.95698e-05	6.62612e-05	P	P	P	7.28914e-05	5.44886e-05	5.58647e-05	6.10816e-05	P	P	P	2.87734e-05	3.17707e-05	1.98167e-05	2.67869e-05	A	A	A
gbs0813_RSAQ00813_at	gbs0813		4.57818e-05	3.30242e-05	3.0696e-05	3.65007e-05	P	P	P	4.90266e-06	6.70535e-06	7.92376e-06	6.51059e-06	A	A	A	1.82228e-05	2.10869e-05	3.30608e-05	2.41235e-05	P	P	P	2.94128e-05	1.8032e-05	2.84213e-05	2.52887e-05	A	A	A
gbs0814_RSAQ00814_at	gbs0814		0.000186349	0.000112402	0.000142735	0.000147162	P	P	P	3.38168e-05	3.99097e-05	3.94671e-05	3.77312e-05	P	P	P	0.000101039	0.000107628	0.000161917	0.000123528	P	P	P	6.1703e-05	5.15201e-05	5.68426e-05	5.66886e-05	P	P	A
gbs0815_RSAQ00815_at	gbs0815		0.000698801	0.000639157	0.000689841	0.000675933	P	P	P	0.000403678	0.000366602	0.000288023	0.000352768	P	P	P	0.000380636	0.000392048	0.000394297	0.000388994	P	P	P	0.000634614	0.000679207	0.000632048	0.000648623	P	P	P
gbs0816_RSAQ00816_at	gbs0816		0.000484061	0.000470416	0.000521734	0.00049207	P	P	P	0.000438267	0.000481431	0.000592538	0.000504079	P	P	P	0.000306369	0.000321871	0.000363717	0.000330652	P	P	P	0.000376612	0.000247082	0.000257878	0.000293857	P	P	P
gbs0817_RSAQ00817_at	gbs0817	queA	0.000295329	0.000148688	0.000245348	0.000229788	P	P	P	0.000297402	0.000360993	0.000343755	0.00033405	P	P	P	0.000120471	5.13396e-05	8.24851e-05	8.47652e-05	P	P	P	5.37104e-05	2.89801e-05	4.22408e-05	4.16438e-05	P	A	P
gbs0818_RSAQ00818_at	gbs0818		0.000494433	0.000451675	0.000518339	0.000488149	P	P	P	0.000516594	0.000409026	0.000431219	0.00045228	P	P	P	5.05402e-05	3.52573e-05	3.97875e-05	4.18617e-05	P	P	P	6.93759e-05	5.32375e-05	5.84071e-05	6.03402e-05	M	P	P
gbs0819_RSAQ00819_at	gbs0819	nagB	0.00056947	0.000530456	0.000612991	0.000570972	P	P	P	0.000222666	0.000271889	0.000240291	0.000244949	P	P	P	0.000116218	0.000169314	0.000174368	0.0001533	P	P	P	0.000302441	0.000253093	0.000252141	0.000269225	P	P	P
gbs0820_RSAQ00820_at	gbs0820		0.000127393	9.06773e-05	0.000100195	0.000106088	P	P	P	0.000144648	0.000134752	0.000150514	0.000143305	P	P	P	0.000125892	9.07581e-05	8.96411e-05	0.000102097	P	P	P	9.27143e-05	8.20029e-05	7.40518e-05	8.2923e-05	P	P	P
gbs0821_RSAQ00821_at	gbs0821		0.000105785	8.14066e-05	0.000125788	0.000104327	P	P	P	7.76705e-05	8.13991e-05	0.000104222	8.77639e-05	P	P	P	4.96228e-05	3.67193e-05	3.41104e-05	4.01508e-05	P	P	P	3.42084e-05	2.49014e-05	2.03382e-05	2.64827e-05	A	A	A
gbs0822_RSAQ00822_at	gbs0822		0.000333123	0.0003006	0.000356386	0.000330036	P	P	P	0.000254243	0.000247775	0.000310278	0.000270765	P	P	P	9.38247e-05	8.40103e-05	7.81438e-05	8.53263e-05	P	P	P	4.25207e-05	4.46508e-05	4.79772e-05	4.50496e-05	P	A	P
gbs0823_RSAQ00823_at	gbs0823		2.57719e-05	1.50399e-05	2.93284e-05	2.33801e-05	P	P	P	1.37429e-05	1.03804e-05	1.49755e-05	1.30329e-05	P	A	M	6.88048e-06	5.11709e-06	7.39456e-06	6.46404e-06	A	A	A	1.47064e-05	2.57601e-06	1.59055e-05	1.10626e-05	A	A	A
gbs0824_RSAQ00824_at	gbs0824	pepB	0.00047864	0.000419686	0.00049812	0.000465482	P	P	P	0.000463784	0.000452869	0.000487937	0.000468197	P	P	P	0.000187149	0.000133663	0.000176372	0.000165728	P	P	P	2.68552e-05	1.288e-05	1.56447e-05	1.846e-05	A	A	A
gbs0825_RSAQ00825_at	gbs0825		0.000305544	0.000241594	0.000294603	0.00028058	P	P	P	0.000278409	0.000253804	0.000236803	0.000256339	P	P	P	4.49525e-05	3.65506e-05	5.076e-05	4.40877e-05	P	P	P	1.34276e-05	8.15735e-06	1.01691e-05	1.05847e-05	P	P	A
gbs0826_RSAQ00826_at	gbs0826		0.000559151	0.000546332	0.000589402	0.000564962	P	P	P	0.000525743	0.000482753	0.000553602	0.000520699	P	P	P	8.67357e-05	7.76561e-05	7.37547e-05	7.93822e-05	P	P	P	4.15616e-06	1.5456e-05	3.62437e-05	1.86186e-05	A	A	A
gbs0827_RSAQ00827_at	gbs0827	prsA	0.0014767	0.00164839	0.00159072	0.00157193	P	P	P	0.00161853	0.00157314	0.00177962	0.0016571	P	P	P	0.00103086	0.000876372	0.000851567	0.0009196	P	P	P	7.80079e-05	4.80855e-05	6.10145e-05	6.23693e-05	P	P	P
gbs0828_RSAQ00828_at	gbs0828		0.000326601	0.000223649	0.000325568	0.000291939	P	P	P	0.000382639	0.000305738	0.000364948	0.000351108	P	P	P	0.000141905	7.77123e-05	0.000119506	0.000113041	P	P	P	3.45281e-05	1.52414e-05	1.79915e-05	2.2587e-05	A	A	A
gbs0829_RSAQ00829_at	gbs0829	alaS	0.00078366	0.00063681	0.000705006	0.000708492	P	P	P	0.000715943	0.000757446	0.000703736	0.000725708	P	P	P	0.00031033	0.000252874	0.000365386	0.00030953	P	P	P	0.00010774	0.00010304	6.57079e-05	9.21626e-05	A	A	A
gbs0830_RSAQ00830_at	gbs0830		0.000529843	0.000405999	0.000488571	0.000474804	P	P	P	0.000411978	0.000405835	0.000370294	0.000396036	P	P	P	0.000107044	9.67749e-05	0.00013563	0.00011315	P	P	P	8.50414e-05	7.53482e-05	8.34387e-05	8.12761e-05	P	P	P
gbs0831_RSAQ00831_at	gbs0831		0.000150519	0.000134046	0.000200073	0.000161546	P	P	P	0.000127392	0.000128949	0.000160712	0.000139018	P	P	P	0.000138735	0.000123935	0.000115641	0.000126104	P	P	P	5.75468e-05	5.68868e-05	4.9281e-05	5.45715e-05	P	P	P
gbs0832_RSAQ00832_at	gbs0832		0.000428432	0.000408068	0.000459023	0.000431841	P	P	P	0.000416186	0.000400967	0.000307965	0.000375039	P	P	P	0.000299739	0.00034397	0.000451545	0.000365085	P	P	P	0.000792548	0.000649798	0.000848206	0.000763517	P	P	P
gbs0833_RSAQ00833_at	gbs0833		0.00043828	0.000336887	0.000463199	0.000412789	P	P	P	0.000364264	0.000361025	0.00034076	0.00035535	P	P	P	0.000264002	0.000349649	0.000507839	0.00037383	P	P	P	0.000727967	0.000704967	0.000729567	0.000720834	P	P	P
gbs0834_RSAQ00834_at	gbs0834		0.000437965	0.000394778	0.000469157	0.000433967	P	P	P	0.000302073	0.000291876	0.000360891	0.00031828	P	P	P	0.000271758	0.000371411	0.000492048	0.000378406	P	P	P	0.000570033	0.000526364	0.00066438	0.000586926	P	P	P
gbs0835_RSAQ00835_at	gbs0835		0.000164558	0.000163211	0.000135238	0.000154336	P	P	P	5.39293e-05	6.98904e-05	8.51899e-05	6.96699e-05	P	P	P	2.5979e-05	3.03089e-05	2.82901e-05	2.81927e-05	P	P	P	4.34798e-05	9.87469e-06	2.60746e-05	2.64764e-05	P	A	P
gbs0836_RSAQ00836_at	gbs0836	nrdF.2	0.00147141	0.00163987	0.00146994	0.00152707	P	P	P	0.00137066	0.00133378	0.00144978	0.00138474	P	P	P	0.000707688	0.000550397	0.000520195	0.00059276	P	P	P	0.000133956	0.000133308	0.00015723	0.000141498	P	P	P
gbs0837_RSAQ00837_at	gbs0837	nrdE.2	0.00136224	0.00133863	0.00128022	0.00132703	P	P	P	0.00129021	0.0012805	0.00137456	0.00131509	P	P	P	0.000551105	0.000444231	0.0003651	0.000453479	P	P	P	0.000111257	0.000127083	0.00010482	0.000114387	P	P	P
gbs0838_RSAQ00838_at	gbs0838	nrdH	0.00170686	0.00192129	0.00157646	0.00173487	P	P	P	0.00158811	0.00178311	0.00166566	0.00167896	P	P	P	0.000909307	0.000829643	0.000664365	0.000801105	P	P	P	0.00028102	0.000325221	0.000281866	0.000296036	P	P	P
gbs0839_RSAQ00839_at	gbs0839	ptsH	0.00224766	0.00307392	0.00244195	0.00258784	P	P	P	0.00271445	0.00263282	0.0025687	0.00263866	P	P	P	0.00332777	0.00407393	0.00375037	0.00371736	P	P	P	0.00451295	0.00306781	0.00424025	0.00394034	P	P	P
gbs0840_RSAQ00840_at	gbs0840	pstI	0.00236832	0.00325734	0.00253646	0.00272071	P	P	P	0.00282196	0.00285931	0.00265548	0.00277892	P	P	P	0.00288267	0.00367081	0.00343613	0.00332987	P	P	P	0.0012379	0.00133223	0.00161845	0.00139619	P	P	P
gbs0841_RSAQ00841_at	gbs0841	gapN	0.00138	0.00153268	0.00138042	0.00143103	P	P	P	0.00147095	0.00150016	0.00163813	0.00153641	P	P	P	0.000936871	0.000699861	0.000754435	0.000797056	P	P	P	0.000136834	0.000112486	0.000142367	0.000130562	P	P	P
gbs0842_RSAQ00842_at	gbs0842		0.000354521	0.000365415	0.000332869	0.000350935	P	P	P	0.000389511	0.00045216	0.000466971	0.000436214	P	P	P	0.000288521	0.00047707	0.000474969	0.00041352	P	P	P	4.57178e-05	4.55095e-05	4.66735e-05	4.59669e-05	P	P	P
gbs0843_RSAQ00843_at	gbs0843	deaD2	0.000521069	0.000472166	0.000559389	0.000517541	P	P	P	0.000558672	0.000570374	0.000626318	0.000585121	P	P	P	0.000459199	0.000448505	0.000479597	0.000462434	P	P	P	0.00030276	0.000233987	0.000248491	0.000261746	P	P	P
gbs0844_RSAQ00844_at	gbs0844	udk	0.00116055	0.00138793	0.00113624	0.00122824	P	P	P	0.000941118	0.00109623	0.000979286	0.00100554	P	P	P	0.000413663	0.000445412	0.000374546	0.000411207	P	P	P	7.19335e-05	8.86576e-05	0.000136631	9.9074e-05	P	P	P
gbs0845_RSAQ00845_at	gbs0845		0.000470206	0.000401224	0.000467106	0.000446179	P	P	P	0.000491772	0.000389233	0.000476146	0.000452384	P	P	P	0.000516119	0.000380239	0.000339434	0.000411931	P	P	P	0.000114454	8.28615e-05	8.96966e-05	9.56707e-05	P	P	P
gbs0846_RSAQ00846_at	gbs0846		0.000838923	0.000891773	0.000859316	0.000863337	P	P	P	0.000739337	0.000795809	0.000855425	0.000796857	P	P	P	0.000840252	0.000726627	0.000641943	0.000736274	P	P	P	0.00022731	0.000257386	0.000253966	0.000246221	P	P	P
gbs0847_RSAQ00847_at	gbs0847		0.000132919	0.00012394	0.000148889	0.000135249	P	P	P	0.000136811	0.000129884	0.000134628	0.000133774	P	P	P	0.000125058	0.000117243	0.000103858	0.000115386	P	P	P	4.06025e-05	6.26828e-05	5.76248e-05	5.36367e-05	A	P	P
gbs0848_RSAQ00848_at	gbs0848	birA	0.000171498	0.00015406	0.000161514	0.000162357	P	P	P	0.000226063	0.000202772	0.000248177	0.000225671	P	P	P	0.00034982	0.000262265	0.000269448	0.000293844	P	P	P	0.000263756	0.000214882	0.000169746	0.000216128	P	P	P
gbs0849_RSAQ00849_at	gbs0849	metK2	0.000815665	0.000771692	0.000886666	0.000824674	P	P	P	0.00094853	0.000866795	0.000838175	0.0008845	P	P	P	0.00101735	0.000835379	0.00078492	0.000879217	P	P	P	0.000237221	0.000218746	0.000291775	0.000249247	P	P	P
gbs0850_RSAQ00850_at	gbs0850		6.75727e-05	6.05576e-05	7.18437e-05	6.6658e-05	P	P	P	3.43958e-05	5.88975e-05	5.46322e-05	4.93085e-05	P	P	P	1.53872e-05	1.14713e-05	2.33286e-05	1.6729e-05	P	P	P	1.24685e-05	1.1592e-05	3.49399e-05	1.96668e-05	A	A	P
gbs0851_RSAQ00851_at	gbs0851		4.73009e-05	3.87537e-05	4.33944e-05	4.31497e-05	P	P	P	2.14636e-05	3.11412e-05	4.6064e-05	3.28896e-05	P	P	P	1.09254e-05	1.4564e-05	1.06386e-05	1.20427e-05	P	P	M	1.02305e-05	8.37202e-06	7.82237e-07	6.46159e-06	A	A	A
gbs0852_RSAQ00852_at	gbs0852		0.000228307	0.000241634	0.000248816	0.000239586	P	P	P	0.000133144	0.00015519	0.000190663	0.000159666	P	P	P	0.000120805	0.000120505	0.000147319	0.000129543	P	P	P	9.71902e-05	4.20748e-05	5.31921e-05	6.41524e-05	P	P	P
gbs0853_RSAQ00853_at	gbs0853		1.2755e-05	7.00272e-06	8.03419e-06	9.26397e-06	M	A	A	2.00739e-06	7.28562e-06	2.35059e-06	3.8812e-06	A	A	A	3.33599e-07	3.87999e-06	8.11016e-07	1.67487e-06	A	A	A	2.55764e-06	1.24507e-05	3.3897e-06	6.13268e-06	A	A	A
gbs0854_RSAQ00854_at	gbs0854		1.81765e-05	1.46421e-05	1.40904e-05	1.56363e-05	P	P	P	2.50924e-06	7.38233e-06	8.22706e-06	6.03954e-06	A	A	A	3.21089e-06	6.0168e-06	1.4312e-06	3.55296e-06	A	A	A	2.87734e-06	1.93201e-06	1.48625e-05	6.55728e-06	A	A	A
gbs0855_RSAQ00855_at	gbs0855		4.26389e-05	3.34619e-05	3.26007e-05	3.62338e-05	P	P	P	1.5287e-05	1.76982e-05	1.38002e-05	1.55951e-05	P	P	P	1.70969e-05	1.26521e-05	8.06245e-06	1.26038e-05	P	P	A	7.0335e-06	5.79602e-06	2.24241e-05	1.17512e-05	A	A	M
gbs0856_RSAQ00856_at	gbs0856		2.32576e-05	1.70293e-05	1.56532e-05	1.86467e-05	P	P	P	1.18899e-05	1.44745e-05	1.00469e-05	1.21371e-05	P	P	P	6.92218e-06	6.74781e-06	4.05508e-06	5.90836e-06	P	P	A	1.24685e-05	7.29869e-06	6.51864e-06	8.76194e-06	A	A	A
gbs0857_RSAQ00857_at	gbs0857		4.32413e-05	3.58094e-05	2.78144e-05	3.56217e-05	P	P	P	1.85297e-05	1.40232e-05	2.23306e-05	1.82945e-05	P	P	P	1.64297e-05	1.79942e-05	1.65066e-05	1.69768e-05	P	P	P	3.74054e-05	2.36134e-05	2.19026e-05	2.76405e-05	P	A	M
gbs0858_RSAQ00858_at	gbs0858		3.52007e-05	2.05705e-05	3.00855e-05	2.86189e-05	P	M	P	2.43203e-05	1.49903e-05	1.94871e-05	1.95992e-05	A	M	A	1.35108e-05	1.01217e-05	1.29763e-05	1.22029e-05	A	A	A	3.61266e-05	3.30588e-05	2.71176e-05	3.2101e-05	A	A	A
gbs0859_RSAQ00859_at	gbs0859		3.08268e-05	2.0292e-05	2.37363e-05	2.49517e-05	P	P	P	1.49782e-05	1.25725e-05	7.7342e-06	1.17616e-05	P	P	P	1.61795e-05	1.04591e-05	1.34056e-05	1.33481e-05	A	A	A	2.23793e-05	2.21107e-05	1.82522e-05	2.09141e-05	A	A	A
gbs0860_RSAQ00860_at	gbs0860		2.96744e-05	2.64989e-05	2.61783e-05	2.74505e-05	P	P	P	1.77963e-05	1.64088e-05	1.32315e-05	1.58122e-05	P	P	P	1.23015e-05	1.23148e-05	1.59818e-05	1.35327e-05	A	A	A	1.9502e-05	1.18067e-05	1.6427e-05	1.59119e-05	A	A	A
gbs0861_RSAQ00861_at	gbs0861	murZ	0.000578925	0.000527392	0.000593822	0.000566713	P	P	P	0.000561876	0.000535557	0.000480923	0.000526119	P	P	P	0.000225596	0.000146034	0.000175179	0.00018227	P	P	P	6.64986e-05	7.23429e-05	7.09229e-05	6.99215e-05	A	P	A
gbs0862_RSAQ00862_at	gbs0862		0.000395353	0.000334221	0.000397949	0.000375841	P	P	P	0.000358087	0.000391425	0.000418898	0.00038947	P	P	P	0.000498355	0.000408411	0.000390576	0.000432447	P	P	P	0.000490107	0.000321786	0.000331147	0.000381013	P	P	P
gbs0863_RSAQ00863_at	gbs0863		0.000439877	0.000344645	0.000439438	0.000407987	P	P	P	0.000461468	0.000484558	0.000447787	0.000464604	P	P	P	0.000545601	0.000387774	0.000414811	0.000449395	P	P	P	0.000586019	0.000603644	0.000556953	0.000582205	P	P	P
gbs0864_RSAQ00864_at	gbs0864	map	0.000511719	0.000392073	0.000457143	0.000453645	P	P	P	0.00056315	0.000565893	0.000480127	0.00053639	P	P	P	0.000539638	0.000406556	0.000413236	0.000453143	P	P	P	0.000550851	0.000604288	0.000621357	0.000592165	P	P	P
gbs0865_RSAQ00865_at	gbs0865		0.000540189	0.00038316	0.00054591	0.000489753	P	P	P	0.000494976	0.000533784	0.000505528	0.000511429	P	P	P	0.000560113	0.000410942	0.000430172	0.000467076	P	P	P	0.000587297	0.000632195	0.000634134	0.000617875	P	P	P
gbs0866_RSAQ00866_at	gbs0866		4.89247e-05	4.84222e-05	5.58974e-05	5.10814e-05	P	P	P	2.92229e-05	3.40748e-05	4.57607e-05	3.63528e-05	P	P	P	6.56773e-05	5.42074e-05	5.35747e-05	5.78198e-05	P	P	P	5.43498e-05	4.72268e-05	5.13669e-05	5.09812e-05	P	P	P
gbs0867_RSAQ00867_at	gbs0867		0.00100618	0.00111387	0.00101648	0.00104551	P	P	P	0.000864142	0.000878304	0.000939477	0.000893974	P	P	P	0.000381304	0.00034352	0.000282043	0.000335622	P	P	P	3.54872e-05	1.52414e-05	5.16277e-05	3.41188e-05	A	A	A
gbs0868_RSAQ00868_at	gbs0868	lig	0.000349885	0.000257628	0.000337827	0.000315113	P	P	P	0.000296013	0.00030548	0.000352778	0.00031809	P	P	P	0.000497354	0.000473753	0.000507648	0.000492918	P	P	P	0.000569074	0.000580031	0.000491506	0.00054687	P	P	P
gbs0869_RSAQ00869_at	gbs0869		0.000445875	0.000370428	0.000428596	0.000414966	P	P	P	0.000427419	0.000430174	0.000410026	0.00042254	P	P	P	0.000518246	0.000492928	0.000502591	0.000504588	P	P	P	0.000697596	0.000598922	0.000533225	0.000609914	P	P	P
gbs0870_RSAQ00870_at	gbs0870		0.000515464	0.00041885	0.000502295	0.00047887	P	P	P	0.000492544	0.000485364	0.000449948	0.000475952	P	P	P	0.000522416	0.000458233	0.000516569	0.000499073	P	P	P	0.000656354	0.000603644	0.000630223	0.000630074	P	P	P
gbs0871_RSAQ00871_at	gbs0871		0.000115685	8.96428e-05	0.000109475	0.000104934	P	P	P	0.00020402	0.000194455	0.000160977	0.000186484	P	P	P	0.00198358	0.00224055	0.00244626	0.00222347	P	P	P	0.000813968	0.00124378	0.00116032	0.00107269	P	P	P
gbs0872_RSAQ00872_at	gbs0872	glgC	0.000103219	6.75205e-05	8.44933e-05	8.50776e-05	P	P	P	0.000197419	0.000175371	0.00015658	0.000176457	P	P	P	0.00212582	0.00244029	0.00243061	0.00233224	P	P	P	0.000749707	0.00159326	0.00145705	0.00126667	P	P	P
gbs0873_RSAQ00873_at	gbs0873		8.85778e-05	5.06504e-05	5.99267e-05	6.6385e-05	P	P	P	0.000132102	0.000141747	0.000120373	0.000131407	P	P	P	0.00197199	0.00242932	0.00233868	0.00224667	P	P	P	0.00139519	0.00273443	0.00252167	0.0022171	P	P	P
gbs0874_RSAQ00874_at	gbs0874		0.000179277	0.00013906	0.000185397	0.000167911	P	P	P	0.000215331	0.000245358	0.000234642	0.000231777	P	P	P	0.0027597	0.00358314	0.00335493	0.00323259	P	P	P	0.00442983	0.0050859	0.00578152	0.00509908	P	P	P
gbs0875_RSAQ00875_at	gbs0875	atpE	0.0020166	0.00276337	0.00196444	0.00224814	P	P	P	0.0023229	0.00231866	0.00227139	0.00230432	P	P	P	0.00229558	0.00293159	0.00238878	0.00253865	P	P	P	0.00206913	0.00276921	0.00322569	0.00268801	P	P	P
gbs0876_RSAQ00876_at	gbs0876	atpB	0.00207846	0.00285198	0.002198	0.00237615	P	P	P	0.0025844	0.00246605	0.00247104	0.00250716	P	P	P	0.00258585	0.00287052	0.00290205	0.00278614	P	P	P	0.001728	0.00257128	0.00244684	0.00224871	P	P	P
gbs0877_RSAQ00877_at	gbs0877	atpF	0.00198719	0.00244447	0.00194076	0.00212414	P	P	P	0.00238462	0.00228785	0.00237307	0.00234851	P	P	P	0.00236334	0.00257823	0.00244054	0.0024607	P	P	P	0.0022974	0.00287826	0.00317223	0.00278263	P	P	P
gbs0878_RSAQ00878_at	gbs0878	atpH	0.00199879	0.00225269	0.00201595	0.00208914	P	P	P	0.00241709	0.00221834	0.0024602	0.00236521	P	P	P	0.00199988	0.00194731	0.00213273	0.00202664	P	P	P	0.000996839	0.00123884	0.00116084	0.00113217	P	P	P
gbs0879_RSAQ00879_at	gbs0879	atpA	0.0018429	0.00244065	0.00191597	0.00206651	P	P	P	0.00235204	0.00227076	0.0022389	0.00228723	P	P	P	0.00218499	0.00230494	0.00224537	0.0022451	P	P	P	0.00156336	0.0023491	0.00209588	0.00200278	P	P	P
gbs0880_RSAQ00880_at	gbs0880	atpG	0.00151185	0.00173281	0.00147368	0.00157278	P	P	P	0.00183776	0.00169391	0.00189855	0.00181008	P	P	P	0.00154744	0.00153552	0.00155438	0.00154578	P	P	P	0.00123214	0.00186159	0.0016912	0.00159498	P	P	P
gbs0881_RSAQ00881_at	gbs0881	atpD	0.00178607	0.00205498	0.00188933	0.00191012	P	P	P	0.00225673	0.00222398	0.00199747	0.00215939	P	P	P	0.0017707	0.00176686	0.00192869	0.00182208	P	P	P	0.00137377	0.00168127	0.00172588	0.00159364	P	P	P
gbs0882_RSAQ00882_at	gbs0882	atpC	0.00194562	0.00226494	0.00201241	0.00207432	P	P	P	0.00209178	0.00207224	0.0021917	0.00211857	P	P	P	0.00138089	0.00149205	0.00158983	0.00148759	P	P	P	0.00176797	0.00146017	0.00185729	0.00169514	P	P	P
gbs0883_RSAQ00883_at	gbs0883	murA	0.000915322	0.000969041	0.000928718	0.000937694	P	P	P	0.0010565	0.00110509	0.00101037	0.00105732	P	P	P	0.000667615	0.000526104	0.000462184	0.000551968	P	P	P	0.000150901	0.000165723	0.000186172	0.000167599	P	P	P
gbs0884_RSAQ00884_at	gbs0884	epuA	0.00055551	0.000455137	0.00057221	0.000527619	P	P	P	0.000524855	0.000550838	0.000607589	0.000561094	P	P	P	0.000311206	0.000271599	0.000229231	0.000270679	P	P	P	7.22532e-05	9.78883e-05	0.000126201	9.87808e-05	P	P	P
gbs0885_RSAQ00885_at	gbs0885	endA	0.000483904	0.00040954	0.000478803	0.000457416	P	P	P	0.000430701	0.000475048	0.000444754	0.000450168	P	P	P	0.000172929	0.000107178	0.000109535	0.000129881	P	P	P	3.16508e-05	5.23788e-05	2.94643e-05	3.78313e-05	A	P	M
gbs0886_RSAQ00886_at	gbs0886	pheS	0.000667424	0.000676518	0.000695873	0.000679938	P	P	P	0.000676953	0.000720019	0.000657786	0.000684919	P	P	P	0.000229266	0.000211431	0.000225462	0.000222053	P	P	P	3.19705e-05	2.12521e-05	2.05989e-05	2.46072e-05	A	A	A
gbs0887_RSAQ00887_at	gbs0887	pheT	0.000725254	0.000717461	0.000693187	0.000711967	P	P	P	0.000700887	0.00068185	0.000705745	0.000696161	P	P	P	0.000273885	0.000283183	0.000304751	0.000287273	P	P	P	0.000164968	9.16629e-05	9.59545e-05	0.000117528	P	P	P
gbs0888_RSAQ00888_at	gbs0888	pheT	0.000703463	0.000663349	0.000702491	0.000689768	P	P	P	0.000653289	0.000724178	0.000646829	0.000674765	P	P	P	0.00018152	0.000140073	0.000209958	0.000177184	P	P	P	5.59483e-05	2.85507e-05	1.87737e-05	3.44242e-05	P	A	A
gbs0890_RSAQ00890_at	gbs0890	rexB	0.000177234	0.000132654	0.000171893	0.000160594	P	P	P	0.000177885	0.000161573	0.000175384	0.000171614	P	P	P	0.000158585	0.000113869	0.000102045	0.000124833	P	P	P	3.64463e-05	3.15561e-05	3.80689e-05	3.53571e-05	P	P	P
gbs0891_RSAQ00891_at	gbs0891	rexA	0.000181556	0.000151871	0.000164933	0.00016612	P	P	P	0.000201665	0.000172921	0.000183384	0.00018599	P	P	P	0.000173805	0.000179267	0.000207668	0.000186913	P	P	P	7.54503e-05	0.000100035	7.56163e-05	8.37005e-05	A	A	A
gbs0892_RSAQ00892_at	gbs0892		0.000166496	0.000126407	0.000146227	0.000146377	P	P	P	0.000172134	0.000102805	0.000152295	0.000142411	P	P	P	0.000154832	0.000194281	0.000293015	0.000214043	P	P	P	4.98739e-05	6.56882e-05	5.16277e-05	5.57299e-05	P	P	A
gbs0893_RSAQ00893_at	gbs0893	thdF	0.000394855	0.000374964	0.000395189	0.000388336	P	P	P	0.000369128	0.000382656	0.000437096	0.000396293	P	P	P	0.000223887	0.000143222	0.000140592	0.000169234	P	P	P	0.000102305	5.25935e-05	7.71808e-05	7.73598e-05	P	A	P
gbs0894_RSAQ00894_at	gbs0894		0.000483354	0.000409818	0.000496361	0.000463178	P	P	P	0.000455252	0.000468149	0.000446233	0.000456545	P	P	P	0.000312666	0.000318609	0.000300171	0.000310482	P	P	P	0.000200455	0.000255025	0.000236236	0.000230572	P	P	P
gbs0895_RSAQ00895_at	gbs0895	acoA	0.00110523	0.00100565	0.00119082	0.00110057	P	P	P	0.00101022	0.0011068	0.000995854	0.00103762	P	P	P	0.00184847	0.00197194	0.00185832	0.00189291	P	P	P	0.00532884	0.00468017	0.00455549	0.00485483	P	P	P
gbs0896_RSAQ00896_at	gbs0896	acoB	0.000754693	0.000717102	0.000787033	0.000752943	P	P	P	0.00078126	0.000753127	0.000839577	0.000791321	P	P	P	0.00150674	0.00153963	0.00151269	0.00151968	P	P	P	0.00325747	0.00299761	0.0027274	0.00299416	P	P	P
gbs0897_RSAQ00897_at	gbs0897	acoC	0.000737773	0.000691121	0.00077746	0.000735451	P	P	P	0.000838123	0.000810444	0.000778234	0.000808934	P	P	P	0.00134257	0.0010499	0.00123146	0.00120798	P	P	P	0.0015544	0.00142475	0.00130712	0.00142876	P	P	P
gbs0898_RSAQ00898_at	gbs0898	acoL	0.000981271	0.000953166	0.00100791	0.000980783	P	P	P	0.000996939	0.00100719	0.00103615	0.00101343	P	P	P	0.00133798	0.0011979	0.00122282	0.0012529	P	P	P	0.00164808	0.00163169	0.00150581	0.00159519	P	P	P
gbs0899_RSAQ00899_at	gbs0899	lplB	0.00058597	0.000578679	0.000625177	0.000596609	P	P	P	0.000400667	0.000406479	0.000447598	0.000418248	P	P	P	0.000592055	0.000527004	0.000605065	0.000574708	P	P	P	0.000698874	0.00054826	0.000596065	0.0006144	P	P	P
gbs0900_RSAQ00900_at	gbs0900		0.000807651	0.000774079	0.000746935	0.000776222	P	P	P	0.0007962	0.000974242	0.00081937	0.000863271	P	P	P	0.00051662	0.000337559	0.000289199	0.000381126	P	P	P	0.000246812	0.000327797	0.000288385	0.000287665	P	P	P
gbs0901_RSAQ00901_at	gbs0901		0.000650086	0.000605337	0.000639341	0.000631588	P	P	P	0.000655142	0.000660316	0.000749914	0.000688457	P	P	P	0.000541389	0.000418421	0.000343966	0.000434592	P	P	P	0.000246492	0.000211662	0.000189301	0.000215818	P	P	P
gbs0902_RSAQ00902_at	gbs0902		0.000697387	0.00069876	0.000723541	0.000706563	P	P	P	0.000700656	0.000683365	0.000718294	0.000700772	P	P	P	0.00104462	0.0012687	0.00119105	0.00116812	P	P	P	0.0011746	0.0011884	0.00116684	0.00117661	P	P	P
gbs0903_RSAQ00903_at	gbs0903		0.000638431	0.000606014	0.000687814	0.000644086	P	P	P	0.000718915	0.000665538	0.000714731	0.000699728	P	P	P	0.00102565	0.00111918	0.00117063	0.00110515	P	P	P	0.00157167	0.00165551	0.00145418	0.00156045	P	P	P
gbs0904_RSAQ00904_at	gbs0904	femD	0.000680494	0.000610391	0.000693968	0.000661618	P	P	P	0.000689963	0.000676337	0.00070711	0.000691137	P	P	P	0.000687381	0.000684622	0.000726766	0.00069959	P	P	P	0.00104543	0.000936593	0.000983012	0.000988346	P	P	P
gbs0905_RSAQ00905_at	gbs0905		4.66985e-05	3.0995e-05	4.25397e-05	4.00777e-05	P	P	P	7.43892e-05	5.99935e-05	5.52388e-05	6.32072e-05	P	P	P	5.82964e-05	3.28956e-05	6.30207e-05	5.14042e-05	P	P	P	2.01414e-05	2.12521e-05	1.92952e-05	2.02296e-05	A	P	P
gbs0906_RSAQ00906_at	gbs0906		0.000156989	0.000115028	0.000146105	0.000139374	P	P	P	0.000147852	0.000148324	0.000121093	0.00013909	P	P	P	0.000120471	0.000104254	0.000141021	0.000121915	P	P	P	9.75099e-05	0.000120428	0.000121508	0.000113149	P	P	P
gbs0907_RSAQ00907_at	gbs0907	hemN	0.000430632	0.000404407	0.000446935	0.000427325	P	P	P	0.00035747	0.000382108	0.000370294	0.000369957	P	P	P	0.00041212	0.000340427	0.000282233	0.000344927	P	P	P	0.000112536	0.000116994	0.000119682	0.000116404	P	P	P
gbs0908_RSAQ00908_at	gbs0908		0.000416332	0.000350255	0.000446544	0.000404377	P	P	P	0.000356813	0.000324565	0.000427921	0.000369766	P	P	P	0.000388267	0.000238423	0.0002382	0.000288297	P	P	P	7.92868e-05	0.00012279	0.000109252	0.000103776	A	P	P
gbs0909_RSAQ00909_at	gbs0909		0.000465492	0.000405442	0.000455214	0.000442049	P	P	P	0.000409816	0.000421341	0.000441039	0.000424065	P	P	P	0.00043126	0.000366238	0.000344205	0.000380568	P	P	P	0.000358389	0.00034218	0.000312113	0.000337561	P	P	P
gbs0910_RSAQ00910_at	gbs0910		0.000301563	0.000279035	0.000301319	0.000293972	P	P	P	0.000202206	0.000199516	0.000314676	0.000238799	P	P	P	0.000236855	0.000208676	0.000155381	0.000200304	P	P	P	0.000120848	9.29509e-05	0.000101691	0.000105163	P	P	P
gbs0911_RSAQ00911_at	gbs0911		0.000545322	0.000533599	0.000529939	0.000536287	P	P	P	0.000405492	0.000397324	0.000342541	0.000381786	P	P	P	0.000937621	0.00104422	0.000868502	0.000950116	P	P	P	0.00104575	0.00102375	0.00105498	0.00104149	P	P	P
gbs0912_RSAQ00912_at	gbs0912		0.00045588	0.000414314	0.000430916	0.000433703	P	P	P	0.000288871	0.000254191	0.000311263	0.000284775	P	P	P	0.000911851	0.000817554	0.000633451	0.000787619	P	P	P	0.00126124	0.000969437	0.000875845	0.00103551	P	P	P
gbs0913_RSAQ00913_at	gbs0913		0.000908826	0.000947158	0.000935873	0.000930619	P	P	P	0.00058635	0.00062421	0.000606831	0.000605797	P	P	P	0.00159431	0.00176765	0.00136661	0.00157619	P	P	P	0.00278335	0.00307833	0.00293261	0.00293143	P	P	P
gbs0914_RSAQ00914_at	gbs0914		0.000790889	0.000820631	0.000803638	0.000805053	P	P	P	0.000542381	0.000526176	0.000571193	0.000546583	P	P	P	0.00143902	0.00150431	0.00122177	0.00138837	P	P	P	0.00251384	0.00252921	0.00234984	0.0024643	P	P	P
gbs0915_RSAQ00915_at	gbs0915		7.35966e-05	5.42313e-05	7.52137e-05	6.76805e-05	P	P	P	4.88722e-05	5.67053e-05	5.33811e-05	5.29862e-05	P	P	P	2.4311e-05	3.35141e-05	3.00553e-05	2.92935e-05	P	P	P	3.54872e-05	3.71374e-05	2.81605e-05	3.3595e-05	A	M	A
gbs0916_RSAQ00916_at	gbs0916	ndk	0.000966499	0.00110265	0.000983028	0.00101739	P	P	P	0.00112634	0.00114726	0.00113571	0.00113644	P	P	P	0.000532215	0.000605447	0.000725096	0.000620919	P	P	P	0.000121168	0.000137816	0.000184087	0.00014769	P	P	P
gbs0917_RSAQ00917_at	gbs0917	lepA	0.000582408	0.000604303	0.000568278	0.000584996	P	P	P	0.000516015	0.000564313	0.000526835	0.000535721	P	P	P	0.000291315	0.000284701	0.000295019	0.000290345	P	P	P	0.000285177	0.000234202	0.000235193	0.000251524	P	P	P
gbs0918_RSAQ00918_at	gbs0918	inlA	6.50845e-05	4.21357e-05	5.16239e-05	5.2948e-05	P	P	P	4.57839e-05	5.11605e-05	4.09837e-05	4.5976e-05	P	P	P	1.55957e-05	1.3833e-05	1.53139e-05	1.49142e-05	P	P	P	8.95173e-06	1.8032e-05	3.12895e-06	1.00376e-05	A	A	A
gbs0919_RSAQ00919_at	gbs0919		0.000222885	0.000200294	0.00024315	0.00022211	P	P	P	0.000284161	0.0002902	0.000290677	0.000288346	P	P	P	0.000219341	0.000131695	0.000110584	0.000153873	P	P	P	7.09744e-05	5.60281e-05	3.85904e-05	5.51976e-05	P	P	P
gbs0920_RSAQ00920_at	gbs0920		0.000242528	0.000180559	0.000240977	0.000221355	P	P	P	0.000265593	0.000263475	0.000290298	0.000273122	P	P	P	0.000233644	0.000120786	9.88008e-05	0.000151077	P	P	P	7.2573e-05	5.21641e-05	5.99715e-05	6.15695e-05	P	P	P
gbs0921_RSAQ00921_at	gbs0921	msrB	0.000376024	0.000323359	0.000360269	0.000353217	P	P	P	0.000416108	0.000487621	0.000433759	0.000445829	P	P	P	0.000449691	0.00033233	0.000292109	0.000358043	P	P	P	0.000197897	0.000233987	0.000207814	0.000213233	P	P	P
gbs0922_RSAQ00922_at	gbs0922		4.43413e-05	3.4934e-05	3.95116e-05	3.95956e-05	P	P	P	6.6514e-05	5.9929e-05	8.36734e-05	7.00388e-05	P	P	P	0.00101076	0.000897122	0.000967446	0.000958444	P	P	P	0.000655075	0.000669547	0.0006503	0.000658307	P	P	P
gbs0923_RSAQ00923_at	gbs0923		0.000245986	0.000209962	0.000226496	0.000227481	P	P	P	0.000248376	0.000254481	0.000291625	0.000264827	P	P	P	0.00145612	0.00150712	0.00135716	0.00144013	P	P	P	0.00115317	0.00150825	0.00145548	0.0013723	P	P	P
gbs0924_RSAQ00924_at	gbs0924		0.000459075	0.000430389	0.00048989	0.000459785	P	P	P	0.000309601	0.000289877	0.000257844	0.000285774	P	P	P	0.000332848	0.000233306	0.000215778	0.000260644	P	P	P	9.71902e-05	9.85323e-05	9.64759e-05	9.73995e-05	P	P	P
gbs0925_RSAQ00925_at	gbs0925		0.00053165	0.000586557	0.000589817	0.000569341	P	P	P	0.000404759	0.000445744	0.000535328	0.000461944	P	P	P	0.000549145	0.000628896	0.000479883	0.000552641	P	P	P	0.000412739	0.000306974	0.000443268	0.00038766	P	P	P
gbs0926_RSAQ00926_at	gbs0926		0.000923651	0.000962914	0.000948644	0.00094507	P	P	P	0.000917376	0.000989845	0.000928293	0.000945171	P	P	P	0.00103708	0.00105631	0.00102503	0.00103947	P	P	P	0.000786154	0.000866612	0.000909742	0.000854169	P	P	P
gbs0927_RSAQ00927_at	gbs0927		0.000402555	0.000369791	0.000468107	0.000413484	P	P	P	0.000498334	0.000425242	0.000510192	0.000477923	P	P	P	0.000539096	0.00043439	0.000469769	0.000481085	P	P	P	0.000480836	0.000332949	0.000295164	0.00036965	P	P	P
gbs0928_RSAQ00928_at	gbs0928		0.000603283	0.000612818	0.000656801	0.000624301	P	P	P	0.000683554	0.000658285	0.000738843	0.000693561	P	P	P	0.000827867	0.000654482	0.000659165	0.000713838	P	P	P	0.000620547	0.000466472	0.000470125	0.000519048	P	P	P
gbs0929_RSAQ00929_at	gbs0929	dnaE	0.00030536	0.000320136	0.000328449	0.000317982	P	P	P	0.000322958	0.000346841	0.00030406	0.00032462	P	P	P	0.00019011	0.000166558	0.000225367	0.000194012	P	P	P	5.81862e-05	4.91588e-05	6.41435e-05	5.71628e-05	A	A	A
gbs0930_RSAQ00930_at	gbs0930	pfkA	0.00205575	0.00244837	0.00220149	0.0022352	P	P	P	0.00251198	0.00246499	0.00233216	0.00243638	P	P	P	0.00154773	0.0017262	0.00159055	0.00162149	P	P	P	0.000618628	0.000865324	0.000797361	0.000760438	P	P	P
gbs0931_RSAQ00931_at	gbs0931	pyk	0.00202747	0.00270397	0.00223038	0.0023206	P	P	P	0.00217809	0.00229287	0.00220201	0.00222433	P	P	P	0.00169122	0.00181387	0.00168682	0.00173064	P	P	P	0.000755462	0.000618027	0.00081796	0.000730483	P	P	P
gbs0932_RSAQ00932_at	gbs0932	sipC	0.000809825	0.000863085	0.00087221	0.000848373	P	P	P	0.000606579	0.00066902	0.000812508	0.000696036	P	P	P	0.00113369	0.00150667	0.00147457	0.00137165	P	P	P	0.000778161	0.000868329	0.000996049	0.000880846	P	P	P
gbs0933_RSAQ00933_at	gbs0933	glmS	0.00110885	0.00133354	0.00114159	0.00119466	P	P	P	0.000862173	0.0011245	0.00109086	0.00102585	P	P	P	0.00124562	0.000964431	0.000704439	0.000971496	P	P	P	0.000134276	8.13589e-05	0.000101169	0.000105601	P	P	P
gbs0934_RSAQ00934_at	gbs0934		0.0006295	0.00073632	0.000711209	0.000692343	P	P	P	0.000285705	0.000461379	0.000461019	0.000402701	P	P	P	1.53872e-05	1.73194e-05	1.50276e-05	1.59114e-05	P	P	P	8.95173e-06	1.11627e-05	9.64759e-06	9.92067e-06	A	A	A
gbs0935_RSAQ00935_at	gbs0935		0.000537098	0.000477379	0.000528986	0.000514488	P	P	P	0.000676721	0.000655254	0.000591514	0.000641163	P	P	P	5.20831e-05	2.63165e-05	4.15526e-05	3.99841e-05	P	P	P	3.51675e-06	2.01787e-05	2.11204e-05	1.49386e-05	A	A	A
gbs0936_RSAQ00936_at	gbs0936		0.000741938	0.00065372	0.000762515	0.000719391	P	P	P	0.000780835	0.000794809	0.000734787	0.000770144	P	P	P	5.72122e-05	3.28956e-05	3.65911e-05	4.2233e-05	P	P	P	2.4937e-05	1.52414e-05	4.95417e-06	1.50442e-05	A	A	A
gbs0937_RSAQ00937_at	gbs0937		0.000791831	0.000706678	0.000839731	0.000779413	P	P	P	0.000759603	0.000767021	0.000695509	0.000740711	P	P	P	5.07904e-05	3.41327e-05	3.38718e-05	3.95983e-05	P	P	P	3.03719e-05	2.55454e-05	2.65961e-05	2.75045e-05	M	P	P
gbs0938_RSAQ00938_at	gbs0938	rpsT	0.00205733	0.00259988	0.00235018	0.0023358	P	P	P	0.00161375	0.00176428	0.00214711	0.00184171	P	P	P	0.000860101	0.00088655	0.000754913	0.000833855	P	P	P	0.000377251	0.000151126	0.000263614	0.000263997	P	P	P
gbs0939_RSAQ00939_at	gbs0939	coaA	0.000290563	0.000238451	0.000302808	0.000277274	P	P	P	0.000227723	0.000239329	0.000310391	0.000259148	P	P	P	0.000353948	0.000243596	0.000229756	0.000275767	P	P	P	3.29296e-05	5.45255e-05	6.2579e-05	5.00114e-05	A	P	P
gbs0940_RSAQ00940_at	gbs0940		0.000533903	0.000477816	0.000519438	0.000510386	P	P	P	0.000368472	0.000480432	0.000441797	0.000430234	P	P	P	0.000497646	0.000434278	0.000369298	0.000433741	P	P	P	0.000485312	0.000565433	0.000483944	0.000511563	P	P	P
gbs0941_RSAQ00941_at	gbs0941	cdd	0.000633062	0.000620775	0.000640806	0.000631548	P	P	P	0.000601213	0.000589232	0.00055326	0.000581235	P	P	P	0.00107636	0.00107504	0.000905905	0.0010191	P	P	P	0.000851693	0.00105316	0.000996049	0.000966966	P	P	P
gbs0942_RSAQ00942_at	gbs0942		0.00143885	0.00156833	0.00152022	0.00150913	P	P	P	0.00174149	0.0014665	0.00158885	0.00159895	P	P	P	0.00204359	0.00195203	0.00197425	0.00198996	P	P	P	0.00189105	0.0020958	0.00218661	0.00205782	P	P	P
gbs0943_RSAQ00943_at	gbs0943		0.000563446	0.000494726	0.00052547	0.000527881	P	P	P	0.000648502	0.000532205	0.00046845	0.000549719	P	P	P	0.000587926	0.0004832	0.00046829	0.000513139	P	P	P	0.000191503	0.00029023	0.000280302	0.000254012	P	P	P
gbs0944_RSAQ00944_at	gbs0944		0.000950261	0.000930566	0.000872259	0.000917695	P	P	P	0.00102396	0.000947001	0.000835559	0.000935507	P	P	P	0.000950215	0.000848031	0.000863779	0.000887342	P	P	P	0.00033601	0.000480855	0.000521231	0.000446032	P	P	P
gbs0945_RSAQ00945_at	gbs0945		0.00095563	0.00104321	0.000993724	0.00099752	P	P	P	0.000982694	0.000913313	0.000851558	0.000915855	P	P	P	0.00105955	0.00107476	0.00101539	0.0010499	P	P	P	0.000537104	0.000975877	0.000913653	0.000808878	P	P	P
gbs0946_RSAQ00946_at	gbs0946	nox	0.000858252	0.000930049	0.000953284	0.000913862	P	P	P	0.000881784	0.000926273	0.000992631	0.000933563	P	P	P	0.000445813	0.000349424	0.000283331	0.000359523	P	P	P	5.46695e-05	4.67975e-05	5.00632e-05	5.05101e-05	P	P	P
gbs0947_RSAQ00947_at	gbs0947	ldh	0.00183588	0.00247427	0.00187441	0.00206152	P	P	P	0.00196373	0.00188836	0.00209468	0.00198226	P	P	P	0.0017511	0.00228453	0.00194496	0.00199353	P	P	P	0.00636116	0.00483173	0.00607251	0.00575513	P	P	P
gbs0948_RSAQ00948_at	gbs0948	gyrA	0.000880828	0.000820671	0.000882979	0.000861493	P	P	P	0.000854221	0.000870631	0.00077141	0.000832087	P	P	P	0.000871235	0.000722466	0.000647	0.0007469	P	P	P	0.000294768	0.000385757	0.000352007	0.000344177	P	P	P
gbs0949_RSAQ00949_at	gbs0949		0.000798091	0.000770299	0.000769304	0.000779231	P	P	P	0.000655103	0.00074194	0.000674771	0.000690605	P	P	P	0.000701809	0.000544661	0.000572625	0.000606365	P	P	P	0.000165607	0.000191268	0.000262832	0.000206569	P	P	P
gbs0950_RSAQ00950_at	gbs0950		0.000585578	0.000684954	0.000657753	0.000642762	P	P	P	0.000546704	0.00052695	0.000530247	0.000534634	P	P	P	0.000499564	0.000505636	0.000512562	0.000505921	P	P	P	0.000211005	0.000235919	0.000282127	0.000243017	P	P	P
gbs0951_RSAQ00951_at	gbs0951		0.000453339	0.000426291	0.000450159	0.000443263	P	P	P	0.000429813	0.000478626	0.000513679	0.000474039	P	P	P	0.000289647	0.000198723	0.000202468	0.000230279	P	P	P	7.28927e-05	4.14308e-05	4.35445e-05	5.26227e-05	A	A	A
gbs0952_RSAQ00952_at	gbs0952		0.000447813	0.000370229	0.000414798	0.000410947	P	P	P	0.000221932	0.000281721	0.000274109	0.000259254	P	P	P	0.000169427	0.000135181	0.000138779	0.000147796	P	P	P	0.000146425	0.000158854	0.000138717	0.000147999	P	P	M
gbs0953_RSAQ00953_at	gbs0953	guaA	0.00123551	0.00114204	0.001177	0.00118485	P	P	P	0.00133341	0.00138662	0.00131572	0.00134525	P	P	P	0.000655564	0.000461832	0.000488327	0.000535241	P	P	P	0.000254805	0.000239783	0.000313156	0.000269248	P	P	P
gbs0954_RSAQ00954_at	gbs0954		0.000372252	0.000352722	0.000354041	0.000359672	P	P	P	0.000414757	0.000406866	0.000407979	0.000409867	P	P	P	0.000441685	0.000372704	0.000332803	0.000382397	P	P	P	0.000274946	0.000316634	0.000296468	0.000296016	P	P	P
gbs0955_RSAQ00955_at	gbs0955	gid	0.000704563	0.000714079	0.000667497	0.00069538	P	P	P	0.000696602	0.000755125	0.000618243	0.00068999	P	P	P	0.000410702	0.00033829	0.00030623	0.000351741	P	P	P	0.000237221	0.000251805	0.000301944	0.000263657	P	P	P
gbs0956_RSAQ00956_at	gbs0956		0.000333647	0.00024792	0.0003221	0.000301222	P	P	P	0.000333265	0.000301096	0.000288743	0.000307701	P	P	P	0.000108962	8.36729e-05	7.13694e-05	8.80014e-05	P	P	P	6.13833e-05	4.61535e-05	5.16277e-05	5.30548e-05	P	P	P
gbs0957_RSAQ00957_at	gbs0957		0.000518922	0.000426887	0.000487448	0.000477752	P	P	P	0.000447841	0.000434461	0.000424243	0.000435515	P	P	P	0.00020975	0.000199904	0.000303845	0.000237833	P	P	P	0.000113495	0.000111198	0.000141585	0.000122093	P	P	P
gbs0958_RSAQ00958_at	gbs0958		0.000924017	0.000778257	0.000802833	0.000835036	P	P	P	0.00129893	0.0014293	0.00154665	0.00142496	P	P	P	0.000991831	0.00054601	0.0004088	0.00064888	P	P	P	0.000189905	0.000196206	0.000260224	0.000215445	P	P	P
gbs0959_RSAQ00959_at	gbs0959		3.10625e-05	1.75864e-05	2.30769e-05	2.39086e-05	P	P	P	3.04583e-05	2.92069e-05	2.52878e-05	2.83177e-05	P	P	P	4.89139e-05	6.66346e-05	0.000105003	7.35172e-05	P	P	P	0.000121807	0.000184828	0.000156187	0.000154274	P	P	P
gbs0961_RSAQ00961_at	gbs0961		7.59276e-05	6.04383e-05	7.12576e-05	6.92078e-05	P	P	P	0.000110831	0.000106351	0.000103085	0.000106756	P	P	P	0.000124474	0.000115106	0.000143741	0.000127774	P	P	P	0.000154098	0.000229694	0.000126983	0.000170258	P	P	P
gbs0962_RSAQ00962_at	gbs0962	salY	7.2968e-05	5.18042e-05	6.32478e-05	6.26733e-05	P	P	P	7.02586e-05	6.47324e-05	8.5152e-05	7.3381e-05	P	P	P	8.32746e-05	8.12549e-05	8.85438e-05	8.43578e-05	P	P	P	0.000194061	0.000168728	0.000179393	0.000180727	P	P	P
gbs0963_RSAQ00963_at	gbs0963		0.000370497	0.000314247	0.000362418	0.000349054	P	P	P	0.000528522	0.00045361	0.000483842	0.000488658	P	P	P	0.000575333	0.000644753	0.000725287	0.000648458	P	P	P	0.000606799	0.000603	0.000563472	0.00059109	P	P	P
gbs0964_RSAQ00964_at	gbs0964		0.000257614	0.000206182	0.000240684	0.000234827	P	P	P	0.000303579	0.000293778	0.000319604	0.000305654	P	P	P	0.000465662	0.000440688	0.000435229	0.000447193	P	P	P	0.000484353	0.00043191	0.000525664	0.000480642	P	P	P
gbs0965_RSAQ00965_at	gbs0965	xerD	0.000106885	7.96559e-05	9.81196e-05	9.48868e-05	P	P	P	5.69789e-05	7.80464e-05	6.39588e-05	6.6328e-05	P	P	P	3.09413e-05	2.71037e-05	3.64957e-05	3.15136e-05	A	A	A	2.33384e-05	7.08402e-06	2.50316e-05	1.84847e-05	A	A	A
gbs0966_RSAQ00966_at	gbs0966		0.0001358	0.000144192	0.000145275	0.000141756	P	P	P	0.000137506	0.000137105	0.000121434	0.000132015	P	P	P	3.79886e-05	3.5426e-05	4.30315e-05	3.88154e-05	P	P	P	4.18813e-05	1.3524e-05	2.92035e-05	2.82029e-05	A	A	A
gbs0967_RSAQ00967_at	gbs0967	satE	0.000246797	0.000198304	0.000230183	0.000225095	P	P	P	0.000198809	0.00019352	0.000181754	0.000191361	P	P	P	6.39676e-05	5.28579e-05	5.18573e-05	5.62276e-05	P	P	P	3.80449e-05	1.00894e-05	2.84213e-05	2.55185e-05	P	A	P
gbs0968_RSAQ00968_at	gbs0968	satD	0.000214504	0.000163012	0.000200317	0.000192611	P	P	P	0.000193481	0.000187653	0.000164958	0.000182031	P	P	P	4.57864e-05	3.95309e-05	4.556e-05	4.36258e-05	P	P	P	4.28404e-05	1.1592e-05	1.82522e-05	2.42282e-05	M	A	A
gbs0983_RSAQ01380_at	gbs0983		7.4068e-05	4.57166e-05	6.11966e-05	6.03271e-05	P	P	P	5.57436e-05	5.72856e-05	5.53526e-05	5.61273e-05	P	P	P	3.48194e-05	3.00278e-05	3.68297e-05	3.38923e-05	P	P	P	6.68183e-05	2.49014e-05	4.38053e-05	4.5175e-05	A	A	A
gbs0984_RSAQ01381_at	gbs0984		4.00722e-05	2.65785e-05	3.63126e-05	3.43211e-05	P	P	P	3.55539e-05	2.80464e-05	4.08699e-05	3.48234e-05	P	P	P	3.36518e-05	3.02527e-05	3.32039e-05	3.23695e-05	P	P	P	3.83646e-05	3.52054e-05	3.75474e-05	3.70391e-05	P	P	P
gbs0985_RSAQ01382_at	gbs0985		0.000110631	9.64068e-05	0.000110574	0.000105871	P	P	P	6.80582e-05	8.24951e-05	8.30668e-05	7.78734e-05	P	P	P	0.000105042	0.000116231	0.000151278	0.000124184	P	P	P	0.000245533	0.000153058	0.000184869	0.000194487	P	P	P
gbs0987_RSAQ01384_at	gbs0987		0.000107383	5.20032e-05	8.06593e-05	8.00152e-05	P	P	P	6.52015e-05	6.06383e-05	7.09726e-05	6.56041e-05	P	P	P	7.49764e-05	6.11802e-05	0.000103047	7.97345e-05	P	P	P	0.000102625	5.81748e-05	6.31005e-05	7.46334e-05	P	M	P
gbs0988_RSAQ01385_at	gbs0988		8.55659e-05	4.13399e-05	6.78877e-05	6.49312e-05	P	P	P	7.30381e-05	6.68601e-05	7.35886e-05	7.11623e-05	P	P	P	7.56436e-05	5.80874e-05	9.22173e-05	7.53161e-05	P	P	P	8.95173e-05	0.000101967	5.76248e-05	8.30364e-05	P	P	P
gbs0989_RSAQ01386_at	gbs0989		8.34968e-05	6.02791e-05	8.04151e-05	7.47303e-05	P	P	P	7.80179e-05	8.67504e-05	7.90859e-05	8.12847e-05	P	P	P	8.54847e-05	9.16015e-05	0.000125612	0.000100899	P	P	P	8.21641e-05	7.85682e-05	6.54472e-05	7.53932e-05	P	P	P
gbs0990_RSAQ01387_at	gbs0990		6.45869e-05	6.5929e-05	5.59707e-05	6.21622e-05	P	P	P	4.04566e-05	4.13926e-05	4.1287e-05	4.10454e-05	P	P	P	5.78794e-05	5.32515e-05	9.4698e-05	6.86096e-05	P	P	P	6.61789e-05	4.80855e-05	8.13527e-05	6.52057e-05	A	P	P
gbs0992_RSAQ01388_at	gbs0991		2.84958e-05	2.02522e-05	3.58242e-05	2.81907e-05	P	P	P	1.72172e-05	2.28562e-05	1.57338e-05	1.86024e-05	A	A	A	2.05997e-05	5.73564e-06	3.11048e-05	1.91467e-05	A	A	A	2.14202e-05	9.44536e-06	1.6427e-05	1.57642e-05	A	A	A
gbs0993_RSAQ01389_at	gbs0992		4.93962e-05	3.37802e-05	3.89499e-05	4.07088e-05	P	P	P	3.86036e-05	4.37782e-05	3.74199e-05	3.99339e-05	P	P	P	2.64794e-05	3.77315e-05	4.94243e-05	3.78784e-05	P	P	P	3.00522e-05	3.82108e-05	2.94643e-05	3.25758e-05	A	A	A
gbs0994_RSAQ01390_at	gbs0993		0.000124433	0.000100067	0.000113748	0.000112749	P	P	P	0.000101991	0.000117247	0.000101341	0.00010686	P	P	P	8.82369e-05	8.0299e-05	0.000125373	9.79696e-05	P	P	P	8.05656e-05	8.93016e-05	5.42351e-05	7.47008e-05	A	P	P
gbs0995_RSAQ01391_at	gbs0994		7.88086e-05	6.38998e-05	7.18925e-05	7.15336e-05	P	P	P	4.55523e-05	5.01289e-05	5.5618e-05	5.04331e-05	P	P	P	4.12829e-05	5.44324e-05	6.96519e-05	5.51224e-05	A	A	P	6.49e-05	4.89441e-05	6.41435e-05	5.93292e-05	A	A	A
gbs0996_RSAQ01392_at	gbs0995		7.07418e-05	5.03718e-05	5.98779e-05	6.03305e-05	P	P	P	4.26184e-05	4.51644e-05	4.69739e-05	4.49189e-05	P	P	P	3.96983e-05	2.96904e-05	5.37656e-05	4.10514e-05	P	P	P	4.66769e-05	5.79602e-05	4.74557e-05	5.06976e-05	M	P	P
gbs0997_RSAQ01393_at	gbs0996		3.59602e-05	2.27191e-05	2.59096e-05	2.81963e-05	P	P	P	2.05371e-05	3.6009e-05	2.95719e-05	2.8706e-05	M	P	P	2.82308e-05	3.10399e-05	4.54169e-05	3.48959e-05	P	P	P	1.9502e-05	4.12161e-05	2.78998e-05	2.95393e-05	A	A	A
gbs0998_RSAQ01394_at	gbs0997		4.16698e-05	3.52125e-05	5.13797e-05	4.2754e-05	P	P	P	3.45888e-05	4.00064e-05	3.69649e-05	3.71867e-05	P	P	P	2.58956e-05	2.38985e-05	3.79746e-05	2.92562e-05	P	P	P	3.83646e-05	1.71734e-05	2.26849e-05	2.60743e-05	A	A	M
gbs0999_RSAQ01395_at	gbs0998		4.97105e-05	3.26661e-05	3.89011e-05	4.04259e-05	P	P	P	3.18866e-05	4.20696e-05	3.88226e-05	3.75929e-05	P	P	P	3.44024e-05	3.16023e-05	3.98352e-05	3.528e-05	P	P	P	3.96434e-05	2.72627e-05	1.90344e-05	2.86468e-05	P	P	P
gbs1000_RSAQ01396_at	gbs0999		3.79507e-05	2.24007e-05	3.0061e-05	3.01375e-05	P	P	P	3.31605e-05	3.48807e-05	3.10505e-05	3.30306e-05	P	P	P	2.6396e-05	2.87907e-05	4.48921e-05	3.33596e-05	P	P	P	1.21488e-05	9.01602e-06	6.2579e-06	9.14091e-06	A	A	A
gbs1002_RSAQ01397_at	gbs1002		7.39109e-05	5.35549e-05	7.37485e-05	6.70714e-05	P	P	P	3.74069e-05	3.98452e-05	3.84814e-05	3.85778e-05	P	P	P	3.17336e-05	3.7844e-05	3.59232e-05	3.51669e-05	P	P	P	3.99631e-05	3.11267e-05	3.23325e-05	3.44741e-05	P	P	P
gbs1003_RSAQ01398_at	gbs1003		0.000319477	0.000290215	0.000309353	0.000306348	P	P	P	0.000222473	0.000259703	0.000254356	0.000245511	P	P	P	0.000895046	0.00107195	0.00113404	0.00103368	P	P	P	0.00109563	0.00115856	0.00135431	0.00120283	P	P	P
gbs1004_RSAQ01399_at	gbs1004		6.17845e-05	4.73479e-05	5.65079e-05	5.52134e-05	P	P	P	2.43203e-05	2.2824e-05	2.58565e-05	2.43336e-05	P	P	P	2.23928e-05	1.79942e-05	2.33763e-05	2.12544e-05	P	P	P	3.29296e-05	2.89801e-05	2.26849e-05	2.81982e-05	P	P	P
gbs1005_RSAQ01400_s_at	gbs1005		4.71175e-05	2.91647e-05	4.39316e-05	4.00713e-05	A	A	P	7.14167e-06	1.97937e-05	8.98532e-06	1.19736e-05	A	A	A	7.63107e-06	1.75443e-05	1.70313e-05	1.40689e-05	A	A	A	4.79557e-06	7.72802e-06	9.1261e-06	7.21656e-06	A	A	A
gbs1017_RSAQ01017_at	gbs1017	ffh	0.000576385	0.000529223	0.000581758	0.000562455	P	P	P	0.000651282	0.000558123	0.000596102	0.000601836	P	P	P	0.00042242	0.000271431	0.000269066	0.000320972	P	P	P	0.000135235	0.000151984	0.000160619	0.000149279	P	P	P
gbs1018_RSAQ01018_at	gbs1018	ylxM	0.000771376	0.000863762	0.000772088	0.000802409	P	P	P	0.000750339	0.000793455	0.000789153	0.000777649	P	P	P	0.000675705	0.000576544	0.000435134	0.000562461	P	P	P	0.000172641	0.000221966	0.000177307	0.000190638	P	P	P
gbs1019_RSAQ01019_at	gbs1019	ciaH	0.000583194	0.000493453	0.000565543	0.000547397	P	P	P	0.000632134	0.000669503	0.000659189	0.000653609	P	P	P	0.000670492	0.00062198	0.000579351	0.000623941	P	P	P	0.000256083	0.000321357	0.00030403	0.000293823	P	P	P
gbs1020_RSAQ01020_at	gbs1020	ciaR	0.000677036	0.000595748	0.000622955	0.000631913	P	P	P	0.000723741	0.000752256	0.000802271	0.000759423	P	P	P	0.00088533	0.000910786	0.000851233	0.00088245	P	P	P	0.000272708	0.000353986	0.000359829	0.000328841	P	P	P
gbs1021_RSAQ01021_at	gbs1021	pepN	0.000842956	0.000868616	0.000871038	0.00086087	P	P	P	0.00101284	0.00102779	0.00108836	0.001043	P	P	P	0.000648808	0.000461325	0.00047745	0.000529194	P	P	P	0.000135235	0.000160786	0.000171049	0.00015569	P	P	P
gbs1022_RSAQ01022_at	gbs1022	phoU	0.000869357	0.000813947	0.000855238	0.000846181	P	P	P	0.000843026	0.000777498	0.000778727	0.00079975	P	P	P	0.000459241	0.000332948	0.000374117	0.000388769	P	P	P	0.000218039	0.000212091	0.000245101	0.000225077	P	P	P
gbs1023_RSAQ01023_at	gbs1023	pstB	0.000956442	0.000910035	0.00100867	0.000958382	P	P	P	0.00102481	0.00100377	0.000917715	0.000982099	P	P	P	0.000503109	0.000396097	0.000407941	0.000435716	P	P	P	0.000245853	0.000236993	0.000207814	0.00023022	P	P	P
gbs1024_RSAQ01024_at	gbs1024	pstB2	0.000592518	0.000528546	0.00058547	0.000568845	P	P	P	0.00058747	0.00054107	0.000576084	0.000568208	P	P	P	0.00025904	0.00015773	0.000201036	0.000205935	P	P	P	0.000118291	0.000100035	0.000127505	0.000115277	P	P	P
gbs1025_RSAQ01025_at	gbs1025	pstA	0.000712028	0.000600563	0.000653724	0.000655438	P	P	P	0.00066985	0.00061773	0.000700551	0.00066271	P	P	P	0.000295902	0.000273399	0.000201323	0.000256875	P	P	P	0.000132038	0.000152628	0.000167399	0.000150688	P	P	P
gbs1026_RSAQ01026_at	gbs1026	pstC	0.000453261	0.000427007	0.000434676	0.000438315	P	P	P	0.000471543	0.000487169	0.00043774	0.000465484	P	P	P	0.000217215	0.000191019	0.000200941	0.000203058	P	P	P	7.99262e-05	9.68149e-05	7.95275e-05	8.54229e-05	P	P	P
gbs1027_RSAQ01027_at	gbs1027	pstS	0.000616169	0.000557234	0.000597704	0.000590369	P	P	P	0.000579518	0.000561089	0.000539877	0.000560161	P	P	P	0.000262751	0.00025293	0.000218545	0.000244742	P	P	P	9.43129e-05	0.000161644	0.00012229	0.000126082	P	P	P
gbs1028_RSAQ01028_at	gbs1028		0.000224745	0.00019341	0.000230818	0.000216324	P	P	P	0.000205294	0.000206737	0.000219287	0.000210439	P	P	P	0.000234812	0.000223071	0.000228277	0.00022872	P	P	P	9.71902e-05	0.000110554	0.000125158	0.000110967	P	P	P
gbs1029_RSAQ01029_at	gbs1029		0.000579318	0.000516053	0.00062232	0.000572564	P	P	P	0.000580637	0.000607414	0.000555687	0.000581246	P	P	P	0.00026642	0.000217729	0.000207334	0.000230494	P	P	P	9.33538e-05	9.01602e-05	9.93441e-05	9.4286e-05	P	P	P
gbs1030_RSAQ01030_at	gbs1030		0.000976347	0.000910831	0.00100991	0.000965697	P	P	P	0.00110329	0.000979883	0.00103915	0.00104077	P	P	P	0.000714319	0.000547697	0.000552159	0.000604725	P	P	P	0.000142908	0.000157136	0.000130634	0.000143559	P	P	P
gbs1031_RSAQ01031_at	gbs1031	spxA	0.000940701	0.000919704	0.000989743	0.000950049	P	P	P	0.00105033	0.000954513	0.000930302	0.000978381	P	P	P	0.000698931	0.000568559	0.000538562	0.000602017	P	P	P	0.000143867	0.000195777	0.000176003	0.000171882	P	P	P
gbs1032_RSAQ01032_at	gbs1032	mreA	0.000427777	0.000408664	0.000460269	0.000432237	P	P	P	0.000411244	0.000411315	0.000450858	0.000424472	P	P	P	0.000240858	0.000179942	0.000181715	0.000200838	P	P	P	8.1205e-05	8.07149e-05	8.31779e-05	8.16993e-05	P	P	P
gbs1033_RSAQ01033_at	gbs1033	truB	0.000349676	0.000289499	0.000351746	0.000330307	P	P	P	0.000323884	0.000328046	0.000357024	0.000336318	P	P	P	0.000181811	0.000126409	0.000128188	0.000145469	P	P	P	0.000163369	0.000136314	0.000107167	0.000135617	P	P	P
gbs1034_RSAQ01034_at	gbs1034		0.000630678	0.000574143	0.000651746	0.000618856	P	P	P	0.000540142	0.000559897	0.000561487	0.000553842	P	P	P	0.00048572	0.000705315	0.000804766	0.000665267	P	P	P	0.00177308	0.00159755	0.0016706	0.00168041	P	P	P
gbs1035_RSAQ01035_at	gbs1035		0.000350697	0.000280785	0.000346593	0.000326025	P	P	P	0.000348591	0.000347808	0.000340229	0.000345543	P	P	P	0.000372004	0.000368712	0.000475637	0.000405451	P	P	P	0.000830273	0.000669976	0.000514973	0.000671741	P	P	P
gbs1036_RSAQ01036_at	gbs1036		0.000529398	0.000423068	0.000506105	0.00048619	P	P	P	0.00053439	0.000547227	0.000422196	0.000501271	P	P	P	0.000520164	0.000658474	0.00079761	0.000658749	P	P	P	0.00142077	0.00114847	0.00123802	0.00126909	P	P	P
gbs1037_RSAQ01037_at	gbs1037		0.000494878	0.000497909	0.000499487	0.000497425	P	P	P	0.00036631	0.000444229	0.000427163	0.000412567	P	P	P	0.000461159	0.000548147	0.000591087	0.000533464	P	P	P	0.000728927	0.00099026	0.00101274	0.000910641	P	P	P
gbs1038_RSAQ01038_at	gbs1038		0.000175453	0.00011463	0.000178168	0.000156084	P	P	P	0.000130133	0.000120374	0.000125074	0.000125194	P	P	P	0.000376508	0.000402057	0.000490617	0.000423061	P	P	P	0.000870875	0.000982961	0.00099292	0.000948919	P	P	P
gbs1039_RSAQ01039_at	gbs1039		0.00014536	0.000111566	0.00014928	0.000135402	P	P	P	8.56614e-05	9.16827e-05	9.57675e-05	9.10372e-05	P	P	P	0.000268172	0.000335872	0.000443053	0.000349032	P	P	P	0.000736599	0.000437921	0.000452133	0.000542218	P	P	P
gbs1040_RSAQ01040_at	gbs1040		0.00062929	0.000607645	0.000677704	0.000638213	P	P	P	0.00056701	0.000577014	0.000607968	0.000583997	P	P	P	0.000172304	0.000123822	0.000105289	0.000133805	P	P	P	5.78665e-05	4.59388e-05	5.57996e-05	5.32016e-05	P	P	P
gbs1041_RSAQ01041_at	gbs1041	smf	1.44574e-05	1.12601e-05	1.20146e-05	1.25774e-05	M	M	P	3.89897e-06	2.93359e-06	9.09905e-06	5.31054e-06	A	A	A	1.0842e-06	5.06086e-07	5.24775e-07	7.0502e-07	A	A	A	5.43498e-06	2.79067e-06	1.56447e-06	3.26337e-06	A	A	A
gbs1042_RSAQ01042_at	gbs1042		0.000451035	0.000521742	0.000473626	0.000482134	P	P	P	0.000277946	0.000309961	0.000316382	0.00030143	P	P	P	0.000143031	0.000125172	9.88962e-05	0.000122366	P	P	P	3.06916e-05	5.92482e-05	5.03239e-05	4.67546e-05	A	A	A
gbs1043_RSAQ01043_at	gbs1043		0.000631438	0.000498347	0.00060801	0.000579265	P	P	P	0.000463977	0.000482978	0.00047262	0.000473192	P	P	P	0.000213211	0.000141817	0.000124849	0.000159959	P	P	P	7.12941e-05	4.12161e-05	2.89428e-05	4.7151e-05	P	P	P
gbs1044_RSAQ01044_at	gbs1044		0.000690341	0.000589542	0.000671599	0.000650494	P	P	P	0.000548249	0.000503675	0.000503898	0.000518607	P	P	P	0.000283017	0.000170438	0.000189253	0.000214236	P	P	P	5.33907e-05	5.98922e-05	3.91119e-05	5.07983e-05	P	P	P
gbs1045_RSAQ01045_at	gbs1045		0.0005069	0.000438864	0.000512625	0.00048613	P	P	P	0.000341835	0.000432269	0.000349176	0.000374427	P	P	P	0.000163088	0.000113307	0.000109916	0.00012877	P	P	P	5.78665e-05	4.12161e-05	4.38053e-05	4.76293e-05	P	P	P
gbs1046_RSAQ01046_at	gbs1046		0.00062214	0.000566743	0.000648889	0.000612591	P	P	P	0.000527673	0.000548001	0.000528276	0.00053465	P	P	P	0.000479715	0.000382713	0.000292061	0.00038483	P	P	P	0.000117651	0.000150052	0.000173135	0.000146946	P	P	P
gbs1047_RSAQ01047_at	gbs1047	rnhB	0.000471725	0.00047519	0.000501196	0.000482704	P	P	P	0.000455175	0.000477595	0.00042049	0.000451087	P	P	P	0.000380094	0.000387887	0.000320494	0.000362825	P	P	P	0.000128841	0.000141895	0.000135066	0.000135267	P	P	P
gbs1048_RSAQ01048_at	gbs1048		0.00060289	0.000612539	0.000636459	0.000617296	P	P	P	0.000570948	0.000614506	0.000563573	0.000583009	P	P	P	0.000639634	0.000564679	0.000459989	0.000554767	P	P	P	0.000130439	0.000181823	0.000194256	0.000168839	P	P	P
gbs1049_RSAQ01049_at	gbs1049		0.00055352	0.000524567	0.000533162	0.000537083	P	P	P	0.000375845	0.00039842	0.000421552	0.000398606	P	P	P	0.000729623	0.000862539	0.000582548	0.000724903	P	P	P	0.000320024	0.000281429	0.000401809	0.000334421	P	P	P
gbs1050_RSAQ01050_at	gbs1050		9.30827e-05	7.47222e-05	8.84493e-05	8.54181e-05	P	P	P	0.000159703	0.000172598	0.000149831	0.000160711	P	P	P	0.000388893	0.000518682	0.000851423	0.000586333	P	P	P	8.18444e-05	7.96415e-05	8.52639e-05	8.22499e-05	A	A	M
gbs1051_RSAQ01051_at	gbs1051		0.000297267	0.00036438	0.000299634	0.000320427	P	P	P	0.00023857	0.000238008	0.000247987	0.000241522	P	P	P	0.000182145	0.000170438	0.000149656	0.000167413	P	P	P	0.000243295	0.000279282	0.000243276	0.000255284	P	P	P
gbs1052_RSAQ01052_at	gbs1052		0.000151331	0.00014097	0.000161563	0.000151288	P	P	P	0.000113996	0.000115442	0.000112184	0.000113874	P	P	P	0.000127518	0.000148677	0.000161631	0.000145942	P	P	P	0.000176797	0.000206295	0.000187215	0.000190102	P	P	P
gbs1053_RSAQ01053_at	gbs1053		0.000240983	0.000245414	0.000220977	0.000235791	P	P	P	0.000219616	0.000252063	0.000254508	0.000242062	P	P	P	0.000186273	0.000226277	0.000262626	0.000225059	P	P	P	3.29296e-05	5.58135e-05	5.63211e-05	4.83547e-05	P	P	P
gbs1054_RSAQ01054_at	gbs1054		0.000198397	0.00015971	0.000180708	0.000179605	P	P	P	0.000154376	0.000188459	0.000213828	0.000185554	P	P	P	0.000168092	0.000175499	0.000231903	0.000191831	P	P	P	2.30187e-05	4.22894e-05	4.43268e-05	3.6545e-05	M	P	P
gbs1055_RSAQ01055_at	gbs1055		0.000252271	0.000205824	0.000255043	0.000237713	P	P	P	0.00025988	0.000314313	0.000281843	0.000285345	P	P	P	0.000238565	0.000199004	0.000300553	0.000246041	P	P	P	2.52567e-05	4.50801e-05	6.90976e-05	4.64781e-05	A	A	M
gbs1056_RSAQ01056_at	gbs1056		0.000177522	0.00014093	0.000171233	0.000163228	P	P	P	0.000191242	0.000197614	0.000224709	0.000204522	P	P	P	0.000172679	0.000154244	0.000228706	0.00018521	P	P	P	3.77251e-05	5.04468e-05	4.74557e-05	4.52092e-05	P	P	P
gbs1057_RSAQ01057_at	gbs1057		0.00031238	0.000275374	0.000260171	0.000282642	P	P	P	0.000304235	0.000366989	0.000333518	0.000334914	P	P	P	0.000255245	0.000258947	0.000324788	0.00027966	P	P	P	2.90931e-05	8.41496e-05	7.56163e-05	6.2953e-05	A	P	P
gbs1061_RSAQ01061_at	gbs1061		9.70113e-05	5.68971e-05	7.4359e-05	7.60891e-05	P	P	P	0.000106585	9.47775e-05	9.88006e-05	0.000100054	P	P	P	5.41264e-05	0.000112351	0.000401644	0.000189374	P	P	P	2.14202e-05	3.30588e-05	3.1811e-05	2.87633e-05	A	A	P
gbs1062_RSAQ01062_at	gbs1062		0.000104738	7.60352e-05	9.50183e-05	9.19305e-05	P	P	P	0.000106006	9.06189e-05	9.36823e-05	9.67691e-05	P	P	P	4.78714e-05	0.000148002	0.000555498	0.000250457	P	P	P	1.82232e-05	1.26654e-05	2.24241e-05	1.77709e-05	A	P	A
gbs1063_RSAQ01063_at	gbs1063		0.000158743	8.4908e-05	0.000144908	0.00012952	P	P	P	0.000113649	9.45841e-05	0.000150514	0.000119582	P	P	P	8.51094e-05	0.000225995	0.000877233	0.000396112	P	P	P	8.63203e-06	1.97494e-05	2.05989e-05	1.63268e-05	A	P	P
gbs1064_RSAQ01064_at	gbs1064		0.000201304	0.000147057	0.000182857	0.000177073	P	P	P	0.000138162	0.000161702	0.000159006	0.000152957	P	P	P	7.81038e-05	0.000304607	0.000930044	0.000437585	P	P	P	1.75838e-05	2.79067e-06	2.32064e-05	1.4527e-05	A	A	A
gbs1065_RSAQ01065_at	gbs1065		0.000138995	9.78789e-05	0.000123223	0.000120032	P	P	P	0.000122103	0.000121696	0.000116544	0.000120114	P	P	P	6.97639e-05	0.000187477	0.000505978	0.000254406	P	P	P	2.17399e-05	1.52414e-05	2.73783e-05	2.14532e-05	A	A	P
gbs1066_RSAQ01066_at	gbs1066		0.000150965	9.23882e-05	0.000138291	0.000127215	P	P	P	0.000121833	0.000113959	0.000157072	0.000130955	P	P	P	0.000101581	0.00021981	0.000753052	0.000358148	P	P	P	1.27882e-05	2.14667e-05	1.79915e-05	1.74155e-05	A	P	M
gbs1067_RSAQ01067_at	gbs1067		0.000123019	8.43907e-05	9.00366e-05	9.91488e-05	P	P	P	0.000115541	0.000118536	0.000105018	0.000113032	P	P	P	5.91304e-05	0.000165827	0.000634262	0.000286406	P	P	P	5.43498e-06	1.93201e-05	2.11204e-05	1.52918e-05	A	A	A
gbs1068_RSAQ01068_at	gbs1068		8.60373e-05	4.75071e-05	6.99634e-05	6.78359e-05	P	P	P	7.4505e-05	5.8704e-05	5.74378e-05	6.35489e-05	P	P	P	3.557e-05	6.06741e-05	0.000444437	0.000180227	A	P	P	6.7138e-06	4.93735e-06	4.17193e-06	5.27436e-06	A	A	A
gbs1069_RSAQ01069_at	gbs1069		0.000207799	0.000129988	0.000179634	0.000172474	P	P	P	0.000145304	0.000134719	0.000135311	0.000138445	P	P	P	6.63445e-05	0.000185452	0.000749951	0.000333916	P	P	P	2.01414e-05	2.21107e-05	1.98167e-05	2.06896e-05	A	P	A
gbs1070_RSAQ01070_at	gbs1070		0.000180508	0.000158476	0.000183126	0.000174037	P	P	P	0.000100948	0.00011873	0.000101189	0.000106956	P	P	P	6.72619e-05	0.000177355	0.000506026	0.000250214	P	P	P	1.56655e-05	1.50267e-05	2.76391e-05	1.94438e-05	A	A	A
gbs1071_RSAQ01071_at	gbs1071		0.000179277	0.000122826	0.000174139	0.000158747	P	P	P	0.000128048	0.000122179	0.000108961	0.000119729	P	P	P	5.75041e-05	0.000124947	0.000578397	0.000253616	P	P	P	1.88626e-05	1.95347e-05	1.8513e-05	1.89701e-05	A	A	A
gbs1072_RSAQ01072_at	gbs1072		0.000175401	0.000128874	0.000168645	0.00015764	P	P	P	0.000122065	0.000102128	0.00011207	0.000112088	P	P	P	5.32507e-05	0.000146709	0.000534269	0.000244743	P	P	P	1.56655e-05	8.37202e-06	3.10287e-05	1.83554e-05	A	A	P
gbs1073_RSAQ01073_at	gbs1073		0.000124171	8.94438e-05	0.000132332	0.000115316	P	P	P	9.01009e-05	8.44294e-05	8.88295e-05	8.77866e-05	P	P	P	3.77801e-05	9.43007e-05	0.000315247	0.000149109	P	P	P	4.47587e-06	2.16814e-05	1.46018e-05	1.35864e-05	A	A	A
gbs1074_RSAQ01074_at	gbs1074		0.000155339	0.000144153	0.00021917	0.000172887	P	P	P	9.29189e-05	8.77498e-05	0.000115785	9.88179e-05	P	P	P	0.000114049	0.000289987	0.000699286	0.000367774	P	P	P	5.85059e-05	5.90335e-05	9.04788e-05	6.93394e-05	P	P	P
gbs1075_RSAQ01075_at	gbs1075		0.000255833	0.000192495	0.000258291	0.00023554	P	P	P	0.000176689	0.000157801	0.000171024	0.000168505	P	P	P	0.000143322	0.000217954	0.000548581	0.000303286	P	P	P	5.01936e-05	4.80855e-05	4.84987e-05	4.89259e-05	P	P	P
gbs1076_RSAQ01076_at	gbs1076		0.00045567	0.000330401	0.000511844	0.000432638	P	P	P	0.00030466	0.00026499	0.00029788	0.000289177	P	P	P	0.000243152	0.000397615	0.000969116	0.000536628	P	P	P	0.000122767	8.71549e-05	9.5433e-05	0.000101785	P	P	P
gbs1077_RSAQ01077_at	gbs1077	carB	0.000223723	0.000183304	0.00027641	0.000227812	P	P	P	0.000112182	0.000109929	7.77969e-05	9.99693e-05	P	P	P	9.52008e-05	0.000160992	0.000400117	0.00021877	P	P	P	9.01567e-05	6.84788e-05	8.99573e-05	8.28643e-05	P	P	P
gbs1078_RSAQ01078_at	gbs1078	carA	0.000179015	0.000118927	0.000220073	0.000172672	P	P	P	0.000112028	6.96002e-05	5.92197e-05	8.02826e-05	P	P	P	4.94143e-05	8.77778e-05	0.000202659	0.000113284	P	P	P	3.93237e-05	3.30588e-05	3.85904e-05	3.6991e-05	A	A	P
gbs1079_RSAQ01079_at	gbs1079	pyrB	0.000213771	0.00015975	0.00022945	0.00020099	P	P	P	0.000141096	9.5938e-05	6.24043e-05	9.98128e-05	P	P	P	4.35347e-05	8.19859e-05	0.000197315	0.000107612	P	P	P	3.29296e-05	4.18601e-05	5.24099e-05	4.23999e-05	P	P	P
gbs1080_RSAQ01080_at	gbs1080	pyrC	0.000465885	0.000411052	0.000481416	0.000452784	P	P	P	0.000363839	0.000267408	0.000192066	0.000274438	P	P	P	0.000100663	0.000153738	0.000257521	0.000170641	P	P	P	0.000112856	9.38096e-05	0.000111599	0.000106088	P	P	P
gbs1081_RSAQ01081_at	gbs1081	pyrE	0.000276603	0.00017853	0.000259951	0.000238361	P	P	P	0.000251773	0.000148968	0.00010244	0.000167727	P	P	P	4.25756e-05	4.3917e-05	9.26466e-05	5.97131e-05	P	P	P	3.00522e-05	3.69228e-05	4.43268e-05	3.71006e-05	M	P	P
gbs1082_RSAQ01082_at	gbs1082	pyrF	0.000235902	0.000157641	0.000234212	0.000209252	P	P	P	0.000228726	0.000117537	8.9929e-05	0.000145397	P	P	P	6.16741e-05	6.83778e-05	0.000105194	7.84153e-05	P	P	P	0.000124045	0.000108192	0.000113685	0.000115307	P	P	P
gbs1083_RSAQ01083_at	gbs1083		0.000452082	0.000404566	0.00044149	0.000432713	P	P	P	0.000351177	0.000414507	0.000380985	0.000382223	P	P	P	8.74029e-05	7.10207e-05	7.73804e-05	7.86013e-05	P	P	P	0.000180633	0.000111198	0.000116032	0.000135954	P	P	P
gbs1084_RSAQ01084_at	gbs1084		0.00055187	0.000454739	0.000524054	0.000510221	P	P	P	0.000438769	0.000536202	0.000483842	0.000486271	P	P	P	0.000122514	8.97459e-05	8.52998e-05	9.91866e-05	P	P	P	9.55917e-05	7.16989e-05	9.10003e-05	8.6097e-05	P	P	P
gbs1085_RSAQ01085_at	gbs1085	rnhB	0.000458368	0.000409938	0.000544689	0.000470998	P	P	P	0.000381674	0.000353772	0.000566492	0.000433979	P	P	P	0.000807226	0.000968986	0.0012274	0.0010012	P	P	P	0.000807574	0.000402501	0.000457348	0.000555808	P	P	P
gbs1086_RSAQ01086_at	gbs1086		0.00029182	0.000230374	0.000300366	0.000274187	P	P	P	0.000204638	0.000192198	0.000186151	0.000194329	P	P	P	0.000101789	9.38508e-05	0.000100995	9.88783e-05	P	P	P	6.96956e-05	6.59028e-05	4.09371e-05	5.88452e-05	P	P	P
gbs1087_RSAQ01087_at	gbs1087		0.000514181	0.000511199	0.000581343	0.000535574	P	P	P	0.000441973	0.000428659	0.000598907	0.000489846	P	P	P	0.000258581	0.000342901	0.000326744	0.000309409	P	P	P	0.000109339	9.96056e-05	9.2304e-05	0.000100416	P	P	P
gbs1088_RSAQ01088_at	gbs1088		0.000401324	0.000311581	0.000369133	0.000360679	P	P	P	0.000415838	0.000339297	0.000337764	0.0003643	P	P	P	0.000199742	0.00015042	0.000180045	0.000176736	P	P	P	7.76882e-05	8.73696e-05	4.43268e-05	6.97949e-05	P	P	P
gbs1089_RSAQ01089_at	gbs1089	fhs.1	0.000585211	0.000510283	0.000536435	0.000543976	P	P	P	0.000615033	0.000529497	0.000480809	0.00054178	P	P	P	0.000180852	0.00016594	0.000187011	0.000177934	P	P	P	7.06547e-05	8.07149e-05	7.7963e-05	7.64442e-05	P	P	P
gbs1090_RSAQ01090_at	gbs1090	lplA	0.000417379	0.00029312	0.000397827	0.000369442	P	P	P	0.000394066	0.00034165	0.000413021	0.000382912	P	P	P	0.000149369	8.63158e-05	0.000133484	0.000123056	P	P	P	4.41192e-05	5.08761e-05	4.43268e-05	4.64407e-05	A	P	P
gbs1091_RSAQ01091_at	gbs1091		0.000598621	0.000454421	0.000564542	0.000539195	P	P	P	0.000490575	0.000541586	0.000547611	0.000526591	P	P	P	0.000231559	0.00014564	0.000194358	0.000190519	P	P	P	3.86843e-05	4.35774e-05	3.83296e-05	4.01971e-05	A	P	P
gbs1092_RSAQ01092_at	gbs1092		0.000580497	0.000500257	0.000550745	0.000543833	P	P	P	0.000505592	0.000528111	0.000506855	0.000513519	P	P	P	0.000244278	0.000178986	0.000210196	0.000211153	P	P	P	4.95542e-05	4.12161e-05	3.70259e-05	4.25987e-05	P	P	P
gbs1093_RSAQ01093_at	gbs1093		0.000847121	0.000872157	0.000842246	0.000853841	P	P	P	0.000773887	0.000794003	0.00078866	0.000785517	P	P	P	0.000429342	0.000362301	0.000389192	0.000393612	P	P	P	3.48478e-05	6.56882e-05	6.44042e-05	5.49801e-05	A	P	P
gbs1094_RSAQ01094_at	gbs1094		0.000467247	0.0004171	0.000484371	0.000456239	P	P	P	0.000448651	0.000469471	0.000448432	0.000455518	P	P	P	0.000211126	0.000172632	0.000193022	0.00019226	P	P	P	3.06916e-05	5.36668e-05	4.9281e-05	4.45465e-05	P	P	P
gbs1095_RSAQ01095_at	gbs1095		0.000405672	0.000301037	0.000383028	0.000363246	P	P	P	0.000404682	0.000448066	0.000375108	0.000409285	P	P	P	0.000265253	0.000143166	0.00020471	0.000204376	P	P	P	0.000104863	9.35949e-05	5.42351e-05	8.4231e-05	A	A	A
gbs1096_RSAQ01096_at	gbs1096		0.000442994	0.000416622	0.000452332	0.000437316	P	P	P	0.000417305	0.000454158	0.000401685	0.000424383	P	P	P	0.000271174	0.000206989	0.00023133	0.000236498	P	P	P	8.85582e-05	0.00011957	0.000107167	0.000105098	A	P	P
gbs1097_RSAQ01097_at	gbs1097	dpfB	0.000282103	0.000181036	0.000238315	0.000233818	P	P	P	0.000340716	0.00033401	0.000335528	0.000336751	P	P	P	0.000137568	0.00011072	0.000123084	0.000123791	P	P	P	5.85059e-05	4.16454e-05	6.28397e-05	5.43303e-05	A	A	A
gbs1098_RSAQ01098_at	gbs1098	dfp	0.000233492	0.000117256	0.000163101	0.000171283	P	P	P	0.000287558	0.000239007	0.000277673	0.000268079	P	P	P	0.000112173	7.07396e-05	8.64447e-05	8.97858e-05	P	P	P	6.84168e-05	5.77455e-05	5.13669e-05	5.91764e-05	P	P	P
gbs1099_RSAQ01099_at	gbs1099		0.000829285	0.000801056	0.000874896	0.000835079	P	P	P	0.000722969	0.000733075	0.000844771	0.000766938	P	P	P	0.000282767	0.000211038	0.000208717	0.000234174	P	P	P	6.93759e-05	7.51335e-05	8.99573e-05	7.81556e-05	P	P	P
gbs1100_RSAQ01100_at	gbs1100	pgmA	0.000633455	0.000603268	0.000612527	0.000616417	P	P	P	0.00059299	0.000590554	0.000672534	0.000618693	P	P	P	0.0011859	0.00120943	0.00112788	0.00117441	P	P	P	0.000126603	0.000159283	0.000210422	0.000165436	P	P	P
gbs1101_RSAQ01101_at	gbs1101		0.00041607	0.000314963	0.000377485	0.000369506	P	P	P	0.000346274	0.00034597	0.000373099	0.000355114	P	P	P	0.000113424	0.000121517	0.000163777	0.000132906	P	P	P	7.16138e-05	9.23069e-05	5.65818e-05	7.35008e-05	P	P	P
gbs1102_RSAQ01102_at	gbs1102		0.00033163	0.000232084	0.000351722	0.000305145	P	P	P	0.000296746	0.000283398	0.000332229	0.000304124	P	P	P	0.000105626	0.000105153	8.92594e-05	0.000100013	P	P	P	4.02828e-05	4.76561e-05	4.5109e-05	4.43493e-05	A	P	P
gbs1103_RSAQ01103_at	gbs1103		0.000380817	0.000312178	0.000354017	0.000349004	P	P	P	0.000371251	0.000400161	0.000399941	0.000390451	P	P	P	0.000135024	9.20514e-05	0.000161344	0.000129473	P	P	P	3.3569e-05	3.19854e-05	4.27623e-05	3.61056e-05	A	A	A
gbs1104_RSAQ01104_at	gbs1104		0.000363609	0.000294313	0.000362076	0.000339999	P	P	P	0.000379242	0.000359413	0.000406045	0.000381567	P	P	P	0.000154123	0.000129164	0.000166306	0.000149864	P	P	P	5.97848e-05	5.64575e-05	4.95417e-05	5.52613e-05	A	P	M
gbs1105_RSAQ01105_at	gbs1105		0.000581413	0.000396967	0.00053177	0.000503383	P	P	P	0.000618816	0.000572985	0.000730389	0.00064073	P	P	P	0.000363581	0.000224027	0.000342726	0.000310111	P	P	P	5.3071e-05	3.99281e-05	3.57222e-05	4.29071e-05	A	A	A
gbs1106_RSAQ01106_at	gbs1106	glyA	0.000456011	0.000363664	0.000427472	0.000415716	P	P	P	0.00047799	0.000465183	0.000556293	0.000499822	P	P	P	0.000283559	0.000216492	0.000244545	0.000248199	P	P	P	5.49892e-05	4.93735e-05	4.38053e-05	4.93893e-05	A	M	M
gbs1107_RSAQ01107_at	gbs1107		0.000711818	0.000696094	0.000645348	0.00068442	P	P	P	0.000718915	0.000759542	0.000732588	0.000737015	P	P	P	0.000406782	0.000344645	0.000355082	0.000368836	P	P	P	6.20227e-05	8.52229e-05	8.26564e-05	7.6634e-05	A	M	P
gbs1108_RSAQ01108_at	gbs1108	hemK	0.000756081	0.000638481	0.000692576	0.000695713	P	P	P	0.000697683	0.000794422	0.000817133	0.000769746	P	P	P	0.000417541	0.000402338	0.0004036	0.000407826	P	P	P	4.63572e-05	5.60281e-05	6.80547e-05	5.68133e-05	P	P	P
gbs1109_RSAQ01109_at	gbs1109	prfA	0.000561063	0.000430667	0.000549548	0.000513759	P	P	P	0.000627116	0.000646196	0.000675112	0.000649475	P	P	P	0.000326468	0.000255967	0.000282233	0.000288223	P	P	P	2.97325e-05	7.25575e-05	4.01549e-05	4.74816e-05	A	P	P
gbs1110_RSAQ01110_at	gbs1110	tdk2	0.000386343	0.000340706	0.000411038	0.000379362	P	P	P	0.000410665	0.000440264	0.000467995	0.000439641	P	P	P	0.000263543	0.000221553	0.000219308	0.000234801	P	P	P	3.93237e-05	4.74415e-05	5.13669e-05	4.6044e-05	P	P	P
gbs1111_RSAQ01111_at	gbs1111		0.000251721	0.000272748	0.000275849	0.000266773	P	P	P	0.000200121	0.000229787	0.00027991	0.000236606	P	P	P	6.39259e-05	6.7928e-05	6.98905e-05	6.72481e-05	P	P	P	2.30187e-05	6.65468e-06	1.90344e-05	1.62359e-05	A	A	A
gbs1112_RSAQ01112_at	gbs1112	apbE	0.000946934	0.000797236	0.000901318	0.000881829	P	P	P	0.000821755	0.000701354	0.000557582	0.000693564	P	P	P	0.00105934	0.000865801	0.00098901	0.000971385	P	P	P	0.00021612	0.000330802	0.000303247	0.00028339	P	P	P
gbs1113_RSAQ01113_at	gbs1113		0.00102904	0.000881905	0.000879047	0.000929998	P	P	P	0.000847465	0.000730593	0.000627721	0.00073526	P	P	P	0.00108928	0.0010309	0.00105747	0.00105922	P	P	P	0.000463572	0.000643572	0.000564515	0.00055722	P	P	P
gbs1114_RSAQ01114_at	gbs1114		0.000886119	0.000472047	0.000629402	0.000662523	P	P	P	0.000728875	0.00060822	0.00050496	0.000614018	P	P	P	0.000898507	0.000687265	0.00094116	0.000842311	P	P	P	0.000420731	0.00058089	0.000494635	0.000498752	P	P	P
gbs1115_RSAQ01115_at	gbs1115		0.000555798	0.00037751	0.000442808	0.000458705	P	P	P	0.000381056	0.000334848	0.000259323	0.000325076	P	P	P	0.000820403	0.000795173	0.000943688	0.000853088	P	P	P	0.000337608	0.000728795	0.000607016	0.000557806	P	P	P
gbs1116_RSAQ01116_at	gbs1116		0.000558182	0.000585165	0.000600391	0.000581246	P	P	P	0.000617619	0.000532076	0.000486193	0.000545296	P	P	P	0.0001884	0.000194899	0.000184864	0.000189388	P	P	P	0.00012948	0.000105616	9.67367e-05	0.000110611	P	P	P
gbs1117_RSAQ01117_at	gbs1117	xpt	0.000669048	0.000685988	0.000679804	0.00067828	P	P	P	0.00071988	0.000580013	0.000629579	0.000643157	P	P	P	0.000265837	0.000263277	0.000241349	0.000256821	P	P	P	8.82385e-05	0.000133952	0.000119161	0.000113784	A	P	P
gbs1118_RSAQ01118_at	gbs1118		9.59899e-05	7.18575e-05	9.64102e-05	8.80859e-05	P	P	P	6.66685e-05	5.0677e-05	6.19873e-05	5.97776e-05	P	P	P	1.83896e-05	1.89501e-05	2.37103e-05	2.035e-05	A	A	A	1.31079e-05	3.64934e-06	4.17193e-06	6.97639e-06	A	A	A
gbs1119_RSAQ01119_at	gbs1119		2.50386e-05	1.61938e-05	1.94628e-05	2.02317e-05	P	P	P	1.38587e-05	1.43133e-05	1.44447e-05	1.42056e-05	P	P	P	9.34077e-06	9.39071e-06	9.63678e-06	9.45609e-06	P	P	P	3.22902e-05	9.87469e-06	1.69485e-05	1.97045e-05	P	A	A
gbs1120_RSAQ01120_at	gbs1120		1.10002e-05	7.95764e-06	1.13553e-05	1.01044e-05	P	P	A	5.3273e-06	5.41586e-06	9.47818e-06	6.74045e-06	A	A	A	7.92297e-06	1.46203e-06	5.24775e-06	4.87758e-06	A	A	A	6.07439e-06	7.72802e-06	2.58138e-05	1.32054e-05	A	A	A
gbs1121_RSAQ01121_at	gbs1121		1.25455e-05	4.89395e-06	1.4188e-05	1.05425e-05	A	A	A	7.33469e-06	7.47904e-06	9.13697e-06	7.98357e-06	A	A	A	1.11339e-05	5.34202e-06	1.07817e-05	9.08587e-06	A	A	A	2.20596e-05	2.29694e-05	2.58138e-05	2.36143e-05	A	A	A
gbs1122_RSAQ01122_at	gbs1122		7.22871e-06	6.68441e-06	8.74237e-06	7.55183e-06	M	P	P	6.17658e-07	1.19278e-06	2.27476e-07	6.79305e-07	A	A	A	1.66799e-06	3.14898e-06	7.34685e-06	4.05461e-06	A	A	A	6.07439e-06	6.22535e-06	7.82237e-07	4.36066e-06	A	A	A
gbs1123_RSAQ01123_at	gbs1123		6.31202e-06	4.21755e-06	7.17949e-06	5.90302e-06	P	A	P	3.47433e-06	3.48162e-06	1.02364e-06	2.65986e-06	A	A	A	1.32606e-05	5.56694e-06	2.43305e-06	7.08686e-06	M	A	A	7.0335e-06	6.44002e-06	1.82522e-06	5.09958e-06	A	A	A
gbs1124_RSAQ01124_at	gbs1124		1.75479e-06	2.74538e-06	2.12454e-06	2.20824e-06	A	A	A	2.77946e-06	3.35267e-06	2.95719e-06	3.02977e-06	A	A	A	3.79469e-06	2.64289e-06	4.10279e-06	3.51346e-06	A	A	A	2.42976e-05	8.37202e-06	1.19943e-05	1.4888e-05	A	A	A
gbs1125_RSAQ01125_at	gbs1125		2.03766e-05	1.83026e-05	1.78022e-05	1.88271e-05	P	P	M	6.94865e-06	6.12508e-06	1.06535e-05	7.90908e-06	A	A	A	1.67216e-05	9.61563e-06	8.53952e-06	1.16256e-05	A	A	A	5.75468e-05	3.88548e-05	2.60746e-05	4.08254e-05	A	A	A
gbs1126_RSAQ01126_at	gbs1126		9.08826e-06	4.41649e-06	4.44444e-06	5.98306e-06	A	A	A	5.40451e-07	5.54481e-06	4.54953e-07	2.18007e-06	A	A	A	3.37769e-06	6.24173e-06	9.7799e-06	6.46644e-06	A	A	A	1.18291e-05	2.29694e-05	2.73783e-05	2.07256e-05	A	P	P
gbs1127_RSAQ01127_at	gbs1127		4.3477e-06	4.81437e-06	1.29426e-06	3.48544e-06	A	A	A	8.87883e-07	8.70406e-07	4.58744e-06	2.11524e-06	A	A	A	7.29748e-06	2.02434e-06	8.49181e-06	5.93788e-06	A	A	A	3.32493e-05	1.26654e-05	4.43268e-06	1.67825e-05	A	A	A
gbs1128_RSAQ01128_at	gbs1128		1.18645e-05	1.05439e-05	7.27717e-06	9.89519e-06	P	P	P	5.71334e-06	7.76918e-06	8.30289e-06	7.2618e-06	A	M	A	4.83718e-06	9.5594e-06	7.53768e-06	7.31142e-06	A	A	A	2.62158e-05	1.5456e-05	9.38685e-06	1.70195e-05	A	A	A
gbs1129_RSAQ01129_at	gbs1129		1.83861e-05	1.85015e-05	1.80464e-05	1.83113e-05	P	A	P	9.6123e-06	1.3991e-05	1.20942e-05	1.18992e-05	P	P	P	1.46784e-05	1.40017e-05	1.5457e-05	1.47124e-05	A	A	P	6.42606e-05	5.53841e-05	8.08312e-06	4.25759e-05	P	M	A
gbs1130_RSAQ01130_at	gbs1130		1.29907e-05	2.42708e-06	1.05983e-05	8.67203e-06	A	A	P	4.40081e-06	5.86718e-06	5.61108e-06	5.29302e-06	A	A	A	6.21328e-06	7.0852e-06	4.9138e-06	6.07076e-06	A	A	A	2.68552e-05	2.66187e-05	2.45101e-05	2.59947e-05	A	A	P
gbs1131_RSAQ01131_at	gbs1131		1.93551e-05	9.58895e-06	1.03052e-05	1.30831e-05	A	A	A	1.01914e-05	1.23469e-05	9.70566e-06	1.0748e-05	A	A	A	1.15509e-05	1.06278e-05	1.13065e-05	1.11617e-05	A	A	A	2.39778e-05	3.34881e-05	3.91119e-06	2.0459e-05	A	A	A
gbs1132_RSAQ01132_at	gbs1132		2.0429e-05	1.47614e-05	1.25763e-05	1.59222e-05	P	P	P	7.10307e-06	5.67376e-06	6.63473e-06	6.47052e-06	A	A	A	1.17177e-05	1.07403e-05	7.53768e-06	9.99856e-06	M	P	A	2.71749e-05	2.74774e-05	4.17193e-06	1.96081e-05	A	A	A
gbs1133_RSAQ01133_at	gbs1133		2.22099e-05	9.94705e-06	1.56288e-05	1.59286e-05	A	A	A	1.35113e-05	7.60799e-06	7.50672e-06	9.542e-06	A	A	A	1.40529e-05	9.33447e-06	9.54136e-06	1.09762e-05	A	A	A	2.07808e-05	4.98028e-05	1.8513e-05	2.96989e-05	A	A	A
gbs1134_RSAQ01134_at	gbs1134		3.7715e-05	3.50932e-05	4.83516e-05	4.03866e-05	P	P	P	3.34693e-05	3.4236e-05	3.42731e-05	3.39928e-05	P	P	P	1.76807e-05	1.72069e-05	1.60295e-05	1.69724e-05	P	P	P	4.79557e-06	1.93201e-06	7.82237e-07	2.50327e-06	A	A	A
gbs1135_RSAQ01135_at	gbs1135		1.67884e-05	1.22548e-05	1.60928e-05	1.50453e-05	P	P	P	4.20779e-06	8.44616e-06	6.82429e-06	6.49275e-06	A	A	A	1.0425e-05	7.02897e-06	5.43858e-06	7.63085e-06	P	A	A	8.95173e-06	3.22001e-05	5.99715e-06	1.57163e-05	A	A	A
gbs1136_RSAQ01136_at	gbs1136		1.46407e-05	9.54916e-06	1.25763e-05	1.22554e-05	P	P	P	8.18397e-06	9.63894e-06	1.18288e-05	9.8839e-06	P	A	P	1.42197e-05	1.50701e-05	1.66974e-05	1.53291e-05	P	P	P	4.28404e-05	3.28441e-05	2.42494e-05	3.33113e-05	A	A	P
gbs1137_RSAQ01137_at	gbs1137		1.88837e-05	1.38463e-05	1.88034e-05	1.71778e-05	P	P	M	1.11564e-05	7.83365e-06	1.36486e-05	1.08795e-05	P	A	P	1.82645e-05	7.47883e-06	6.91749e-06	1.08869e-05	P	A	A	3.32493e-05	2.94094e-05	1.98167e-05	2.74918e-05	P	A	A
gbs1138_RSAQ01138_at	gbs1138		2.83124e-05	2.04113e-05	1.45299e-05	2.10845e-05	P	P	P	1.98423e-05	2.147e-05	1.99042e-05	2.04055e-05	P	P	P	2.14754e-05	1.86127e-05	2.08002e-05	2.02961e-05	P	P	A	2.52567e-05	3.00534e-05	4.06763e-05	3.19955e-05	A	A	A
gbs1139_RSAQ01139_at	gbs1139		2.86267e-05	2.39127e-05	2.58852e-05	2.61415e-05	P	P	P	1.66382e-05	1.31528e-05	1.28524e-05	1.42145e-05	P	P	P	2.11001e-05	2.17055e-05	1.71745e-05	1.99934e-05	P	P	P	2.46173e-05	3.39174e-05	2.37279e-05	2.74209e-05	P	P	P
gbs1140_RSAQ01140_at	gbs1140		1.13669e-05	1.20956e-05	1.46764e-05	1.2713e-05	P	P	P	5.75194e-06	6.64087e-06	8.90949e-06	7.10077e-06	A	M	M	1.18011e-05	1.15837e-05	1.45029e-05	1.26292e-05	P	P	P	1.21488e-05	2.03934e-05	1.69485e-05	1.64969e-05	A	P	A
gbs1141_RSAQ01141_at	gbs1141		0.000412743	0.000436476	0.000428107	0.000425775	P	P	P	0.000340909	0.000404932	0.000353271	0.000366371	P	P	P	0.00070577	0.00112598	0.00126991	0.00103389	P	P	P	0.00204259	0.00182703	0.00204138	0.00197034	P	P	P
gbs1142_RSAQ01142_at	gbs1142		1.72598e-05	1.68304e-05	1.55311e-05	1.65404e-05	P	P	P	1.61749e-05	1.17021e-05	1.37623e-05	1.38798e-05	P	P	P	1.98491e-05	1.5295e-05	1.56478e-05	1.69306e-05	P	P	P	2.8134e-05	4.25041e-05	2.29456e-05	3.11946e-05	P	P	A
gbs1143_RSAQ01143_at	gbs1143	epf	2.06123e-05	1.23741e-05	1.90965e-05	1.7361e-05	P	A	A	1.50168e-05	1.53772e-05	1.45585e-05	1.49842e-05	A	A	A	3.64457e-05	2.67663e-05	3.49691e-05	3.2727e-05	P	A	A	5.59483e-05	3.73521e-05	4.27623e-05	4.53542e-05	A	A	A
gbs1144_RSAQ01144_at	gbs1144		2.70291e-05	1.93371e-05	2.11966e-05	2.25209e-05	P	P	P	1.84139e-05	1.57318e-05	1.50893e-05	1.64117e-05	P	P	P	4.49108e-05	4.94277e-05	4.50352e-05	4.64579e-05	P	P	P	3.51675e-05	3.60641e-05	5.24099e-05	4.12138e-05	A	P	P
gbs1145_RSAQ01145_at	gbs1145		1.64741e-05	1.26129e-05	1.33578e-05	1.41483e-05	A	A	A	1.05002e-05	4.1586e-06	1.14117e-05	8.69017e-06	A	A	A	3.44858e-05	3.25582e-05	2.82424e-05	3.17621e-05	P	A	M	3.64463e-05	3.04827e-05	3.36362e-05	3.35217e-05	A	A	A
gbs1146_RSAQ01146_at	gbs1146		1.41955e-05	8.71361e-06	9.79243e-06	1.09005e-05	P	A	P	8.5314e-06	6.99548e-06	9.40236e-06	8.30975e-06	P	P	M	2.0558e-05	1.68133e-05	2.02277e-05	1.91997e-05	P	P	P	1.02305e-05	2.29694e-05	1.35588e-05	1.55862e-05	A	A	A
gbs1147_RSAQ01147_at	gbs1147		1.49288e-05	1.00266e-05	1.27717e-05	1.25757e-05	P	P	P	7.83653e-06	5.67376e-06	5.42152e-06	6.3106e-06	A	P	A	9.59097e-06	5.06086e-06	1.24992e-05	9.05034e-06	P	A	A	3.19705e-05	1.24507e-05	7.82237e-06	1.74145e-05	A	A	A
gbs1148_RSAQ01148_at	gbs1148		1.38288e-05	1.07428e-05	1.50672e-05	1.32129e-05	A	M	P	8.68581e-06	9.02643e-06	9.55401e-06	9.08875e-06	A	A	A	9.34077e-06	7.87245e-06	1.36919e-05	1.03017e-05	A	A	A	4.79557e-06	3.22001e-06	2.34671e-06	3.4541e-06	A	A	A
gbs1149_RSAQ01149_at	gbs1149		1.9198e-05	1.32097e-05	1.52625e-05	1.58901e-05	P	P	P	1.07704e-05	1.03804e-05	9.40236e-06	1.01844e-05	P	A	P	1.11756e-05	1.18087e-05	1.23561e-05	1.17801e-05	P	P	P	2.65355e-05	3.88548e-05	2.50316e-05	3.01406e-05	A	P	A
gbs1150_RSAQ01150_at	gbs1150		1.0424e-05	5.53056e-06	9.30403e-06	8.41953e-06	P	A	M	8.76302e-06	1.22502e-06	7.54463e-06	5.84422e-06	A	A	A	1.20513e-05	8.77216e-06	4.62756e-06	8.48367e-06	M	A	A	3.51675e-06	1.71734e-06	1.30373e-06	2.17927e-06	A	A	A
gbs1151_RSAQ01151_at	gbs1151		8.56445e-06	8.39531e-06	8.71795e-06	8.55924e-06	P	P	P	4.2464e-06	3.22372e-06	3.98084e-06	3.81699e-06	A	A	A	5.04568e-06	7.81622e-06	6.2973e-06	6.3864e-06	P	A	A	1.91823e-06	3.43468e-06	7.56163e-06	4.30485e-06	A	A	A
gbs1152_RSAQ01152_at	gbs1152		1.23098e-05	6.68441e-06	9.40171e-06	9.46531e-06	P	A	P	7.60491e-06	5.31915e-06	7.77211e-06	6.89872e-06	A	A	A	6.46348e-06	1.2371e-05	1.06386e-05	9.82436e-06	A	A	A	2.55764e-06	6.44002e-07	2.34671e-06	1.84945e-06	A	A	A
gbs1153_RSAQ01153_at	gbs1153		1.14455e-05	6.24674e-06	7.17949e-06	8.29058e-06	A	A	A	4.63243e-07	3.25596e-06	1.59233e-06	1.77051e-06	A	A	A	9.96627e-06	7.31013e-07	5.34316e-06	5.34681e-06	A	A	A	2.55764e-06	1.07334e-06	1.04298e-06	1.55799e-06	A	A	A
gbs1154_RSAQ01154_at	gbs1154	guaC	0.000536312	0.000509965	0.00042525	0.000490509	P	P	P	0.00034446	0.000209639	0.000148277	0.000234125	P	P	P	9.87036e-05	0.000135519	0.000246358	0.000160194	P	P	P	2.42976e-05	4.07868e-06	6.77939e-06	1.17186e-05	A	A	A
gbs1155_RSAQ01155_at	gbs1155		0.000467535	0.00044893	0.000467057	0.000461174	P	P	P	0.00034971	0.000385364	0.000372834	0.000369303	P	P	P	0.000294985	0.000274299	0.000245452	0.000271579	P	P	P	4.37995e-05	1.82467e-05	4.06763e-05	3.42408e-05	A	A	P
gbs1156_RSAQ01156_at	gbs1156		9.55446e-05	8.18443e-05	8.03174e-05	8.59021e-05	P	P	P	8.78618e-05	8.91682e-05	7.9503e-05	8.5511e-05	P	P	P	7.8771e-05	3.67193e-05	3.95967e-05	5.16957e-05	P	P	P	3.45281e-05	6.18242e-05	4.30231e-05	4.64585e-05	A	P	A
gbs1157_RSAQ01157_at	gbs1157		0.000469447	0.000442166	0.000477778	0.00046313	P	P	P	0.000488838	0.000579948	0.000553981	0.000540922	P	P	P	0.00017956	0.000130177	0.000131241	0.000146993	P	P	P	3.99631e-05	4.50801e-05	4.01549e-05	4.17327e-05	P	P	P
gbs1158_RSAQ01158_at	gbs1158		0.000148974	0.000139338	0.000148816	0.000145709	P	P	P	0.000125385	0.000141038	0.000142779	0.000136401	P	P	P	0.000148618	0.000199848	0.000296116	0.000214861	P	P	P	4.7636e-05	3.92841e-05	4.27623e-05	4.32275e-05	A	A	P
gbs1159_RSAQ01159_at	gbs1159	pta	0.000831432	0.00080217	0.000881782	0.000838461	P	P	P	0.000831445	0.000835235	0.000841359	0.000836013	P	P	P	0.00116922	0.00119425	0.00111128	0.00115825	P	P	P	0.000373415	0.000423968	0.000578595	0.000458659	P	P	P
gbs1160_RSAQ01160_at	gbs1160		0.000423979	0.000337245	0.000403883	0.000388369	P	P	P	0.000479997	0.000436557	0.000460753	0.000459102	P	P	P	0.000290273	0.000170832	0.000216684	0.00022593	P	P	P	6.77774e-05	5.71015e-05	6.1536e-05	6.21383e-05	A	P	P
gbs1161_RSAQ01161_at	gbs1161	ppnK	0.000286058	0.000191699	0.000259951	0.000245903	P	P	P	0.000283003	0.000285074	0.000287492	0.00028519	P	P	P	0.000193571	0.000106672	0.000127282	0.000142508	P	P	P	5.43498e-06	1.39534e-05	2.29456e-05	1.41113e-05	A	A	A
gbs1162_RSAQ01162_at	gbs1162		0.00043828	0.000391237	0.000428669	0.000419395	P	P	P	0.0004473	0.000464313	0.000416471	0.000442695	P	P	P	0.000309288	0.000227401	0.000231998	0.000256229	P	P	P	5.81862e-05	5.02321e-05	4.77165e-05	5.20449e-05	P	P	P
gbs1163_RSAQ01163_at	gbs1163		0.000410648	0.000345839	0.000379585	0.000378691	P	P	P	0.000397463	0.000393069	0.000395051	0.000395194	P	P	P	0.000238773	0.000272949	0.000292777	0.000268166	P	P	P	5.40301e-05	5.08761e-05	7.17051e-05	5.88704e-05	P	P	P
gbs1164_RSAQ01164_at	gbs1164		0.000693065	0.000622725	0.000638706	0.000651499	P	P	P	0.000744548	0.000760122	0.000714958	0.000739876	P	P	P	0.000693636	0.000838584	0.00071918	0.000750467	P	P	P	0.000621826	0.000632839	0.000626833	0.000627166	P	P	P
gbs1165_RSAQ01165_at	gbs1165	nifS2	0.000678136	0.000677274	0.000597631	0.000651014	P	P	P	0.000660701	0.000844422	0.000632536	0.000712553	P	P	P	0.000592221	0.000646215	0.000573006	0.000603814	P	P	P	0.000340805	0.000329514	0.000412239	0.000360853	P	P	P
gbs1166_RSAQ01166_at	gbs1166		0.000791334	0.000633269	0.000756947	0.000727183	P	P	P	0.000786973	0.000733655	0.000850193	0.000790274	P	P	P	0.000672577	0.00051975	0.00049305	0.000561792	P	P	P	0.000322902	0.000340892	0.000343663	0.000335819	P	P	P
gbs1167_RSAQ01167_at	gbs1167		0.000626278	0.000620417	0.000720879	0.000655858	P	P	P	0.00055898	0.000591779	0.000673368	0.000608042	P	P	P	0.00128511	0.00136756	0.00133107	0.00132791	P	P	P	0.00162857	0.00100486	0.00102447	0.0012193	P	P	P
gbs1168_RSAQ01168_at	gbs1168	radC	9.58589e-06	9.46959e-06	8.62027e-06	9.22525e-06	A	A	A	5.63613e-06	3.51386e-06	6.90012e-06	5.35004e-06	A	A	A	5.83798e-07	6.18549e-06	6.67895e-07	2.47906e-06	A	A	A	1.53458e-05	9.87469e-06	1.61662e-05	1.37956e-05	A	A	A
gbs1169_RSAQ01169_at	gbs1169		0.0003865	0.000337841	0.000369353	0.000364565	P	P	P	0.000360828	0.00035216	0.000355091	0.000356026	P	P	P	0.000191194	0.000173981	0.000229613	0.000198263	P	P	P	9.75099e-05	0.00014855	8.73498e-05	0.000111137	P	P	P
gbs1170_RSAQ01170_at	gbs1170		5.39796e-05	3.84354e-05	5.39927e-05	4.88026e-05	P	P	P	5.72492e-05	5.82849e-05	5.72482e-05	5.75941e-05	P	P	P	3.06077e-05	2.28863e-05	2.8147e-05	2.72137e-05	P	P	P	5.14724e-05	4.10014e-05	3.46792e-05	4.23843e-05	P	P	P
gbs1171_RSAQ01171_at	gbs1171		0.000274534	0.000262403	0.000273602	0.00027018	P	P	P	0.000267369	0.000294842	0.000326239	0.00029615	P	P	P	0.000245779	0.00021295	0.000199748	0.000219492	P	P	P	0.000135235	0.00014168	0.000162445	0.000146453	P	P	P
gbs1172_RSAQ01172_at	gbs1172		0.000137424	0.000105478	0.000133407	0.000125436	P	P	P	0.000180279	0.0002	0.000198435	0.000192905	P	P	P	0.00019649	0.000158405	0.000154045	0.000169647	P	P	P	4.15616e-05	5.96775e-05	4.98024e-05	5.03472e-05	P	P	P
gbs1173_RSAQ01173_at	gbs1173		0.000147508	0.000126009	0.000155971	0.000143163	P	P	P	9.91727e-05	0.000100258	0.000111501	0.000103644	P	P	P	7.96884e-05	4.38608e-05	3.8404e-05	5.39844e-05	P	P	P	2.58961e-05	3.58494e-05	1.79915e-05	2.6579e-05	M	P	A
gbs1174_RSAQ01174_at	gbs1174		0.000492704	0.000473798	0.000505787	0.000490763	P	P	P	0.000453052	0.000484784	0.000420414	0.00045275	P	P	P	0.000370003	0.000429667	0.000440286	0.000413319	P	P	P	0.000260879	0.000311053	0.000348617	0.00030685	P	P	P
gbs1175_RSAQ01175_at	gbs1175		0.0007664	0.000673534	0.000774237	0.000738057	P	P	P	0.000703705	0.000687137	0.00059504	0.000661961	P	P	P	0.000166799	0.000126803	0.000141403	0.000145002	P	P	P	5.85059e-05	2.29694e-05	3.96334e-05	4.03696e-05	M	A	P
gbs1176_RSAQ01176_at	gbs1176	potC	0.000611297	0.000598414	0.000647985	0.000619232	P	P	P	0.000520647	0.000580786	0.000466327	0.000522587	P	P	P	0.000164965	0.000151488	0.000168596	0.000161683	P	P	P	4.82754e-05	2.49014e-05	2.94643e-05	3.42137e-05	P	A	M
gbs1177_RSAQ01177_at	gbs1177	potB	0.000985356	0.000915566	0.000951502	0.000950808	P	P	P	0.000939882	0.000953739	0.000786424	0.000893348	P	P	P	0.000340104	0.000254224	0.000306469	0.000300266	P	P	P	5.01936e-05	5.36668e-05	6.20575e-05	5.5306e-05	P	P	P
gbs1178_RSAQ01178_at	gbs1178	potA	0.000997954	0.000969558	0.000977289	0.0009816	P	P	P	0.000917029	0.000960477	0.000829834	0.000902447	P	P	P	0.000354115	0.00023533	0.000262721	0.000284055	P	P	P	8.50414e-05	3.86401e-05	5.68426e-05	6.01747e-05	A	A	A
gbs1179_RSAQ01179_at	gbs1179	murB	0.000606452	0.000542273	0.000599145	0.000582623	P	P	P	0.000463398	0.000494423	0.00048206	0.00047996	P	P	P	0.000213628	0.000182697	0.000172222	0.000189516	P	P	P	7.35321e-06	2.91947e-05	2.73783e-05	2.13087e-05	A	A	A
gbs1180_RSAQ01180_at	gbs1180	folK	0.000393336	0.000330998	0.000409304	0.000377879	P	P	P	0.000428539	0.000454287	0.000427466	0.000436764	P	P	P	0.000104166	7.60816e-05	9.47457e-05	9.16644e-05	P	P	P	3.51675e-05	2.49014e-05	3.54614e-05	3.18434e-05	A	P	M
gbs1181_RSAQ01181_at	gbs1181	folQ	0.000598883	0.000441052	0.000556947	0.000532294	P	P	P	0.000670043	0.000614764	0.0005994	0.000628069	P	P	P	0.00019207	0.000113701	0.00017642	0.00016073	P	P	P	5.46695e-05	2.87654e-05	4.01549e-05	4.11966e-05	P	P	P
gbs1182_RSAQ01182_at	gbs1182	folP	0.000347476	0.000270321	0.000316874	0.000311557	P	P	P	0.000446296	0.00041931	0.000380075	0.000415227	P	P	P	9.52425e-05	6.38793e-05	0.000100375	8.64989e-05	P	P	P	1.21488e-05	3.15561e-05	2.00774e-05	2.12608e-05	A	A	A
gbs1183_RSAQ01183_at	gbs1183	folE	0.000304968	0.00020475	0.000270867	0.000260195	P	P	P	0.000350637	0.000307898	0.000341632	0.000333389	P	P	P	9.51591e-05	6.03367e-05	9.33145e-05	8.29368e-05	P	P	P	2.2699e-05	2.14667e-05	3.91119e-06	1.60256e-05	A	A	A
gbs1184_RSAQ01184_at	gbs1184	folC.1	0.000650557	0.000551424	0.000624273	0.000608751	P	P	P	0.000752114	0.000680335	0.000675226	0.000702558	P	P	P	0.000246071	0.000178648	0.000227132	0.000217284	P	P	P	7.12941e-05	6.18242e-05	4.30231e-05	5.87138e-05	P	P	P
gbs1185_RSAQ01185_at	gbs1185		0.000505905	0.000419527	0.00045033	0.000458587	P	P	P	0.000540258	0.000502772	0.000532674	0.000525235	P	P	P	0.000205747	0.000137262	0.000157051	0.000166687	P	P	P	4.2201e-05	4.31481e-05	4.53698e-05	4.3573e-05	P	P	P
gbs1186_RSAQ01186_at	gbs1186		0.000570073	0.000489196	0.00053619	0.00053182	P	P	P	0.000580135	0.000650322	0.000613125	0.000614527	P	P	P	0.000236146	0.000167008	0.000177708	0.000193621	P	P	P	2.42976e-05	4.55095e-05	4.90202e-05	3.96091e-05	A	A	A
gbs1187_RSAQ01187_at	gbs1187		0.000335297	0.000278477	0.000305397	0.00030639	P	P	P	0.000404643	0.000377111	0.000305122	0.000362292	P	P	P	0.000101122	5.88184e-05	9.82283e-05	8.60562e-05	P	P	P	1.21488e-05	4.50801e-05	3.49399e-05	3.07229e-05	A	A	A
gbs1188_RSAQ01188_at	gbs1188		0.000266231	0.000233517	0.000255018	0.000251589	P	P	P	0.00030825	0.000320599	0.000333329	0.000320726	P	P	P	0.000264919	0.000232856	0.000212438	0.000236738	P	P	P	0.000126923	0.000129015	0.000144714	0.000133551	P	P	P
gbs1191_RSAQ01191_at	gbs1191		0.00038506	0.000334181	0.000371355	0.000363532	P	P	P	0.000563883	0.000594809	0.000549583	0.000569425	P	P	P	0.000267463	0.000182247	0.00019493	0.00021488	P	P	P	6.23424e-05	5.58135e-05	4.56305e-05	5.45955e-05	P	P	P
gbs1192_RSAQ01192_at	gbs1192	gabD	0.000440008	0.00031743	0.000448181	0.000401873	P	P	P	0.000477913	0.000483978	0.000590756	0.000517549	P	P	P	0.0029345	0.00346888	0.00299952	0.0031343	P	P	P	0.00666169	0.00746892	0.0056793	0.0066033	P	P	P
gbs1193_RSAQ01193_at	gbs1193		0.000183703	0.00014833	0.000172601	0.000168211	P	P	P	0.000221932	0.00021744	0.000234945	0.000224772	P	P	P	0.000191903	0.000129502	0.000122606	0.000148004	P	P	P	8.21641e-05	0.00011313	7.37911e-05	8.96951e-05	P	P	P
gbs1194_RSAQ01194_at	gbs1194		0.000596944	0.000700033	0.000682588	0.000659855	P	P	P	0.00059658	0.000661218	0.000555383	0.000604394	P	P	P	0.000372088	0.000410886	0.000349118	0.000377364	P	P	P	0.000441512	0.000382322	0.000378342	0.000400725	P	P	P
gbs1195_RSAQ01195_at	gbs1195	ska	0.000280217	0.000214777	0.000259072	0.000251355	P	P	P	0.000291921	0.000277821	0.000296667	0.000288803	P	P	P	0.000536636	0.000592908	0.000602251	0.000577265	P	P	P	0.00372072	0.00389449	0.00332555	0.00364692	P	P	P
gbs1196_RSAQ01196_at	gbs1196		0.000138576	9.8436e-05	0.000118168	0.000118393	P	P	P	6.0183e-05	6.86653e-05	6.71813e-05	6.53432e-05	P	P	P	3.15251e-05	2.46857e-05	2.67635e-05	2.76581e-05	P	P	A	3.54872e-05	1.5456e-05	2.37279e-05	2.48904e-05	A	A	A
gbs1197_RSAQ01197_at	gbs1197		0.000265681	0.000197509	0.000254579	0.000239256	P	P	P	0.000156731	0.000167247	0.000140239	0.000154739	P	P	P	5.83798e-05	6.50602e-05	6.34501e-05	6.22967e-05	P	P	P	3.9004e-05	7.83535e-05	6.41435e-05	6.05003e-05	A	P	P
gbs1198_RSAQ01198_at	gbs1198	tpx	0.000610119	0.00054482	0.000688278	0.000614406	P	P	P	0.000408388	0.000429432	0.000531612	0.000456477	P	P	P	0.00163847	0.00187848	0.00180065	0.00177253	P	P	P	0.00313215	0.00238753	0.00237487	0.00263152	P	P	P
gbs1199_RSAQ01199_at	gbs1199		0.000223802	0.000195718	0.000238657	0.000219392	P	P	P	0.000181591	0.000181141	0.000181033	0.000181255	P	P	P	0.00030933	0.000278403	0.000225462	0.000271065	P	P	P	0.000113175	0.000170016	0.00018539	0.000156194	M	P	P
gbs1200_RSAQ01200_at	gbs1200		0.000404991	0.000371065	0.000414872	0.000396976	P	P	P	0.000365036	0.00037479	0.000337006	0.000358944	P	P	P	0.000749638	0.000618887	0.000483986	0.000617504	P	P	P	0.00025928	0.000265543	0.00027978	0.000268201	P	P	P
gbs1201_RSAQ01201_at	gbs1201		0.000860111	0.000976124	0.000882051	0.000906095	P	P	P	0.000763695	0.000775886	0.00072527	0.00075495	P	P	P	0.00178017	0.00199887	0.00158482	0.00178795	P	P	P	0.002119	0.00319532	0.00298971	0.00276801	P	P	P
gbs1202_RSAQ01202_at	gbs1202		0.000693903	0.000780167	0.000653382	0.000709151	P	P	P	0.000925599	0.000700225	0.000477624	0.000701149	P	P	P	0.00448703	0.00619056	0.00561094	0.00542951	P	P	P	0.0259814	0.0212336	0.0214414	0.0228855	P	P	P
gbs1203_RSAQ01203_at	gbs1203		0.00066821	0.000784225	0.000612259	0.000688231	P	P	P	0.000791606	0.00068704	0.000524181	0.000667609	P	P	P	0.00342748	0.00447537	0.00407421	0.00399235	P	P	P	0.018611	0.0190953	0.0188178	0.0188413	P	P	P
gbs1204_RSAQ01204_at	gbs1204		0.000481704	0.000499342	0.000392283	0.000457776	P	P	P	0.000615805	0.000465409	0.000339281	0.000473498	P	P	P	0.00361805	0.00463935	0.00401195	0.00408978	P	P	P	0.0174325	0.016685	0.0163344	0.0168173	P	P	P
gbs1205_RSAQ01205_at	gbs1205		0.000614702	0.000620099	0.000512063	0.000582288	P	P	P	0.000755897	0.000662218	0.000350996	0.000589704	P	P	P	0.00377905	0.00486073	0.00455838	0.00439939	P	P	P	0.0198556	0.0201257	0.0195119	0.019831	P	P	P
gbs1206_RSAQ01206_at	gbs1206		0.000424713	0.000431702	0.00038652	0.000414312	P	P	P	0.00060681	0.000521986	0.000255456	0.000461417	P	P	P	0.00336047	0.00449162	0.00426747	0.00403985	P	P	P	0.0133585	0.0164502	0.0151984	0.0150024	P	P	P
gbs1207_RSAQ01207_at	gbs1207		0.00025675	0.000243623	0.000260317	0.000253563	P	P	P	0.000427033	0.00027363	0.000166551	0.000289071	P	P	P	0.00287483	0.00370168	0.00332416	0.00330022	P	P	P	0.00977465	0.00954303	0.00837594	0.00923121	P	P	P
gbs1208_RSAQ01208_at	gbs1208		0.000237997	0.000176699	0.000239341	0.000218012	P	P	P	0.000428539	0.0002696	0.000181147	0.000293095	P	P	P	0.00289835	0.003363	0.00336095	0.00320743	P	P	P	0.0091362	0.0079517	0.00683988	0.00797593	P	P	P
gbs1209_RSAQ01209_at	gbs1209	pcrA	0.000587175	0.000569568	0.000597924	0.000584889	P	P	P	0.000580637	0.000697517	0.000582984	0.000620379	P	P	P	0.000116259	8.72717e-05	8.12447e-05	9.49251e-05	P	P	P	2.52567e-05	5.30228e-05	5.18884e-05	4.33893e-05	A	A	A
gbs1210_RSAQ01210_at	gbs1210		0.000220868	0.000194644	0.000225104	0.000213539	P	P	P	0.000197496	0.000219149	0.000233542	0.000216729	P	P	P	0.000341855	0.000348524	0.000321544	0.000337308	P	P	P	0.000369898	0.000342394	0.000473254	0.000395182	P	P	P
gbs1211_RSAQ01211_at	gbs1211	pyrP	0.00106576	0.00124449	0.00132183	0.0012107	P	P	P	0.000783731	0.000702031	0.000714655	0.000733472	P	P	P	6.14656e-05	9.00271e-05	0.000109821	8.71046e-05	P	P	P	6.61789e-05	4.83001e-05	6.12753e-05	5.85848e-05	P	P	P
gbs1212_RSAQ01212_at	gbs1212		0.000171734	0.00014272	0.000177338	0.000163931	P	P	P	0.000131716	0.000155641	0.000148125	0.000145161	P	P	P	1.65965e-05	9.84056e-06	9.06429e-06	1.18338e-05	P	M	A	3.51675e-06	1.50267e-05	2.24241e-05	1.36558e-05	A	A	A
gbs1213_RSAQ01213_at	gbs1213		0.000363583	0.000298332	0.000356093	0.000339336	P	P	P	0.00028918	0.000358768	0.00034819	0.000332046	P	P	P	0.000338645	0.000244721	0.000204901	0.000262756	P	P	P	0.000148982	0.000134596	0.000116814	0.000133464	P	P	P
gbs1214_RSAQ01214_at	gbs1214		0.000208402	0.000152468	0.000179243	0.000180038	P	P	P	0.000218883	0.000124242	0.000164048	0.000169058	P	P	P	8.38584e-05	9.08143e-05	8.50612e-05	8.6578e-05	P	P	P	5.01936e-05	6.89082e-05	5.60603e-05	5.83874e-05	P	P	P
gbs1215_RSAQ01215_at	gbs1215		0.000360702	0.000323558	0.000392234	0.000358831	P	P	P	0.000263586	0.000294616	0.000256517	0.000271573	P	P	P	0.00012585	0.00013833	0.000139495	0.000134558	P	P	P	0.000119889	0.000132664	0.000124636	0.00012573	P	P	P
gbs1216_RSAQ01216_at	gbs1216		0.000679891	0.000688654	0.000686496	0.000685014	P	P	P	0.000612948	0.00066283	0.000681178	0.000652319	P	P	P	0.000553816	0.000726065	0.000677723	0.000652535	P	P	P	0.000280381	0.000217458	0.000290732	0.000262857	P	P	P
gbs1217_RSAQ01217_at	gbs1217		4.89771e-06	5.13268e-06	9.08425e-06	6.37155e-06	P	P	P	2.93388e-06	3.48162e-06	3.52588e-06	3.31379e-06	A	A	A	2.21009e-06	1.12464e-06	3.05324e-06	2.12932e-06	A	A	A	3.83646e-06	3.64934e-06	7.56163e-06	5.01581e-06	A	A	A
gbs1218_RSAQ01218_at	gbs1218		0.00013381	0.000119166	0.000142027	0.000131668	P	P	P	0.000121717	0.000126692	0.00021724	0.000155216	P	P	P	0.000316502	0.000283689	0.000258762	0.000286318	P	P	P	0.000265994	0.00016143	0.000179915	0.000202446	P	P	P
gbs1219_RSAQ01219_at	gbs1219		4.11198e-06	9.11149e-06	6.15384e-06	6.4591e-06	A	A	A	4.63243e-07	4.51321e-07	3.79127e-07	4.3123e-07	A	A	A	3.16919e-06	1.01217e-06	3.81654e-07	1.521e-06	A	A	A	1.91823e-06	3.00534e-06	1.30373e-06	2.07577e-06	A	A	A
gbs1220_RSAQ01220_at	gbs1220		0.000318482	0.00032312	0.000333968	0.00032519	P	P	P	0.000206452	0.000233043	0.000305349	0.000248281	P	P	P	0.000252951	0.000291899	0.000256138	0.000266996	P	P	P	0.00011925	0.000157136	0.000210943	0.000162443	P	P	P
gbs1221_RSAQ01221_at	gbs1221		0.000824727	0.000842356	0.000839194	0.000835426	P	P	P	0.000744471	0.000785074	0.000730161	0.000753235	P	P	P	0.00103649	0.00158028	0.00164541	0.00142073	P	P	P	0.000760577	0.000741246	0.000724613	0.000742145	P	P	P
gbs1222_RSAQ01222_at	gbs1222		0.000864826	0.000746983	0.000819243	0.000810351	P	P	P	0.000687144	0.000684074	0.000733952	0.000701723	P	P	P	0.00109141	0.0014104	0.00165194	0.00138459	P	P	P	0.000538383	0.00043234	0.000425537	0.00046542	P	P	P
gbs1223_RSAQ01223_at	gbs1223		0.000464052	0.000427604	0.00045033	0.000447329	P	P	P	0.000300143	0.000296099	0.000335566	0.000310603	P	P	P	0.000560947	0.000748445	0.000773375	0.000694256	P	P	P	0.000255124	0.000415166	0.000417715	0.000362668	P	P	P
gbs1224_RSAQ01224_at	gbs1224	int.3	0.0001127	8.15658e-05	9.72649e-05	9.71769e-05	P	P	P	8.57772e-05	4.80335e-05	5.91059e-05	6.43055e-05	P	P	P	6.01729e-05	6.95025e-05	8.32484e-05	7.09746e-05	P	P	P	8.60005e-05	7.01962e-05	8.0049e-05	7.87486e-05	P	P	P
gbs1225_RSAQ01225_at	gbs1225		0.00208328	0.00252611	0.00226442	0.00229127	P	P	P	0.00206352	0.00212979	0.00230445	0.00216592	P	P	P	0.00128957	0.00129209	0.00110188	0.00122785	P	P	P	0.000173919	0.000192556	0.000252663	0.000206379	P	P	P
gbs1226_RSAQ01226_at	gbs1226		0.000768626	0.000859783	0.000750354	0.000792921	P	P	P	0.000742425	0.000838749	0.000853036	0.000811403	P	P	P	0.000291357	0.000271375	0.000279371	0.000280701	P	P	P	6.01045e-05	5.47401e-05	9.72582e-05	7.07009e-05	A	A	M
gbs1227_RSAQ01227_at	gbs1227	bcaT	0.000884338	0.000829862	0.000872137	0.000862112	P	P	P	0.00085368	0.000885396	0.000815351	0.000851476	P	P	P	0.000192445	0.000141592	0.000180523	0.00017152	P	P	P	0.000101027	9.23069e-05	8.44816e-05	9.26052e-05	P	P	P
gbs1228_RSAQ01228_at	gbs1228	parC	0.00076509	0.000729079	0.000719731	0.000737967	P	P	P	0.000698648	0.000757317	0.000698694	0.00071822	P	P	P	0.000174889	0.000122079	0.000129953	0.000142307	P	P	P	7.99262e-05	7.04108e-05	7.35303e-05	7.46224e-05	P	P	P
gbs1229_RSAQ01229_at	gbs1229	parE	0.00048689	0.000448492	0.000533089	0.00048949	P	P	P	0.00047054	0.000511476	0.000475084	0.0004857	P	P	P	0.000157417	8.64282e-05	8.16741e-05	0.000108506	P	P	P	0.000122767	8.75842e-05	8.34387e-05	9.793e-05	P	P	P
gbs1230_RSAQ01230_at	gbs1230		0.000623424	0.000551743	0.000597411	0.000590859	P	P	P	0.000475867	0.00052147	0.000486799	0.000494712	P	P	P	0.000690174	0.00099997	0.00104254	0.000910894	P	P	P	0.00100451	0.000959348	0.000916782	0.000960214	P	P	P
gbs1231_RSAQ01231_at	gbs1231	ung	0.000276865	0.000233238	0.000271722	0.000260608	P	P	P	0.000304505	0.000284429	0.000265692	0.000284875	P	P	P	0.000270966	0.000244777	0.000258571	0.000258105	P	P	P	0.00028102	0.000284863	0.0002378	0.000267894	P	P	P
gbs1232_RSAQ01232_at	gbs1232		0.00113331	0.00130079	0.00120918	0.00121443	P	P	P	0.00107974	0.00110106	0.00127709	0.00115263	P	P	P	0.0012937	0.00143127	0.00124496	0.00132331	P	P	P	0.00173664	0.00145265	0.00149225	0.00156051	P	P	P
gbs1233_RSAQ01233_at	gbs1233	neuA	0.000819908	0.000891414	0.000784395	0.000831906	P	P	P	0.000863756	0.000828755	0.000805304	0.000832605	P	P	P	0.000242276	0.000254561	0.000239631	0.000245489	P	P	P	5.05133e-05	8.28615e-05	6.72724e-05	6.68824e-05	A	P	A
gbs1234_RSAQ01234_at	gbs1234	neuD	0.000780412	0.000672261	0.00076569	0.000739454	P	P	P	0.000830016	0.000793165	0.000767126	0.000796769	P	P	P	0.000226972	0.000203447	0.000240776	0.000223732	P	P	P	9.87887e-05	0.000119355	9.64759e-05	0.000104873	P	P	P
gbs1235_RSAQ01235_at	gbs1235	neuC	0.00066051	0.000602473	0.000658046	0.000640343	P	P	P	0.000696911	0.000733849	0.0007498	0.000726853	P	P	P	0.000158001	0.00013788	0.000154332	0.000150071	P	P	P	5.85059e-05	6.82642e-05	6.0493e-05	6.2421e-05	P	P	P
gbs1236_RSAQ01236_at	gbs1236	neuB	0.000651553	0.000580788	0.000585787	0.000606043	P	P	P	0.000648965	0.000702772	0.000622641	0.000658126	P	P	P	0.000189151	0.00018967	0.000188585	0.000189135	P	P	P	0.000113175	0.000114632	0.000104298	0.000110702	P	P	P
gbs1237_RSAQ01237_at	gbs1237	cpsM	0.000713259	0.000743681	0.000691038	0.000715993	P	P	P	0.000688225	0.000708736	0.000695092	0.000697351	P	P	P	0.000242068	0.000230438	0.000233668	0.000235391	P	P	P	0.000109019	0.000124292	0.000100648	0.00011132	P	P	P
gbs1237.1_RSAQ01238_at	gbs1237.1	cpsL	0.000829311	0.000794451	0.000736996	0.000786919	P	P	P	0.000742695	0.000752836	0.000812887	0.000769473	P	P	P	0.000316085	0.000311299	0.000304035	0.000310473	P	P	P	8.50414e-05	9.96056e-05	6.44042e-05	8.30171e-05	P	P	P
gbs1238_RSAQ01239_at	gbs1238	CpsIaJ	0.000774231	0.000818125	0.000775507	0.000789288	P	P	P	0.000811294	0.000812024	0.000797077	0.000806798	P	P	P	0.000283684	0.000246914	0.000223459	0.000251352	P	P	P	6.1703e-05	7.53482e-05	8.70891e-05	7.47134e-05	P	P	P
gbs1239_RSAQ01240_at	gbs1239	cpsJ	0.00118095	0.00113591	0.00113216	0.00114967	P	P	P	0.00109194	0.00111331	0.00121506	0.00114011	P	P	P	0.000397775	0.00031113	0.00035928	0.000356062	P	P	P	9.94281e-05	0.000105187	9.64759e-05	0.000100364	P	P	P
gbs1240_RSAQ01241_at	gbs1240	cpsI	0.000657367	0.000601796	0.000654334	0.000637832	P	P	P	0.000640859	0.00060145	0.000724209	0.000655506	P	P	P	0.000218716	0.000138949	0.000168834	0.0001755	P	P	P	4.60375e-05	5.66721e-05	5.78856e-05	5.35317e-05	P	P	P
gbs1241_RSAQ01242_at	gbs1241	cpsG	0.000830463	0.000887316	0.000858022	0.0008586	P	P	P	0.000692819	0.00080764	0.000868618	0.000789692	P	P	P	0.000314542	0.000258722	0.000299885	0.00029105	P	P	P	0.000170403	0.000151984	0.000136631	0.000153006	P	P	P
gbs1242_RSAQ01243_at	gbs1242	cpsF	0.000956625	0.00101834	0.00102991	0.00100163	P	P	P	0.000966094	0.000969052	0.000983684	0.000972943	P	P	P	0.000432678	0.00035724	0.000375548	0.000388489	P	P	P	0.000122127	0.000166152	0.000179132	0.000155804	P	P	P
gbs1243_RSAQ01244_at	gbs1243	cpsE	0.00100969	0.00108415	0.00101924	0.00103769	P	P	P	0.00100126	0.00101725	0.00102342	0.00101397	P	P	P	0.000429675	0.000361289	0.000350788	0.000380584	P	P	P	8.47217e-05	0.0001127	0.000153579	0.000117	P	P	P
gbs1244_RSAQ01245_at	gbs1244	cpsD	0.000957961	0.00102817	0.000949402	0.00097851	P	P	P	0.000983273	0.000992166	0.00102607	0.0010005	P	P	P	0.000589845	0.000507435	0.000460991	0.000519424	P	P	P	0.000134596	0.000232699	0.000209118	0.000192138	P	P	P
gbs1245_RSAQ01246_at	gbs1245	cpsC	0.000773026	0.000717421	0.000788718	0.000759722	P	P	P	0.000805387	0.000749	0.000810536	0.000788308	P	P	P	0.000412328	0.000290212	0.000285621	0.000329387	P	P	P	0.000113495	0.000123434	0.000144714	0.000127214	P	P	P
gbs1246_RSAQ01247_at	gbs1246	cpsB	0.00081907	0.00082079	0.000831233	0.000823698	P	P	P	0.000835267	0.000864635	0.000876239	0.000858714	P	P	P	0.000490015	0.000380127	0.000350263	0.000406802	P	P	P	0.000169443	0.00015821	0.000146018	0.00015789	P	P	P
gbs1247_RSAQ01248_at	gbs1247	cpsA	0.000772005	0.000738867	0.000761514	0.000757462	P	P	P	0.000860938	0.000852933	0.000837871	0.000850581	P	P	P	0.000534884	0.00035724	0.000404554	0.000432226	P	P	P	0.000241377	0.000275418	0.000256052	0.000257616	P	P	P
gbs1248_RSAQ01249_at	gbs1248	cpsY	0.000396453	0.000357895	0.000411282	0.000388543	P	P	P	0.000317824	0.000313765	0.00029208	0.00030789	P	P	P	0.0001992	0.000242753	0.000244784	0.000228912	P	P	P	0.000292849	0.000323504	0.000296729	0.000304361	P	P	P
gbs1250_RSAQ01250_at	gbs1250	cpsX	0.000917391	0.00108284	0.000953626	0.000984617	P	P	P	0.000875453	0.000913475	0.00095123	0.000913386	P	P	P	0.00171824	0.00176185	0.00167785	0.00171932	P	P	P	0.00498707	0.00393828	0.00417611	0.00436715	P	P	P
gbs1251_RSAQ01251_at	gbs1251	deoD2	0.00105403	0.000914889	0.00100313	0.000990681	P	P	P	0.00109051	0.0010854	0.00113135	0.00110242	P	P	P	0.00205459	0.00186802	0.00190393	0.00194218	P	P	P	0.00321335	0.00365686	0.00319048	0.00335356	P	P	P
gbs1252_RSAQ01252_at	gbs1252		0.00087525	0.00073258	0.000791697	0.000799842	P	P	P	0.000969993	0.000910057	0.000909792	0.000929947	P	P	P	0.00174385	0.00154086	0.00157776	0.00162082	P	P	P	0.00203172	0.00282953	0.00242441	0.00242856	P	P	P
gbs1253_RSAQ01253_at	gbs1253	punA	0.00052065	0.000354632	0.000500537	0.000458606	P	P	P	0.000650317	0.000587137	0.000561715	0.000599723	P	P	P	0.00112815	0.000896559	0.00102985	0.00101818	P	P	P	0.00110234	0.00139298	0.00111495	0.00120342	P	P	P
gbs1254_RSAQ01254_at	gbs1254	arsC	0.000758595	0.000608003	0.000675384	0.000680661	P	P	P	0.000839397	0.000824145	0.000817133	0.000826892	P	P	P	0.00147509	0.00131492	0.00127043	0.00135348	P	P	P	0.00131718	0.00199276	0.00162158	0.00164384	P	P	P
gbs1255_RSAQ01255_s_at	gbs1255		0.000717763	0.000508772	0.000661367	0.000629301	P	P	P	0.000788518	0.000685654	0.000790442	0.000754871	P	P	P	0.0013477	0.00104929	0.00126871	0.0012219	P	P	P	0.000856808	0.000925216	0.00072018	0.000834068	P	P	P
gbs1256_RSAQ01256_at	gbs1256	rpiA	0.000726118	0.000673455	0.000700317	0.000699963	P	P	P	0.000781801	0.000873791	0.000753364	0.000802985	P	P	P	0.00118928	0.00122872	0.000943211	0.0011204	P	P	P	0.000821961	0.00124807	0.00106619	0.00104541	P	P	P
gbs1257_RSAQ01257_at	gbs1257		0.000393729	0.000279671	0.00035243	0.000341943	P	P	P	0.000462163	0.000500258	0.000560047	0.000507489	P	P	P	0.000508905	0.000364719	0.000404554	0.000426059	P	P	P	0.000226671	0.000209945	0.000195559	0.000210725	P	P	P
gbs1258_RSAQ01258_at	gbs1258	estA	0.000223147	0.000179286	0.000213089	0.000205174	P	P	P	0.000326085	0.000291328	0.00031024	0.000309218	P	P	P	0.000368085	0.000266089	0.000324311	0.000319495	P	P	P	0.00011925	0.000195562	0.000152276	0.000155696	P	P	P
gbs1259_RSAQ01259_at	gbs1259		0.000792905	0.000854411	0.000799731	0.000815682	P	P	P	0.000745706	0.000911637	0.00072709	0.000794811	P	P	P	0.000677623	0.000596619	0.000546911	0.000607051	P	P	P	0.000358709	0.000376312	0.000402852	0.000379291	P	P	P
gbs1260_RSAQ01260_at	gbs1260		0.000197978	0.000191819	0.000223223	0.00020434	P	P	P	0.000170512	0.000182044	0.00014604	0.000166199	P	P	P	9.44502e-05	6.4779e-05	6.86024e-05	7.59439e-05	P	P	P	9.97478e-05	6.93375e-05	7.56163e-05	8.15672e-05	M	P	P
gbs1261_RSAQ01261_at	gbs1261		0.000100783	7.71891e-05	9.64347e-05	9.14689e-05	P	P	P	7.27292e-05	7.42746e-05	5.67933e-05	6.79324e-05	P	P	P	3.64457e-05	2.35611e-05	2.5714e-05	2.85736e-05	P	P	P	2.23793e-05	2.33987e-05	2.37279e-05	2.31686e-05	A	A	A
gbs1262_RSAQ01262_at	gbs1262		0.000122469	8.30379e-05	0.000113871	0.000106459	P	P	P	9.86709e-05	9.21985e-05	6.64231e-05	8.57642e-05	P	P	P	5.34175e-05	4.03744e-05	4.49875e-05	4.62598e-05	P	P	P	6.90562e-05	6.09655e-05	5.945e-05	6.31572e-05	P	P	M
gbs1263_RSAQ01263_at	gbs1263	fbp	0.00034208	0.000313969	0.000328229	0.000328093	P	P	P	0.000370363	0.000388556	0.000325026	0.000361315	P	P	P	0.000138527	0.000120617	0.000123751	0.000127632	P	P	P	2.39778e-05	4.63681e-05	5.78856e-05	4.27438e-05	A	A	P
gbs1264_RSAQ01264_at	gbs1264		0.000400827	0.000323756	0.000422613	0.000382399	P	P	P	0.000531109	0.000541425	0.000542038	0.000538191	P	P	P	0.000355867	0.000225546	0.000282997	0.000288137	P	P	P	0.000201414	0.000189122	0.000196863	0.0001958	P	P	P
gbs1265_RSAQ01265_at	gbs1265		0.000709985	0.000551703	0.000672137	0.000644608	P	P	P	0.000812954	0.000811476	0.000821758	0.000815396	P	P	P	0.000685504	0.000458851	0.000520052	0.000554802	P	P	P	0.000351355	0.000399281	0.000365044	0.000371893	P	P	P
gbs1266_RSAQ01266_at	gbs1266		0.000480316	0.000441092	0.000475165	0.000465524	P	P	P	0.000640164	0.000642359	0.000689632	0.000657385	P	P	P	0.000727371	0.000547472	0.000549153	0.000607999	P	P	P	0.000296366	0.00034175	0.000322803	0.000320306	P	P	P
gbs1267_RSAQ01267_at	gbs1267		0.000123386	0.000103608	0.000127961	0.000118318	P	P	P	0.000185413	0.000163894	0.000212463	0.000187257	P	P	P	0.000251075	0.000145472	0.000138111	0.000178219	P	P	P	0.000106142	9.70296e-05	7.87452e-05	9.39723e-05	P	P	P
gbs1268_RSAQ01268_at	gbs1268		0.000221157	0.000177575	0.000216654	0.000205129	P	P	P	0.000290183	0.000297356	0.000320704	0.000302748	P	P	P	0.000415247	0.000282283	0.000247551	0.000315027	P	P	P	0.000160492	0.000170231	0.000147061	0.000159261	P	P	P
gbs1269_RSAQ01269_at	gbs1269		0.000400669	0.000362271	0.000425128	0.000396023	P	P	P	0.000448381	0.000508059	0.000493851	0.00048343	P	P	P	0.000637132	0.000520481	0.000438521	0.000532045	P	P	P	0.000274626	0.000372662	0.000348096	0.000331795	P	P	P
gbs1270_RSAQ01270_at	gbs1270	hylA	0.000153165	0.000126805	0.000150989	0.000143653	P	P	P	0.000147196	0.000162089	0.000151803	0.000153696	P	P	P	0.00019503	0.00021936	0.00025838	0.000224257	P	P	P	0.000336329	0.000465184	0.000431534	0.000411016	P	P	P
gbs1271_RSAQ01271_at	gbs1271	cpsFQ	0.000952277	0.00104969	0.000906227	0.000969399	P	P	P	0.00109924	0.00114874	0.00101784	0.00108861	P	P	P	0.0008787	0.000795904	0.000898844	0.000857816	P	P	P	0.000557245	0.000870046	0.00072383	0.00071704	P	P	P
gbs1272_RSAQ01412_at	gbs1272	rmlC	0.000799296	0.000518917	0.000653919	0.000657377	P	P	P	0.00126411	0.00101892	0.00123489	0.00117264	P	P	P	0.000940832	0.000617537	0.00089102	0.000816463	P	P	P	0.000436717	0.000660102	0.000504022	0.000533614	P	P	P
gbs1273_RSAQ01413_at	gbs1273	rmlA	0.000647153	0.000546809	0.000559805	0.000584589	P	P	P	0.000784966	0.000751418	0.000799845	0.000778743	P	P	P	0.000707772	0.000565129	0.000629778	0.000634226	P	P	P	0.000340805	0.00036429	0.000333494	0.000346196	P	P	P
gbs1274_RSAQ01414_at	gbs1274		0.000338387	0.000251223	0.00031536	0.000301657	P	P	P	0.000411669	0.000428143	0.000360133	0.000399982	P	P	P	0.000291691	0.000245452	0.000310285	0.000282476	P	P	P	0.000252886	0.000296885	0.000257095	0.000268955	P	P	P
gbs1275_RSAQ01415_at	gbs1275		0.000459154	0.000389526	0.000427179	0.000425286	P	P	P	0.000449694	0.000494681	0.000477132	0.000473836	P	P	P	0.000391645	0.000320071	0.000355368	0.000355695	P	P	P	0.00024873	0.000284219	0.000270393	0.000267781	P	P	P
gbs1276_RSAQ01416_at	gbs1276		0.000444251	0.000397166	0.000473187	0.000438201	P	P	P	0.000386692	0.000414539	0.000473644	0.000424958	P	P	P	0.00038097	0.000335985	0.000305133	0.000340696	P	P	P	0.000257043	0.000224757	0.00026909	0.000250297	P	P	P
gbs1277_RSAQ01417_at	gbs1277	dnaD	0.000630678	0.000536225	0.000633236	0.000600046	P	P	P	0.000449732	0.000496873	0.000600538	0.000515714	P	P	P	0.000200326	0.000162341	0.000158577	0.000173748	P	P	P	3.42084e-05	3.54201e-05	4.38053e-05	3.78113e-05	A	P	P
gbs1278_RSAQ01418_at	gbs1278	apt	0.00104662	0.0011718	0.00110747	0.00110863	P	P	P	0.000848353	0.000992907	0.000910171	0.000917144	P	P	P	0.000651894	0.000591727	0.000544573	0.000596065	P	P	P	0.000419133	0.000436633	0.00036009	0.000405285	P	P	P
gbs1279_RSAQ01419_at	gbs1279		0.000258243	0.00018784	0.000267546	0.000237876	P	P	P	0.000236254	0.000180851	0.000170456	0.000195854	P	P	P	0.000270424	0.000229088	0.000251797	0.000250436	P	P	P	0.000170722	0.000201358	0.000170788	0.000180956	P	P	P
gbs1280_RSAQ01420_at	gbs1280	recJ	0.000522117	0.000454859	0.000520195	0.000499057	P	P	P	0.000410897	0.000512733	0.000436755	0.000453462	P	P	P	0.000194905	0.00017803	0.000168166	0.000180367	P	P	P	0.000255764	0.000266831	0.000223198	0.000248598	P	P	P
gbs1281_RSAQ01421_at	gbs1281		0.000651317	0.000593679	0.000618852	0.000621283	P	P	P	0.000497292	0.000588555	0.000612859	0.000566235	P	P	P	0.000428132	0.000398964	0.000474587	0.000433894	P	P	P	0.000554688	0.000653876	0.000506629	0.000571731	P	P	P
gbs1282_RSAQ01422_at	gbs1282	elaC	0.000661374	0.000647075	0.000686886	0.000665112	P	P	P	0.000538636	0.000722598	0.000559781	0.000607005	P	P	P	0.000431885	0.000501756	0.000555546	0.000496396	P	P	P	0.000615431	0.000770655	0.000772851	0.000719646	P	P	P
gbs1283_RSAQ01423_at	gbs1283		0.000638614	0.000623759	0.000593016	0.000618463	P	P	P	0.000561026	0.000596808	0.000566454	0.000574763	P	P	P	0.00050632	0.000553208	0.000670615	0.000576714	P	P	P	0.000479237	0.00055792	0.000592154	0.000543104	P	P	P
gbs1284_RSAQ01424_at	gbs1284	hflX	0.000478509	0.000387258	0.000444371	0.000436713	P	P	P	0.000386461	0.000428078	0.000448925	0.000421155	P	P	P	0.000439975	0.000481794	0.000604302	0.00050869	P	P	P	0.000577387	0.000501892	0.000501414	0.000526898	P	P	P
gbs1285_RSAQ01425_at	gbs1285	miaA	0.000214556	0.000173278	0.000217289	0.000201708	P	P	P	0.000167964	0.000188943	0.000173375	0.000176761	P	P	P	0.000267755	0.000360052	0.000442767	0.000356858	P	P	P	0.000369579	0.000340677	0.000400245	0.000370167	P	P	P
gbs1286_RSAQ01426_at	gbs1286		0.000686282	0.00070624	0.000723443	0.000705322	P	P	P	0.000747366	0.000709767	0.00107289	0.000843342	P	P	P	0.00163072	0.00154367	0.00170838	0.00162759	P	P	P	0.00207296	0.000873696	0.000830215	0.00125896	P	P	P
gbs1287_RSAQ01427_at	gbs1287		8.09825e-05	6.16717e-05	8.45909e-05	7.57484e-05	P	P	P	8.11448e-05	6.43133e-05	6.23664e-05	6.92748e-05	P	P	P	8.2107e-05	6.62973e-05	5.96812e-05	6.93618e-05	P	P	P	4.25207e-05	2.36134e-05	2.26849e-05	2.96063e-05	M	A	A
gbs1288_RSAQ01428_at	gbs1288		2.16599e-05	1.60744e-05	1.60684e-05	1.79342e-05	A	A	P	1.34341e-05	5.64152e-06	5.80065e-06	8.29209e-06	A	A	A	6.33421e-05	7.60816e-05	0.000150992	9.68052e-05	P	P	P	4.15616e-05	2.57601e-05	5.73641e-06	2.43527e-05	A	A	A
gbs1289_RSAQ01429_at	gbs1289		0.000359602	0.000304777	0.000357216	0.000340532	P	P	P	0.000371946	0.000381689	0.000535517	0.000429717	P	P	P	0.000237105	0.000191807	0.000270832	0.000233248	P	P	P	4.69966e-05	3.43468e-05	4.98024e-05	4.37153e-05	P	P	P
gbs1290_RSAQ01430_at	gbs1290		0.000368743	0.000258225	0.000290623	0.000305864	P	P	P	0.000464595	0.00045922	0.000515765	0.00047986	P	P	P	0.000255328	0.000163859	0.00023176	0.000216982	P	P	P	5.85059e-05	4.40068e-05	3.15502e-05	4.46876e-05	P	A	P
gbs1291_RSAQ01431_at	gbs1291		0.0007411	0.000639953	0.000695458	0.00069217	P	P	P	0.000999602	0.000963442	0.000962415	0.000975153	P	P	P	0.00100776	0.00068091	0.000800997	0.000829889	P	P	P	0.000372456	0.000404648	0.000434924	0.000404009	P	P	P
gbs1292_RSAQ01432_at	gbs1292		0.000935358	0.000921375	0.0008642	0.000906978	P	P	P	0.00109804	0.00109542	0.00119421	0.00112923	P	P	P	0.00119891	0.00110231	0.000997502	0.00109958	P	P	P	0.000187986	0.000301178	0.00031133	0.000266831	P	P	P
gbs1293_RSAQ01433_at	gbs1293		0.000282286	0.000233437	0.000261929	0.000259217	P	P	P	0.000226758	0.000219471	0.000255418	0.000233882	P	P	P	0.000118845	7.65877e-05	8.02906e-05	9.19078e-05	P	P	P	0.000101346	5.25935e-05	8.60461e-05	7.99952e-05	P	P	P
gbs1294_RSAQ01434_at	gbs1294	uvrC	0.000209213	0.000203795	0.00022906	0.000214023	P	P	P	0.000218226	0.000245938	0.000243438	0.000235867	P	P	P	0.00021759	0.000186914	0.000180236	0.000194913	P	P	P	9.43129e-05	0.000119999	0.000112381	0.000108898	P	P	P
gbs1295_RSAQ01435_at	gbs1295		0.000244388	0.000245254	0.000229402	0.000239681	P	P	P	0.00027065	0.000297098	0.000215648	0.000261132	P	P	P	0.000148577	0.000138949	0.00012814	0.000138555	P	P	P	1.59852e-05	1.8676e-05	5.99715e-06	1.35528e-05	A	A	A
gbs1296_RSAQ01436_at	gbs1296		0.000181268	0.000145267	0.00017707	0.000167868	P	P	P	0.000148315	0.000141296	0.000138723	0.000142778	P	P	P	9.48672e-05	9.11517e-05	8.67787e-05	9.09325e-05	P	P	P	4.41192e-05	3.71374e-05	7.17051e-05	5.09872e-05	A	A	A
gbs1297_RSAQ01437_at	gbs1297		0.000598752	0.000575934	0.000646129	0.000606938	P	P	P	0.000668808	0.000738104	0.000702182	0.000703031	P	P	P	0.000927071	0.000861752	0.00075205	0.000846958	P	P	P	0.00104064	0.000984035	0.00105315	0.00102594	P	P	P
gbs1298_RSAQ01438_at	gbs1298		0.000655612	0.000653203	0.000702662	0.000670492	P	P	P	0.000709187	0.000752095	0.000715678	0.000725653	P	P	P	0.000996085	0.000884863	0.000790025	0.000890324	P	P	P	0.00083347	0.000807793	0.000836994	0.000826086	P	P	P
gbs1299_RSAQ01439_at	gbs1299		0.000343075	0.000329725	0.000333431	0.00033541	P	P	P	0.00033894	0.000352675	0.000413362	0.000368326	P	P	P	0.000357827	0.000278516	0.000256233	0.000297525	P	P	P	0.00019502	0.000173666	0.000212508	0.000193731	P	P	P
gbs1301_RSAQ01441_at	gbs1301		3.84483e-05	3.00003e-05	3.70207e-05	3.51564e-05	P	P	P	1.89158e-05	2.09864e-05	3.39698e-05	2.4624e-05	P	P	P	2.61458e-05	2.13118e-05	2.65727e-05	2.46768e-05	P	P	P	4.63572e-05	2.74774e-05	3.59829e-05	3.66058e-05	A	A	A
gbs1302_RSAQ01442_at	gbs1302		7.43823e-06	9.07171e-06	8.79121e-06	8.43372e-06	A	P	P	1.62135e-06	5.48033e-06	8.11332e-06	5.07167e-06	A	M	A	8.29827e-06	9.78433e-06	5.86794e-06	7.98351e-06	A	A	A	2.46173e-05	1.50267e-06	2.60746e-06	9.57581e-06	A	A	A
gbs1306_RSAQ01443_at	gbs1306		2.41743e-05	2.2162e-05	2.78877e-05	2.47413e-05	A	A	A	5.24237e-05	4.23275e-05	4.14765e-05	4.54092e-05	A	A	A	2.93567e-05	2.53043e-05	5.3527e-05	3.60627e-05	A	A	A	1.05503e-05	5.36668e-06	8.08312e-06	8.00003e-06	A	A	A
gbs1307_RSAQ01444_at	gbs1307	lmb	3.06172e-05	2.45891e-05	3.4359e-05	2.98551e-05	P	P	P	3.1848e-05	2.70793e-05	3.73819e-05	3.21031e-05	P	P	P	4.94977e-05	3.6382e-05	4.31747e-05	4.30181e-05	P	P	P	8.31232e-06	1.82467e-05	2.08597e-06	9.54833e-06	A	A	A
gbs1308_RSAQ01445_at	gbs1308	scpB	0.00022959	0.00015593	0.000187766	0.000191095	P	P	P	0.000126002	0.000129981	0.000110174	0.000122052	P	P	P	6.95137e-05	6.95025e-05	7.46612e-05	7.12258e-05	P	P	P	0.000109339	0.000106046	6.72724e-05	9.42191e-05	P	P	P
gbs1312_RSAQ01447_at	gbs1312		0.000127838	0.000140333	0.00014061	0.00013626	P	P	P	0.000168428	0.000131463	0.000149376	0.000149756	P	P	P	0.000160795	0.000120111	0.000117931	0.000132946	P	P	P	3.93237e-05	4.16454e-05	3.05073e-05	3.71588e-05	M	P	P
gbs1313_RSAQ01448_at	gbs1313		0.000329378	0.000283013	0.000337021	0.000316471	P	P	P	0.000269453	0.000271438	0.000317747	0.000286213	P	P	P	0.00020533	0.000148396	0.000152614	0.00016878	P	P	P	7.8967e-05	9.93909e-05	7.95275e-05	8.59618e-05	P	P	P
gbs1314_RSAQ01449_at	gbs1314		0.00175815	0.00232061	0.00184686	0.0019752	P	P	P	0.00184467	0.00182737	0.00176779	0.00181328	P	P	P	0.00197899	0.0021719	0.00190112	0.00201733	P	P	P	0.0111481	0.00935541	0.00885336	0.00978562	P	P	P
gbs1315_RSAQ01450_at	gbs1315		0.0010033	0.00069124	0.000833553	0.000842697	P	P	P	0.00160201	0.00104539	0.00110717	0.00125152	P	P	P	0.000508822	0.000482806	0.000343394	0.000445007	P	P	P	0.00168069	0.000980815	0.00081796	0.00115982	P	P	P
gbs1316_RSAQ01451_at	gbs1316		1.33836e-05	1.49604e-05	1.65324e-05	1.49588e-05	P	P	P	7.72072e-06	8.83301e-06	7.96167e-06	8.1718e-06	A	P	P	3.41939e-06	1.57449e-06	3.91196e-06	2.96861e-06	A	A	A	9.91084e-06	1.30947e-05	2.21634e-05	1.50563e-05	A	A	P
gbs1318_RSAQ01452_at	gbs1318		1.54527e-05	1.36871e-05	1.13309e-05	1.34902e-05	P	P	P	6.52401e-06	3.48162e-06	4.01875e-06	4.67479e-06	P	M	P	3.46109e-06	3.37391e-06	4.96151e-06	3.93217e-06	A	A	A	1.02305e-05	1.288e-06	1.04298e-05	7.3161e-06	A	A	A
gbs1320_RSAQ01453_at	gbs1320		8.59064e-06	6.7242e-06	3.49206e-06	6.26897e-06	A	A	A	1.96878e-06	2.90135e-07	5.19404e-06	2.48432e-06	A	A	A	2.08499e-06	4.44231e-06	8.11016e-07	2.44611e-06	A	A	A	4.79557e-06	2.57601e-06	1.04298e-06	2.80485e-06	A	A	A
gbs1321_RSAQ01454_at	gbs1321		7.56919e-06	6.96293e-06	9.05983e-06	7.86398e-06	P	P	P	5.21149e-06	4.4165e-06	4.05666e-06	4.56155e-06	A	M	M	1.18011e-05	1.00093e-05	7.25143e-06	9.68728e-06	P	P	P	1.15094e-05	1.33094e-05	1.56447e-05	1.34878e-05	A	A	A
gbs1322_RSAQ01455_at	gbs1322		7.18418e-05	5.49873e-05	6.22955e-05	6.30415e-05	P	P	P	4.9374e-05	4.82914e-05	5.36844e-05	5.04499e-05	P	P	P	4.89973e-05	5.07211e-05	4.84224e-05	4.93803e-05	P	P	P	6.1703e-05	4.10014e-05	5.11062e-05	5.12702e-05	P	P	P
gbs1323_RSAQ01456_at	gbs1323		6.39583e-05	5.39926e-05	4.99634e-05	5.59714e-05	P	P	P	4.16533e-05	4.07801e-05	3.94671e-05	4.06335e-05	P	P	P	3.91562e-05	3.19396e-05	3.75453e-05	3.62137e-05	P	P	P	1.63049e-05	1.288e-05	1.77307e-05	1.56385e-05	A	A	A
gbs1324_RSAQ01457_at	gbs1324	hsdM	5.34296e-05	4.46026e-05	5.14041e-05	4.98121e-05	P	P	P	3.48205e-05	4.2263e-05	4.35996e-05	4.02277e-05	P	P	P	2.85644e-05	2.62602e-05	3.68297e-05	3.05514e-05	P	P	P	4.06025e-05	2.40427e-05	2.50316e-05	2.98923e-05	A	A	A
gbs1325_RSAQ01458_at	gbs1325		0.00102925	0.00120582	0.0010539	0.00109632	P	P	P	0.000858158	0.000927852	0.000820545	0.000868852	P	P	P	0.00130979	0.00148525	0.0012753	0.00135678	P	P	P	0.00675664	0.00790899	0.0071898	0.00728514	P	P	P
gbs1326_RSAQ01459_at	gbs1326		0.000124302	0.000108582	0.000114408	0.000115764	P	P	P	0.000148238	0.000151805	0.0001366	0.000145548	P	P	P	0.000204079	0.000220822	0.00017933	0.00020141	P	P	P	0.000390999	0.00026125	0.00024823	0.00030016	P	P	P
gbs1327_RSAQ01460_at	gbs1327		3.24768e-06	2.38729e-06	3.95604e-06	3.197e-06	A	A	A	6.79424e-06	6.12508e-06	7.62046e-06	6.84659e-06	A	A	A	5.23333e-05	4.35796e-05	3.03892e-05	4.21007e-05	P	P	P	3.38887e-05	1.71734e-05	2.34671e-05	2.48431e-05	A	A	A
gbs1328_RSAQ01461_at	gbs1328		7.49062e-06	8.19637e-06	1.14774e-06	5.61158e-06	P	A	A	3.2041e-06	3.61057e-06	7.58254e-07	2.52431e-06	A	A	A	0.000336726	0.000166615	9.44118e-05	0.000199251	P	P	P	1.15094e-05	1.37387e-05	2.84213e-05	1.78898e-05	A	A	A
gbs1329_RSAQ01462_at	gbs1329	lacG	2.62433e-05	1.83821e-05	2.40537e-05	2.2893e-05	P	P	P	1.76805e-05	1.99226e-05	2.06245e-05	1.94092e-05	P	P	P	0.00126772	0.000813393	0.00071565	0.000932254	P	P	P	0.000164008	0.000115706	0.000144714	0.000141476	P	P	P
gbs1330_RSAQ01463_at	gbs1330	lacE	3.58292e-05	2.45095e-05	2.98413e-05	3.006e-05	P	P	P	2.1232e-05	1.82463e-05	1.70986e-05	1.8859e-05	P	P	P	0.00158243	0.00130137	0.00117907	0.00135429	P	P	P	0.000153139	0.00014168	0.000173396	0.000156072	P	P	P
gbs1331_RSAQ01464_at	gbs1331	lacF	1.01359e-05	5.92844e-06	1.13553e-05	9.13988e-06	A	A	A	2.1618e-06	3.51386e-06	3.29841e-06	2.99136e-06	A	A	A	0.00105534	0.000636431	0.000632354	0.000774708	P	P	P	4.18813e-05	2.14667e-05	4.6152e-05	3.65e-05	A	A	A
gbs1332_RSAQ01465_at	gbs1332		9.95257e-06	6.56505e-06	1.14041e-05	9.30724e-06	P	P	P	3.74455e-06	5.8027e-06	7.81002e-06	5.78576e-06	P	P	P	0.00151145	0.00115225	0.000902183	0.00118863	P	P	P	3.48478e-05	3.34881e-05	3.62437e-05	3.48599e-05	P	P	P
gbs1333_RSAQ01466_at	gbs1333	lacD.2	0.000109007	5.54249e-05	7.74847e-05	8.06389e-05	P	P	P	6.91005e-05	5.71244e-05	4.777e-05	5.79983e-05	P	P	P	0.00175173	0.00091028	0.0007094	0.0011238	P	P	P	0.000273028	0.000303969	0.00028656	0.000287852	P	P	P
gbs1334_RSAQ01467_at	gbs1334	lacC.2	8.76873e-05	5.41517e-05	8.25397e-05	7.47929e-05	P	P	P	4.15375e-05	4.26176e-05	4.46612e-05	4.29388e-05	P	P	P	0.00178838	0.00121112	0.000878664	0.00129272	P	P	P	0.000222514	0.000334881	0.000293861	0.000283752	P	P	P
gbs1335_RSAQ01468_at	gbs1335	lacB.1	0.000121526	6.90325e-05	0.000100977	9.71785e-05	P	P	P	7.46208e-05	5.28046e-05	5.63383e-05	6.12546e-05	P	P	P	0.00204254	0.00165276	0.00125874	0.00165135	P	P	P	0.000265994	0.000301393	0.000298293	0.00028856	P	P	P
gbs1336_RSAQ01469_at	gbs1336	lacA.2	9.15112e-05	6.20696e-05	7.46764e-05	7.60857e-05	P	P	P	4.31202e-05	5.03546e-05	3.59413e-05	4.31387e-05	P	P	P	0.00174602	0.00123547	0.000980709	0.00132073	P	P	P	0.000181273	0.000223898	0.000219809	0.000208327	P	P	P
gbs1337_RSAQ01470_at	gbs1337		0.000543227	0.000664821	0.000591868	0.000599972	P	P	P	0.000537941	0.00050432	0.000487671	0.000509977	P	P	P	0.00118273	0.00106604	0.000805005	0.00101793	P	P	P	0.000304679	0.000292377	0.000359047	0.000318701	P	P	P
gbs1338_RSAQ01471_at	gbs1338	srtI	1.6867e-05	2.02124e-05	1.99267e-05	1.9002e-05	P	P	P	1.29322e-05	1.56995e-05	1.71366e-05	1.52561e-05	P	P	P	7.79787e-06	9.33447e-06	6.86978e-06	8.00071e-06	A	A	A	2.55764e-06	8.58669e-07	2.08597e-06	1.83409e-06	A	A	A
gbs1339_RSAQ01472_at	gbs1339		1.07383e-05	7.55975e-06	1.37729e-05	1.06903e-05	P	P	P	8.80163e-06	5.51257e-06	1.07293e-05	8.34783e-06	P	P	P	3.83639e-06	1.0684e-06	2.14681e-06	2.35053e-06	A	A	A	1.47064e-05	1.0304e-05	1.56447e-06	8.85829e-06	A	A	A
gbs1340_RSAQ01473_at	gbs1340		2.27599e-05	1.61938e-05	1.35287e-05	1.74941e-05	P	P	P	1.41289e-05	1.25081e-05	1.29662e-05	1.32011e-05	P	P	P	9.67437e-06	8.491e-06	8.25328e-06	8.80622e-06	P	P	P	2.65355e-05	2.36134e-05	9.38685e-06	1.98452e-05	A	A	A
gbs1341_RSAQ01474_at	gbs1341		0.000457844	0.000400548	0.000491331	0.000449908	P	P	P	0.0003992	0.000423049	0.000388947	0.000403732	P	P	P	0.000610069	0.00071853	0.000834487	0.000721029	P	P	P	0.000567476	0.000610299	0.000515494	0.000564423	P	P	P
gbs1342_RSAQ01475_at	gbs1342		0.00037275	0.000297815	0.00038674	0.000352435	P	P	P	0.000355424	0.000297518	0.000369801	0.000340914	P	P	P	0.000623663	0.00069002	0.000851089	0.000721591	P	P	P	0.000491706	0.000459817	0.000436488	0.00046267	P	P	P
gbs1343_RSAQ01476_at	gbs1343		0.000491316	0.000421516	0.000498999	0.00047061	P	P	P	0.00043819	0.000454642	0.000394292	0.000429041	P	P	P	0.000870943	0.00110928	0.00124305	0.00107443	P	P	P	0.00103009	0.00116693	0.00113633	0.00111112	P	P	P
gbs1344_RSAQ01477_at	gbs1344		0.000390429	0.000299724	0.000339658	0.00034327	P	P	P	0.000325158	0.000298807	0.00029189	0.000305285	P	P	P	0.000689966	0.000940195	0.00108562	0.000905259	P	P	P	0.00090956	0.00092264	0.000876627	0.000902942	P	P	P
gbs1345_RSAQ01478_at	gbs1345		2.27599e-05	1.31699e-05	2.10989e-05	1.90096e-05	P	P	P	5.86775e-06	7.86589e-06	9.93313e-06	7.88892e-06	A	A	A	9.00717e-06	1.49014e-05	1.03047e-05	1.14044e-05	A	P	P	7.99262e-06	7.72802e-06	2.13812e-05	1.23673e-05	A	A	A
gbs1346_RSAQ01479_at	gbs1346		4.38437e-05	3.00401e-05	3.95604e-05	3.78147e-05	P	P	P	2.93001e-05	2.82721e-05	3.71166e-05	3.15629e-05	P	P	P	4.82467e-05	3.52011e-05	5.44812e-05	4.59763e-05	M	P	P	2.68552e-05	2.23254e-05	1.17336e-05	2.03047e-05	A	A	A
gbs1347_RSAQ01480_at	gbs1347		2.98315e-05	1.90585e-05	3.23565e-05	2.70822e-05	P	A	A	2.30078e-05	2.23404e-05	2.58186e-05	2.37223e-05	A	A	A	3.72797e-05	2.15368e-05	3.93104e-05	3.2709e-05	P	P	P	1.18291e-05	3.43468e-06	4.95417e-06	6.73932e-06	A	A	A
gbs1348_RSAQ01481_at	gbs1348		4.66985e-05	3.15122e-05	3.221e-05	3.68069e-05	P	P	P	2.74086e-05	2.63701e-05	2.68043e-05	2.6861e-05	P	P	P	4.9039e-05	4.89779e-05	5.12371e-05	4.97513e-05	P	P	P	4.34798e-05	2.85507e-05	3.57222e-05	3.59176e-05	P	P	P
gbs1349_RSAQ01482_at	gbs1349		0.000103166	8.6778e-05	9.5409e-05	9.51177e-05	P	P	P	7.56631e-05	7.48227e-05	7.62804e-05	7.55887e-05	P	P	P	0.000217048	0.000225433	0.00022489	0.000222457	P	P	P	0.000109659	0.00013245	8.94358e-05	0.000110515	P	P	P
gbs1350_RSAQ01483_at	gbs1350		0.0001446	9.61283e-05	0.000137143	0.000125957	P	P	P	0.000123261	0.000131367	0.00010153	0.000118719	P	P	P	0.000273968	0.000279022	0.000338671	0.00029722	P	P	P	0.000107101	6.16095e-05	0.000118379	9.56965e-05	P	P	P
gbs1351_RSAQ01484_at	gbs1351		0.000125009	0.000103091	0.000122442	0.000116847	P	P	P	9.55054e-05	0.000110509	0.000105739	0.000103918	P	P	P	0.000279639	0.000306238	0.00032016	0.000302012	P	P	P	0.000120529	0.000143827	0.000132459	0.000132272	P	P	P
gbs1352_RSAQ01485_at	gbs1352		1.57932e-05	1.58357e-05	1.79731e-05	1.6534e-05	A	P	P	7.72072e-06	2.12766e-06	6.78638e-06	5.54492e-06	A	A	A	1.58459e-05	1.71507e-05	1.86534e-05	1.72167e-05	A	A	A	3.58069e-05	4.72268e-06	4.17193e-05	2.74163e-05	A	A	A
gbs1353_RSAQ01486_at	gbs1353		1.47979e-05	1.36473e-05	1.55067e-05	1.46506e-05	A	A	M	6.13798e-06	4.60993e-06	7.24133e-06	5.99641e-06	A	A	A	7.96467e-06	1.04029e-05	4.29361e-06	7.55373e-06	A	A	A	1.50261e-05	6.01068e-06	1.92952e-05	1.3444e-05	A	A	A
gbs1354_RSAQ01487_at	gbs1354		1.89884e-05	1.07826e-05	1.39194e-05	1.45635e-05	P	P	P	5.94496e-06	2.09542e-06	4.20831e-06	4.0829e-06	A	A	A	6.08818e-06	6.52289e-06	9.68448e-06	7.43185e-06	A	A	P	3.51675e-06	1.50267e-06	9.64759e-06	4.889e-06	A	A	A
gbs1355_RSAQ01488_at	gbs1355		9.82161e-06	1.09815e-05	8.15629e-06	9.65313e-06	A	A	A	5.3659e-06	4.83559e-06	2.88137e-06	4.36095e-06	A	A	A	2.96069e-06	1.01217e-06	7.34685e-06	3.77324e-06	A	A	A	3.83646e-06	4.29334e-06	2.34671e-06	3.49217e-06	A	A	A
gbs1356_RSAQ01489_at	gbs1356		2.53005e-05	1.26526e-05	1.79243e-05	1.86258e-05	A	A	A	2.28533e-05	2.44681e-05	1.34211e-05	2.02475e-05	A	A	A	1.11756e-05	1.40579e-06	1.23084e-05	8.2966e-06	A	A	A	1.4067e-05	2.29694e-05	3.2854e-05	2.32968e-05	A	P	A
gbs1357_RSAQ01490_at	gbs1357		0.000378512	0.000320136	0.000387302	0.000361983	P	P	P	0.000329714	0.000339136	0.000328173	0.000332341	P	P	P	0.000499106	0.000483706	0.000515329	0.00049938	P	P	P	0.00099556	0.000757561	0.000711054	0.000821392	P	P	P
gbs1358_RSAQ01491_at	gbs1358		0.000544903	0.000518639	0.000512991	0.000525511	P	P	P	0.000449655	0.000503352	0.000401534	0.000451514	P	P	P	0.000559153	0.000584473	0.000552493	0.000565373	P	P	P	0.00132166	0.00166818	0.00156395	0.00151793	P	P	P
gbs1359_RSAQ01492_at	gbs1359		2.19742e-05	1.53582e-05	1.76068e-05	1.83131e-05	P	P	P	3.97617e-06	8.25274e-06	7.96167e-06	6.73019e-06	A	A	A	2.21009e-06	1.57449e-06	1.4312e-06	1.73859e-06	A	A	A	1.47064e-05	6.86935e-06	1.82522e-06	7.80032e-06	A	A	A
gbs1360_RSAQ01493_at	gbs1360		2.11623e-05	1.18967e-05	1.74603e-05	1.68398e-05	P	A	A	1.40517e-05	1.3862e-05	1.33832e-05	1.37656e-05	A	A	A	8.71527e-06	8.60346e-06	1.13542e-05	9.55764e-06	A	A	A	6.07439e-06	3.82108e-05	2.08597e-06	1.54571e-05	A	A	A
gbs1361_RSAQ01494_at	gbs1361		1.19169e-05	9.54916e-06	1.10867e-05	1.08509e-05	P	P	A	9.49649e-06	8.15602e-06	2.88137e-06	6.84463e-06	A	A	A	2.75219e-06	4.83593e-06	3.67342e-06	3.75385e-06	A	A	A	1.91823e-05	1.71734e-05	3.91119e-06	1.34223e-05	A	A	A
gbs1362_RSAQ01495_at	gbs1362		1.5217e-05	8.91255e-06	1.48718e-05	1.30004e-05	P	P	P	9.6123e-06	1.57963e-06	8.15124e-06	6.44772e-06	A	A	A	6.29668e-06	3.5426e-06	1.16882e-05	7.17583e-06	A	A	A	9.27143e-06	2.81214e-05	1.51233e-05	1.75054e-05	A	A	A
gbs1363_RSAQ01496_at	gbs1363		9.06207e-06	1.17773e-05	9.01099e-06	9.95012e-06	P	P	P	1.16969e-05	2.54674e-06	3.18467e-06	5.80944e-06	A	A	A	8.75697e-06	1.0909e-05	8.34869e-06	9.33822e-06	P	P	P	4.12419e-05	2.01787e-05	3.80689e-05	3.31632e-05	A	P	P
gbs1364_RSAQ01497_at	gbs1364		1.02669e-05	1.09418e-05	1.07204e-05	1.0643e-05	M	M	A	5.40451e-07	2.48227e-06	5.30778e-07	1.1845e-06	A	A	A	9.17397e-07	1.51826e-06	5.24775e-07	9.86811e-07	A	A	A	7.35321e-06	2.79067e-06	4.95417e-06	5.03268e-06	A	A	A
gbs1365_RSAQ01498_at	gbs1365		4.84533e-06	6.48547e-06	4.29792e-06	5.20957e-06	A	A	A	6.17658e-07	9.3488e-07	2.12311e-06	1.22522e-06	A	A	A	9.17397e-07	7.87245e-07	4.29361e-07	7.11334e-07	A	A	A	3.19705e-06	3.64934e-06	2.08597e-06	2.97745e-06	A	A	A
gbs1366_RSAQ01499_at	gbs1366		1.59765e-05	1.39259e-05	1.48474e-05	1.49166e-05	P	P	P	3.2427e-06	1.22502e-06	5.30778e-06	3.2585e-06	A	A	A	4.12829e-06	1.0684e-06	5.34316e-06	3.51328e-06	A	A	A	3.03719e-05	3.43468e-06	9.64759e-06	1.44847e-05	A	A	A
gbs1367_RSAQ01500_at	gbs1367		1.84646e-05	2.06103e-05	2.06593e-05	1.99114e-05	P	P	P	8.29978e-06	8.96195e-06	4.92865e-06	7.39679e-06	A	A	A	5.04568e-06	4.38608e-06	9.06429e-06	6.16535e-06	A	A	A	1.69443e-05	1.97494e-05	1.77307e-05	1.81415e-05	A	A	A
gbs1368_RSAQ01501_at	gbs1368		9.8478e-06	7.0823e-06	5.54334e-06	7.49115e-06	M	A	A	2.70225e-07	3.22372e-07	3.22258e-06	1.27173e-06	A	A	A	2.33519e-06	1.46203e-06	3.81654e-06	2.53792e-06	A	A	A	1.53458e-05	1.288e-05	2.34671e-06	1.01908e-05	A	A	A
gbs1369_RSAQ01502_at	gbs1369		9.66447e-06	8.51467e-06	6.93529e-06	8.37148e-06	P	A	P	5.59752e-06	5.09349e-06	5.87647e-06	5.52249e-06	A	A	P	8.96547e-06	1.12464e-06	5.05692e-06	5.04901e-06	A	A	A	1.85429e-05	5.79602e-06	1.3298e-05	1.25456e-05	A	A	A
gbs1370_RSAQ01503_at	gbs1370		8.38111e-06	6.64463e-06	8.44933e-06	7.82502e-06	A	M	M	4.285e-06	3.32044e-06	7.20342e-07	2.77526e-06	A	A	A	6.67198e-07	5.22955e-06	1.95598e-06	2.61758e-06	A	A	A	2.74946e-05	1.5456e-05	3.65044e-06	1.55337e-05	A	A	A
gbs1371_RSAQ01504_s_at	gbs1371		1.46669e-05	1.11009e-05	1.47985e-05	1.35221e-05	A	A	A	1.27392e-06	2.48227e-06	4.85283e-06	2.86967e-06	A	A	A	1.87649e-06	2.3055e-06	9.06429e-07	1.69614e-06	A	A	A	2.97325e-05	1.05187e-05	4.95417e-06	1.50685e-05	A	A	A
gbs1372_RSAQ01505_at	gbs1372		2.16075e-05	1.94564e-05	2.00244e-05	2.03628e-05	P	P	P	1.65223e-05	1.89877e-05	1.05018e-05	1.53373e-05	P	P	P	9.71607e-06	8.82839e-06	1.80809e-05	1.22085e-05	A	A	P	3.26099e-05	1.99641e-05	1.6427e-05	2.30003e-05	A	A	A
gbs1373_RSAQ01506_at	gbs1373		9.21922e-06	8.87276e-06	9.49939e-06	9.19712e-06	P	P	P	7.02586e-06	9.76789e-06	6.93803e-06	7.91059e-06	P	P	P	4.29509e-06	6.0168e-06	7.91933e-06	6.07707e-06	A	A	M	1.63049e-05	1.3524e-05	2.08597e-06	1.06383e-05	A	A	A
gbs1374_RSAQ01507_at	gbs1374	rplL	0.00229747	0.00339043	0.00244901	0.0027123	P	P	P	0.00275136	0.00268813	0.00273097	0.00272349	P	P	P	0.00178943	0.00206871	0.00184635	0.00190149	P	P	P	0.000906363	0.000725146	0.00104663	0.000892714	P	P	P
gbs1375_RSAQ01508_at	gbs1375	rplJ	0.00243901	0.00304324	0.00253162	0.00267129	P	P	P	0.00275147	0.0025694	0.00266227	0.00266105	P	P	P	0.00133294	0.00138358	0.00115837	0.00129163	P	P	P	0.000409861	0.00033209	0.000385643	0.000375865	P	P	P
gbs1376_RSAQ01509_at	gbs1376	clpL	0.000431758	0.000282417	0.000400464	0.000371546	P	P	P	0.000143451	0.000184945	0.000172086	0.000166827	P	P	P	0.000494143	0.000469085	0.000511465	0.000491564	P	P	P	0.00308899	0.00285701	0.00244136	0.00279578	P	P	P
gbs1377_RSAQ01510_at	gbs1377	mmuM	0.000151908	6.80776e-05	9.88034e-05	0.000106263	P	P	P	0.000169393	0.000134075	0.00013459	0.000146019	P	P	P	8.92794e-05	7.75436e-05	0.000148702	0.000105175	P	P	P	0.000167845	0.000181179	0.000151754	0.000166926	P	P	P
gbs1378_RSAQ01511_at	gbs1378		0.000128598	6.48547e-05	9.09646e-05	9.48058e-05	P	P	P	0.00011307	0.000104707	0.000114838	0.000110872	P	P	P	5.41681e-05	5.41512e-05	6.80776e-05	5.8799e-05	P	P	P	0.000101986	0.000114847	0.000112903	0.000109912	P	P	P
gbs1379_RSAQ01512_at	gbs1379		0.000116943	5.76929e-05	9.60928e-05	9.02429e-05	P	P	P	7.43892e-05	7.08897e-05	7.39298e-05	7.30696e-05	P	P	P	0.000105501	0.000102735	0.000116834	0.000108357	P	P	P	9.55917e-05	0.000144686	0.000105602	0.000115293	P	P	P
gbs1380_RSAQ01513_at	gbs1380		9.08303e-05	7.63933e-05	8.33455e-05	8.3523e-05	P	P	P	7.00656e-05	6.95035e-05	6.73709e-05	6.898e-05	P	P	P	6.38842e-05	6.80404e-05	7.38024e-05	6.85757e-05	P	P	P	8.664e-05	0.000150267	0.000101952	0.000112953	P	P	P
gbs1381_RSAQ01514_at	gbs1381		0.000175479	0.000161102	0.000188132	0.000174904	P	P	P	0.000146192	0.000174146	0.00020052	0.000173619	P	P	P	0.000121305	7.16393e-05	7.26575e-05	8.85339e-05	P	P	P	6.61789e-05	4.27188e-05	3.65044e-05	4.84674e-05	P	P	P
gbs1382_RSAQ01515_at	gbs1382		0.000772398	0.000682686	0.000761734	0.000738939	P	P	P	0.000731384	0.000751031	0.000824564	0.000768993	P	P	P	0.000461534	0.000297072	0.000356179	0.000371595	P	P	P	0.000103904	0.00013202	0.000107688	0.000114537	P	P	P
gbs1383_RSAQ01516_at	gbs1383	clpX	0.000757914	0.00088095	0.000776141	0.000805002	P	P	P	0.000783769	0.000952611	0.000834307	0.000856896	P	P	P	0.000528838	0.000352967	0.000401071	0.000427625	P	P	P	0.000126603	0.000136314	0.000113164	0.00012536	P	P	P
gbs1384_RSAQ01517_at	gbs1384	dfrA	0.000579527	0.000629131	0.000600903	0.000603187	P	P	P	0.000538482	0.000577595	0.000668212	0.000594763	P	P	P	0.000442894	0.000335254	0.000301698	0.000359949	P	P	P	0.000111897	8.45789e-05	0.000104038	0.000100171	P	P	P
gbs1385_RSAQ01518_at	gbs1385	ThyA	0.00100602	0.000972901	0.00097177	0.000983564	P	P	P	0.000988562	0.000948903	0.000961846	0.000966437	P	P	P	0.000716195	0.000495627	0.000531645	0.000581156	P	P	P	0.000110618	0.000153702	0.000138978	0.000134433	P	P	P
gbs1386_RSAQ01519_at	gbs1386	mvaS.1	0.000520545	0.000528825	0.000532991	0.000527454	P	P	P	0.000403408	0.000485686	0.000491046	0.000460047	P	P	P	0.000390144	0.000284139	0.000233668	0.00030265	P	P	P	7.38518e-05	7.79242e-05	4.38053e-05	6.51938e-05	A	A	A
gbs1387_RSAQ01520_at	gbs1387		0.000555353	0.000467193	0.000564176	0.000528907	P	P	P	0.000472045	0.000502546	0.000612177	0.000528923	P	P	P	0.000354407	0.000233024	0.000230853	0.000272761	P	P	P	9.97478e-05	6.71908e-05	0.000107427	9.14552e-05	P	P	P
gbs1388_RSAQ01521_at	gbs1388		0.000633717	0.000345401	0.000541758	0.000506959	P	P	P	0.000823531	0.000504577	0.000510457	0.000612855	P	P	P	5.6545e-05	4.55477e-05	7.48043e-05	5.89657e-05	P	P	P	4.06025e-05	5.58135e-05	5.16277e-05	4.93479e-05	A	P	A
gbs1389_RSAQ01522_at	gbs1389		0.000422041	0.000174431	0.000294847	0.000297106	P	P	P	0.000568052	0.00038588	0.000303188	0.00041904	P	P	P	2.91065e-05	2.87344e-05	5.44812e-05	3.74407e-05	P	P	P	6.61789e-05	6.99815e-05	5.44959e-05	6.35521e-05	A	P	M
gbs1390_RSAQ01523_at	gbs1390		0.000881693	0.00074193	0.000828645	0.000817423	P	P	P	0.000989295	0.000932462	0.000932577	0.000951445	P	P	P	0.00066332	0.000423538	0.000411614	0.000499491	P	P	P	0.000215801	0.000297743	0.000339752	0.000284432	A	P	P
gbs1391_RSAQ01524_at	gbs1391		0.00025806	0.000204193	0.000214481	0.000225578	P	P	P	0.000278911	0.000277692	0.000294051	0.000283551	P	P	P	0.000672369	0.000730676	0.000705584	0.000702876	P	P	P	0.000278143	0.000289801	0.000308984	0.000292309	P	P	P
gbs1392_RSAQ01525_at	gbs1392		0.000560618	0.00049974	0.000604933	0.000555097	P	P	P	0.000409469	0.000420632	0.000479634	0.000436578	P	P	P	0.000182395	0.00013147	0.00014708	0.000153648	P	P	P	5.56286e-05	6.61175e-05	8.26564e-05	6.81342e-05	P	P	P
gbs1393_RSAQ01526_at	gbs1393		0.000596264	0.00045084	0.000557192	0.000534765	P	P	P	0.000580907	0.000559606	0.000480695	0.000540403	P	P	P	0.000211877	0.000154919	0.000177851	0.000181549	P	P	P	9.14355e-05	0.000111198	0.000107949	0.000103528	P	P	P
gbs1394_RSAQ01527_at	gbs1394	mvaK2	0.00046104	0.000354393	0.000447057	0.00042083	P	P	P	0.000410511	0.000382205	0.00039543	0.000396049	P	P	P	0.000236772	0.000141985	0.000140497	0.000173085	P	P	P	5.85059e-05	5.77455e-05	6.28397e-05	5.9697e-05	P	P	P
gbs1395_RSAQ01528_at	gbs1395	mvaD	0.000398862	0.000369513	0.000400781	0.000389719	P	P	P	0.000329096	0.0003402	0.000341556	0.000336951	P	P	P	0.000174139	0.000100711	9.85623e-05	0.000124471	P	P	P	4.15616e-05	2.16814e-05	2.92035e-05	3.08155e-05	A	A	M
gbs1396_RSAQ01529_at	gbs1396	mvaK1	0.000374007	0.000311621	0.000384591	0.00035674	P	P	P	0.000343032	0.000322695	0.00034656	0.000337429	P	P	P	0.000212878	0.000137768	0.000123513	0.000158053	P	P	P	4.85951e-05	3.97134e-05	4.25016e-05	4.36034e-05	A	M	A
gbs1397_RSAQ01530_at	gbs1397		0.00032668	0.000247244	0.000311551	0.000295158	P	P	P	0.000298097	0.000289168	0.000372303	0.000319856	P	P	P	0.000209709	0.000155143	0.000151421	0.000172091	P	P	P	4.31601e-05	3.69228e-05	4.6152e-05	4.20783e-05	P	P	P
gbs1398_RSAQ01531_at	gbs1398		0.00039606	0.000337364	0.000425079	0.000386168	P	P	P	0.000364187	0.000376563	0.000398614	0.000379788	P	P	P	0.000318128	0.000289762	0.000236769	0.000281553	P	P	P	7.09744e-05	5.51695e-05	7.37911e-05	6.6645e-05	P	P	P
gbs1399_RSAQ01532_at	gbs1399		0.000376731	0.000392431	0.000395189	0.000388117	P	P	P	0.000375768	0.000373275	0.000457	0.000402014	P	P	P	0.000403947	0.000321365	0.000267206	0.000330839	P	P	P	6.74577e-05	8.41496e-05	6.51864e-05	7.22646e-05	P	P	P
gbs1400_RSAQ01533_at	gbs1400		0.00015065	0.000128118	0.000170916	0.000149895	P	P	P	0.000116892	0.000127176	0.000149566	0.000131211	P	P	P	5.38762e-05	4.44793e-05	3.98352e-05	4.60636e-05	P	P	P	2.23793e-05	1.88907e-05	2.78998e-05	2.30566e-05	A	A	A
gbs1401_RSAQ01534_at	gbs1401		0.000181661	0.00012764	0.000173797	0.000161033	P	P	P	0.000164104	0.00016167	0.000174702	0.000166825	P	P	P	5.39596e-05	3.66631e-05	4.20774e-05	4.42334e-05	P	P	P	4.09222e-05	3.02681e-05	3.0768e-05	3.39861e-05	P	P	M
gbs1402_RSAQ01535_at	gbs1402		8.63778e-05	6.36213e-05	9.57753e-05	8.19248e-05	P	P	P	7.4119e-05	7.41134e-05	0.000104601	8.42778e-05	P	P	P	3.25259e-05	1.66446e-05	1.65543e-05	2.19083e-05	P	P	P	9.91084e-06	6.44002e-06	1.25158e-05	9.62222e-06	A	M	A
gbs1403_RSAQ01536_at	gbs1403		0.000207275	0.000173238	0.000198242	0.000192918	P	P	P	0.000266404	9.16183e-05	8.37492e-05	0.000147257	P	P	P	0.000742466	0.000645372	0.000570287	0.000652708	P	P	P	0.000242336	0.00027091	0.000242494	0.000251913	P	P	P
gbs1404_RSAQ01537_at	gbs1404	fms	0.000770276	0.000765286	0.000713358	0.00074964	P	P	P	0.000789444	0.000768633	0.000838781	0.000798953	P	P	P	0.000428925	0.000380127	0.000371016	0.000393356	P	P	P	0.000148982	0.000135026	0.000153579	0.000145862	P	P	P
gbs1405_RSAQ01538_at	gbs1405		0.000394698	0.000396211	0.000371331	0.000387413	P	P	P	0.000445061	0.000472211	0.00051258	0.000476617	P	P	P	0.000227014	0.000180504	0.000134199	0.000180572	P	P	P	8.4402e-05	0.000108836	7.24873e-05	8.85751e-05	P	P	P
gbs1406_RSAQ01539_at	gbs1406		0.000314737	0.000303663	0.0003221	0.0003135	P	P	P	0.000406689	0.000467569	0.000563914	0.000479391	P	P	P	0.000346401	0.000305395	0.000266872	0.000306223	P	P	P	0.000135874	0.000131591	0.000138456	0.000135307	P	P	P
gbs1407_RSAQ01540_at	gbs1407		0.000459416	0.00044698	0.000426789	0.000444395	P	P	P	0.000356427	0.000362734	0.000411505	0.000376889	P	P	P	0.000199159	0.000159361	0.000215778	0.000191433	P	P	P	0.000165607	0.00015778	0.000168181	0.000163856	P	P	P
gbs1408_RSAQ01541_at	gbs1408		0.000436787	0.000361157	0.000405079	0.000401008	P	P	P	0.000364457	0.000387427	0.000380568	0.000377484	P	P	P	0.000190902	0.000137655	0.000176706	0.000168421	P	P	P	0.00010838	0.00014168	0.000107688	0.000119249	P	P	P
gbs1409_RSAQ01542_at	gbs1409		0.000653124	0.000524408	0.000593944	0.000590492	P	P	P	0.0006104	0.000654223	0.000524105	0.000596243	P	P	P	0.000220634	0.000160654	0.000189539	0.000190276	P	P	P	0.000101027	0.000118711	0.000105341	0.00010836	P	P	P
gbs1410_RSAQ01543_at	gbs1410		0.000823968	0.000775591	0.000784298	0.000794619	P	P	P	0.000701158	0.00074323	0.000706579	0.000716989	P	P	P	0.000277804	0.000269969	0.000217877	0.000255217	P	P	P	0.000121168	0.000195991	0.000148104	0.000155088	P	P	P
gbs1411_RSAQ01544_at	gbs1411	papS	0.000410517	0.000398479	0.000388693	0.00039923	P	P	P	0.000285126	0.000332559	0.000328059	0.000315248	P	P	P	0.000118344	0.000124778	9.6654e-05	0.000113259	P	P	P	6.36212e-05	6.39708e-05	5.44959e-05	6.0696e-05	A	A	A
gbs1412_RSAQ01545_at	gbs1412		0.00129611	0.00130028	0.00129353	0.00129664	P	P	P	0.001201	0.00123462	0.0013365	0.00125737	P	P	P	0.00107556	0.000931985	0.000802476	0.000936675	P	P	P	0.000325459	0.000353342	0.000372866	0.000350556	P	P	P
gbs1413_RSAQ01546_at	gbs1413		0.000849425	0.000690206	0.000861441	0.000800357	P	P	P	0.000860397	0.000788201	0.000885148	0.000844582	P	P	P	0.000740756	0.000494277	0.000527828	0.00058762	P	P	P	0.000252567	0.000188478	0.00016427	0.000201772	P	P	P
gbs1414_RSAQ01547_at	gbs1414		0.000628766	0.000609595	0.000573113	0.000603825	P	P	P	0.000594843	0.000604255	0.000602433	0.00060051	P	P	P	0.000665113	0.000500856	0.000441288	0.000535752	P	P	P	0.000234983	0.000327153	0.000257356	0.000273164	P	P	P
gbs1415_RSAQ01548_at	gbs1415		0.000372959	0.000315839	0.000356435	0.000348411	P	P	P	0.000381288	0.000408639	0.000441835	0.000410587	P	P	P	0.000362122	0.000361289	0.00032288	0.000348764	P	P	P	0.000109978	0.000100464	0.000177046	0.000129163	P	P	P
gbs1416_RSAQ01549_at	gbs1416	fruA	0.000733557	0.000421755	0.000551209	0.00056884	P	P	P	0.000890122	0.000894648	0.000751279	0.00084535	P	P	P	0.000519372	0.000904319	0.00167546	0.00103305	P	P	P	0.000662108	0.000741675	0.000615621	0.000673135	P	P	P
gbs1417_RSAQ01550_at	gbs1417	fruB	0.000466435	0.000348027	0.000404689	0.000406384	P	P	P	0.000568129	0.000547388	0.00053328	0.000549599	P	P	P	0.000197741	0.000302471	0.000572386	0.000357533	P	P	P	0.00020589	0.000208442	0.000190605	0.000201646	P	P	P
gbs1418_RSAQ01551_at	gbs1418	fruR	0.000706842	0.000642699	0.000678437	0.000675993	P	P	P	0.00070938	0.000696325	0.000741194	0.000715633	P	P	P	0.000307662	0.000524642	0.000850374	0.000560893	P	P	P	0.000239139	0.000290659	0.000297772	0.000275857	P	P	P
gbs1419_RSAQ01552_at	gbs1419		0.00068086	0.000683561	0.000661563	0.000675328	P	P	P	0.000640125	0.000615054	0.000616347	0.000623842	P	P	P	0.000751515	0.00115804	0.00128007	0.00106321	P	P	P	0.00020525	0.000252663	0.000243015	0.000233643	P	P	P
gbs1420_RSAQ01553_at	gbs1420		0.000923677	0.000976919	0.000980293	0.000960296	P	P	P	0.000957408	0.000877498	0.000799655	0.000878187	P	P	P	0.00202878	0.00287777	0.00290835	0.00260497	P	P	P	0.00533555	0.00605211	0.00665893	0.00601553	P	P	P
gbs1421_RSAQ01554_at	gbs1421	apbA	0.000798405	0.000831852	0.000783883	0.000804713	P	P	P	0.000622406	0.000647775	0.000687888	0.00065269	P	P	P	0.000453236	0.000306013	0.000301364	0.000353538	P	P	P	7.70488e-05	9.68149e-05	8.08312e-05	8.48983e-05	M	P	P
gbs1422_RSAQ01555_at	gbs1422		0.00090956	0.000983365	0.000915873	0.000936266	P	P	P	0.000745088	0.00085519	0.000764207	0.000788162	P	P	P	0.000507612	0.000455871	0.000443149	0.000468877	P	P	P	0.000130439	0.000147691	0.000197645	0.000158592	P	P	P
gbs1423_RSAQ01556_at	gbs1423	trxB	0.000496581	0.000481556	0.000470916	0.000483018	P	P	P	0.000380941	0.000380271	0.000368701	0.000376638	P	P	P	0.000147576	0.000111058	0.000123465	0.000127366	P	P	P	8.37626e-05	6.37562e-05	7.24873e-05	7.33354e-05	M	P	P
gbs1424_RSAQ01557_at	gbs1424	trmD	0.00036044	0.000310984	0.000342808	0.000338077	P	P	P	0.000331914	0.000314603	0.000265465	0.000303994	P	P	P	0.000134399	0.000102679	0.000112254	0.000116444	P	P	P	5.33907e-05	5.06615e-05	3.0768e-05	4.49401e-05	M	M	A
gbs1425_RSAQ01558_at	gbs1425	rimM	0.0005245	0.000411251	0.000506398	0.000480716	P	P	P	0.000449308	0.000438072	0.000359488	0.000415623	P	P	P	0.000190568	0.000142266	0.000140544	0.000157793	P	P	P	6.39409e-05	7.57775e-05	5.44959e-05	6.47381e-05	P	P	P
gbs1426_RSAQ01559_at	gbs1426		0.000486811	0.000471172	0.000474505	0.000477496	P	P	P	0.000459383	0.000479594	0.000499576	0.000479518	P	P	P	0.00102678	0.000987261	0.000817838	0.000943958	P	P	P	0.00098469	0.000994124	0.00101508	0.000997966	P	P	P
gbs1427_RSAQ01560_at	gbs1427		0.0019254	0.00244578	0.00198168	0.00211762	P	P	P	0.00216246	0.00218797	0.00190815	0.00208619	P	P	P	0.000999045	0.000850787	0.00053527	0.000795034	P	P	P	0.000175838	0.000104758	0.000155144	0.000145247	P	P	P
gbs1428_RSAQ01561_at	gbs1428	rpsP	0.00219994	0.00300182	0.00232698	0.00250958	P	P	P	0.00236791	0.00232527	0.00232314	0.00233877	P	P	P	0.0015308	0.00127922	0.000774138	0.00119472	P	P	P	0.000187986	0.000153487	0.000241711	0.000194395	P	P	P
gbs1429_RSAQ01562_at	gbs1429		0.000135041	0.000109298	0.00014486	0.000129733	P	P	P	0.000127276	0.000126144	0.00014767	0.000133697	P	P	P	9.03219e-05	7.30451e-05	6.90318e-05	7.74663e-05	P	P	A	2.90931e-05	3.45614e-05	3.67652e-05	3.34732e-05	A	A	A
gbs1430_RSAQ01563_at	gbs1430		0.000221811	0.000129988	0.000191038	0.000180946	P	P	P	0.00038152	0.000282108	0.000257731	0.00030712	P	P	P	0.000169802	0.000105659	0.000133865	0.000136442	P	P	P	3.29296e-05	3.99281e-05	4.90202e-05	4.0626e-05	A	A	A
gbs1431_RSAQ01564_at	gbs1431		0.00032592	0.000262483	0.000342124	0.000310176	P	P	P	0.000354227	0.000300806	0.000287795	0.000314276	P	P	P	0.00020066	0.000159698	0.000143168	0.000167842	P	P	P	4.69966e-05	6.05362e-05	4.84987e-05	5.20105e-05	M	P	P
gbs1432_RSAQ01565_at	gbs1432		0.000556663	0.000559422	0.000544542	0.000553542	P	P	P	0.000499183	0.000461251	0.000452943	0.000471126	P	P	P	0.000492892	0.000545561	0.000649051	0.000562501	P	P	P	0.000414018	0.000552553	0.000505325	0.000490632	P	P	P
gbs1433_RSAQ01566_at	gbs1433		0.000343625	0.00026666	0.000327717	0.000312667	P	P	P	0.000366503	0.00032795	0.000253257	0.000315903	P	P	P	0.000261625	0.000255461	0.000335761	0.000284282	P	P	P	0.000182232	0.000249873	0.000242494	0.000224866	P	P	P
gbs1434_RSAQ01567_at	gbs1434	pyrR	0.000201906	0.000166553	0.000221441	0.000196633	P	P	P	0.000214984	0.00019078	0.000179441	0.000195068	P	P	P	0.00018473	0.00018832	0.000243925	0.000205658	P	P	P	7.73685e-05	8.26469e-05	8.94358e-05	8.31504e-05	A	P	P
gbs1435_RSAQ01568_at	gbs1435		0.00046434	0.000465323	0.000477021	0.000468895	P	P	P	0.000381095	0.000436331	0.000407524	0.000408317	P	P	P	0.000433679	0.000553995	0.00057501	0.000520895	P	P	P	0.000688644	0.000772587	0.000865937	0.000775723	P	P	P
gbs1436_RSAQ01569_at	gbs1436	lsp	0.000486628	0.000375481	0.000460879	0.000440996	P	P	P	0.000371869	0.00040951	0.000462649	0.000414676	P	P	P	0.000388768	0.000429386	0.000484797	0.000434317	P	P	P	0.000255444	0.000179032	0.000210943	0.00021514	P	P	P
gbs1437_RSAQ01570_at	gbs1437		0.000434953	0.000438705	0.000449084	0.000440914	P	P	P	0.000346043	0.000418053	0.000399676	0.000387924	P	P	P	0.000331389	0.000453284	0.000496914	0.000427196	P	P	P	0.000253526	0.000269622	0.000247187	0.000256778	P	P	P
gbs1438_RSAQ01571_at	gbs1438	rpmA	0.00182865	0.00238821	0.00194464	0.00205383	P	P	P	0.00175847	0.00191715	0.00185837	0.00184466	P	P	P	0.00118632	0.00110664	0.000963391	0.00108545	P	P	P	0.000529751	0.000529369	0.000580942	0.000546687	P	P	P
gbs1439_RSAQ01572_at	gbs1439		0.00202464	0.00250888	0.00217797	0.00223717	P	P	P	0.00219064	0.00221812	0.00179847	0.00206907	P	P	P	0.00127506	0.00122057	0.00116214	0.00121925	P	P	P	0.000507691	0.000468189	0.000577813	0.000517898	P	P	P
gbs1440_RSAQ01573_at	gbs1440	rpl21	0.00232584	0.00287032	0.00247341	0.00255652	P	P	P	0.00246418	0.00235993	0.00242952	0.00241788	P	P	P	0.00167608	0.00139972	0.00133779	0.0014712	P	P	P	0.000698235	0.000659672	0.000742343	0.000700083	P	P	P
gbs1441_RSAQ01574_at	gbs1441	capA	0.000158089	0.000122786	0.000154921	0.000145265	P	P	P	0.000171902	0.000181367	0.000169053	0.000174107	P	P	P	0.000517162	0.000583798	0.000698285	0.000599748	P	P	P	0.000586978	0.000526364	0.000578334	0.000563892	P	P	P
gbs1442_RSAQ01575_at	gbs1442	thiI	0.000432308	0.000255321	0.00035619	0.00034794	P	P	P	0.000606772	0.000505093	0.00050822	0.000540028	P	P	P	0.00028456	0.000164759	0.000253848	0.000234389	P	P	P	0.000104863	0.000107763	8.34387e-05	9.86882e-05	A	M	M
gbs1443_RSAQ01576_at	gbs1443	nifS1	0.000500457	0.000443041	0.000498754	0.000480751	P	P	P	0.000518176	0.000477015	0.000459616	0.000484936	P	P	P	0.000297362	0.000209463	0.000194787	0.000233871	P	P	P	9.43129e-05	8.54376e-05	7.71808e-05	8.56438e-05	P	M	P
gbs1444_RSAQ01577_at	gbs1444		0.000514914	0.000452312	0.000472063	0.000479763	P	P	P	0.000520222	0.000595164	0.000534645	0.00055001	P	P	P	0.00026396	0.000185284	0.000154093	0.000201112	P	P	P	3.99631e-05	5.43108e-05	5.42351e-05	4.9503e-05	P	P	P
gbs1445_RSAQ01578_at	gbs1445	gor	0.000263979	0.000245772	0.000273822	0.000261191	P	P	P	0.000330872	0.000420438	0.000427845	0.000393052	P	P	P	0.000257455	0.000278853	0.000290105	0.000275471	P	P	P	7.83276e-05	8.43642e-05	6.49257e-05	7.58725e-05	A	A	A
gbs1446_RSAQ01579_at	gbs1446		0.000807913	0.000759039	0.000867008	0.00081132	P	P	P	0.000772265	0.000803707	0.00100401	0.000859992	P	P	P	0.00118661	0.00115562	0.00110064	0.00114762	P	P	P	0.000403148	0.000286581	0.000319935	0.000336555	P	P	P
gbs1447_RSAQ01580_at	gbs1447	aroF	0.000239124	0.000185493	0.000244249	0.000222955	P	P	P	0.000192516	0.000177305	0.000201127	0.000190316	P	P	P	0.000148618	0.000141648	0.000180809	0.000157025	P	P	P	2.97325e-05	2.51161e-05	2.8682e-05	2.78435e-05	A	A	A
gbs1448_RSAQ01581_at	gbs1448	aroB	0.000191404	0.000152747	0.000196532	0.000180228	P	P	P	0.000181939	0.000161412	0.000165754	0.000169702	P	P	P	9.87453e-05	9.89117e-05	0.000103094	0.00010025	P	P	P	5.75468e-06	5.36668e-06	2.8682e-06	4.66319e-06	A	A	A
gbs1449_RSAQ01582_at	gbs1449	aroD	0.000945441	0.00112036	0.00101951	0.00102844	P	P	P	0.000860668	0.00105758	0.000879689	0.000932644	P	P	P	0.000749013	0.000615963	0.000434752	0.000599909	P	P	P	0.000132038	0.00012558	0.000149668	0.000135762	P	P	P
gbs1450_RSAQ01583_at	gbs1450		0.000730466	0.000729198	0.000769109	0.000742924	P	P	P	0.000723162	0.000756608	0.000732246	0.000737339	P	P	P	0.000463119	0.000447155	0.000391053	0.000433776	P	P	P	5.11527e-05	6.44002e-05	9.51722e-05	7.02417e-05	A	P	P
gbs1451_RSAQ01584_at	gbs1451		0.000801994	0.000810843	0.000829304	0.000814047	P	P	P	0.000826426	0.000862411	0.000890267	0.000859701	P	P	P	0.000508989	0.000325751	0.000291059	0.000375266	P	P	P	5.53089e-05	4.16454e-05	9.93441e-05	6.54328e-05	A	A	P
gbs1452_RSAQ01585_at	gbs1452	rplT	0.00169089	0.00219969	0.00184657	0.00191238	P	P	P	0.00139664	0.00150219	0.00166092	0.00151992	P	P	P	0.000685004	0.000588297	0.000516426	0.000596576	P	P	P	0.000192142	0.000143827	0.000180958	0.000172309	P	P	P
gbs1453_RSAQ01586_at	gbs1453	rpmI	0.00155601	0.00185771	0.00169294	0.00170222	P	P	P	0.00140382	0.0013725	0.00149778	0.0014247	P	P	P	0.000758729	0.000572496	0.000530213	0.000620479	P	P	P	0.0002596	0.000179247	0.000221112	0.000219986	A	M	P
gbs1454_RSAQ01587_at	gbs1454	infC	0.00225441	0.00306385	0.00242066	0.00257964	P	P	P	0.00236945	0.00240519	0.00227355	0.0023494	P	P	P	0.00146792	0.0014681	0.00113976	0.00135859	P	P	P	0.000784235	0.001007	0.000958762	0.000916667	P	P	P
gbs1455_RSAQ01588_at	gbs1455	cmk	0.00100146	0.00107488	0.000973773	0.0010167	P	P	P	0.000977559	0.000957769	0.000968481	0.000967936	P	P	P	0.00123736	0.00131149	0.00125311	0.00126732	P	P	P	0.0034672	0.00304849	0.00297511	0.0031636	P	P	P
gbs1456_RSAQ01589_at	gbs1456		0.000988735	0.000977715	0.00098127	0.000982573	P	P	P	0.001056	0.00104026	0.00101094	0.00103574	P	P	P	0.00142226	0.00152602	0.0015342	0.00149416	P	P	P	0.00332173	0.00327496	0.00324889	0.00328186	P	P	P
gbs1457_RSAQ01590_at	gbs1457		0.000232759	0.000193768	0.000254628	0.000227052	P	P	P	0.00016063	0.000176757	0.000209657	0.000182348	P	P	P	0.00028456	0.000309668	0.000276747	0.000290325	P	P	P	0.0004543	0.000244077	0.000348356	0.000348911	P	P	P
gbs1458_RSAQ01591_at	gbs1458	ebsA	0.000612083	0.000598096	0.000622564	0.000610914	P	P	P	0.000564578	0.000531044	0.000664307	0.000586643	P	P	P	0.00097757	0.00104411	0.00109082	0.0010375	P	P	P	0.00202661	0.00164693	0.00164713	0.00177356	P	P	P
gbs1459_RSAQ01592_at	gbs1459	pepT	0.00105675	0.00109624	0.00102437	0.00105912	P	P	P	0.000990801	0.00103269	0.00103043	0.00101797	P	P	P	0.00154886	0.00197222	0.00190007	0.00180705	P	P	P	0.00312895	0.00351904	0.00348435	0.00337745	P	P	P
gbs1460_RSAQ01593_at	gbs1460		0.000456247	0.000440018	0.000435262	0.000443842	P	P	P	0.000418232	0.000420051	0.000482326	0.000440203	P	P	P	0.000423546	0.000266876	0.00023238	0.000307601	P	P	P	0.00011925	0.000156063	0.000138717	0.00013801	P	P	P
gbs1461_RSAQ01594_at	gbs1461	murE	0.000451375	0.000439142	0.000464542	0.000451686	P	P	P	0.000458765	0.000466924	0.000463483	0.000463057	P	P	P	0.000525502	0.00040768	0.000372399	0.000435194	P	P	P	7.67291e-05	6.26828e-05	7.77022e-05	7.23714e-05	P	P	P
gbs1462_RSAQ01595_at	gbs1462	fhuA	0.000160682	0.00011646	0.00017072	0.000149287	P	P	P	9.50035e-05	0.000100064	0.000108013	0.000101027	P	P	P	0.000101372	6.53413e-05	4.556e-05	7.07578e-05	P	P	P	2.87734e-06	1.0304e-05	2.13812e-05	1.15208e-05	A	A	A
gbs1463_RSAQ01596_at	gbs1463	fhuD	0.00042872	0.000373969	0.000417607	0.000406765	P	P	P	0.000269106	0.000317891	0.000288364	0.000291787	P	P	P	0.000248531	0.000184328	0.000153521	0.00019546	P	P	P	2.94128e-05	1.71734e-05	1.98167e-05	2.21343e-05	A	M	P
gbs1464_RSAQ01597_at	gbs1464	fhuB	8.50159e-05	5.96823e-05	8.24908e-05	7.57297e-05	P	P	P	5.60139e-05	5.25145e-05	5.70207e-05	5.5183e-05	P	P	P	3.13166e-05	2.7891e-05	3.21544e-05	3.0454e-05	P	P	P	2.84537e-05	1.82467e-05	2.03382e-05	2.23462e-05	A	P	A
gbs1465_RSAQ01598_at	gbs1465	fhuG	0.000100495	7.72687e-05	0.00010398	9.39146e-05	P	P	P	4.18463e-05	5.62218e-05	6.24043e-05	5.34908e-05	P	P	P	2.12252e-05	1.63072e-05	1.34056e-05	1.69793e-05	M	A	A	5.75468e-06	2.14667e-06	4.17193e-06	4.02443e-06	A	A	A
gbs1466_RSAQ01599_at	gbs1466		0.000437965	0.000423466	0.000431502	0.000430978	P	P	P	0.000289875	0.000359735	0.000377042	0.000342217	P	P	P	0.000152621	0.000174825	0.000246787	0.000191411	P	P	P	3.96434e-05	2.21107e-05	4.45875e-05	3.54472e-05	P	P	P
gbs1467_RSAQ01600_at	gbs1467	ppaC	0.00095157	0.00104229	0.00109705	0.0010303	P	P	P	0.000930386	0.00087911	0.00105257	0.000954022	P	P	P	0.000874321	0.000876597	0.000942877	0.000897932	P	P	P	0.000847857	0.00052894	0.000642478	0.000673092	P	P	P
gbs1468_RSAQ01601_at	gbs1468	pflC	0.0002683	0.000293836	0.000271111	0.000277749	P	P	P	0.00021703	0.000219117	0.000271379	0.000235842	P	P	P	0.000927113	0.00121601	0.00123298	0.00112537	P	P	P	0.000842422	0.000734591	0.000761378	0.000779464	P	P	P
gbs1469_RSAQ01602_at	gbs1469	hlyX	0.00064236	0.0006951	0.000682442	0.000673301	P	P	P	0.000593376	0.000634236	0.000629958	0.00061919	P	P	P	0.000481467	0.00046245	0.000411471	0.000451796	P	P	P	0.000251608	0.000336598	0.000432838	0.000340348	P	P	P
gbs1470_RSAQ01603_at	gbs1470		0.000326889	0.000259578	0.000326398	0.000304288	P	P	P	0.000339905	0.000308382	0.000303757	0.000317348	P	P	P	0.00037705	0.000317485	0.000334377	0.000342971	P	P	P	0.000254805	0.000231626	0.000223981	0.000236804	P	P	P
gbs1471_RSAQ01604_at	gbs1471		0.000479007	0.000422153	0.000521416	0.000474192	P	P	P	0.000513737	0.000482624	0.000464355	0.000486905	P	P	P	0.000592847	0.000578063	0.000581021	0.000583977	P	P	P	0.000261838	0.000339389	0.000307941	0.000303056	P	P	P
gbs1472_RSAQ01605_at	gbs1472		0.000425839	0.000484182	0.000462393	0.000457471	P	P	P	0.000338978	0.000388846	0.000452526	0.00039345	P	P	P	0.000277888	0.000272668	0.000231855	0.000260804	P	P	P	0.000369898	0.000233987	0.00033923	0.000314372	P	P	P
gbs1473_RSAQ01606_at	gbs1473		0.000641181	0.000648388	0.000607424	0.000632331	P	P	P	0.000585347	0.000602224	0.000693196	0.000626922	P	P	P	0.000507738	0.000448505	0.000397732	0.000451325	P	P	P	0.000324181	0.000344326	0.000404677	0.000357728	P	P	P
gbs1474_RSAQ01607_at	gbs1474		0.000900157	0.000913736	0.000997778	0.000937224	P	P	P	0.000859741	0.000923371	0.000921772	0.000901628	P	P	P	0.00045899	0.000350099	0.000374355	0.000394481	P	P	P	0.000246173	0.000226259	0.000249794	0.000240742	P	P	P
gbs1475_RSAQ01608_at	gbs1475		0.000922734	0.00080583	0.00100205	0.000910205	P	P	P	0.000877306	0.000878852	0.000907593	0.000887917	P	P	P	0.000432511	0.000305282	0.000344968	0.00036092	P	P	P	0.000143547	0.000197065	0.000141324	0.000160645	P	P	P
gbs1476_RSAQ01609_at	gbs1476		0.000677429	0.000590496	0.000700391	0.000656105	P	P	P	0.000607196	0.000732978	0.000575781	0.000638652	P	P	P	0.000324383	0.000269125	0.000255041	0.00028285	P	P	P	0.000111257	0.000103255	0.000127244	0.000113919	P	P	P
gbs1477_RSAQ01610_at	gbs1477		0.00150307	0.00193422	0.00165717	0.00169815	P	P	P	0.00167717	0.00161908	0.00159195	0.0016294	P	P	P	0.00103236	0.00103247	0.00107369	0.00104617	P	P	P	0.000369259	0.000366652	0.000462302	0.000399404	P	P	P
gbs1478_RSAQ01611_at	gbs1478		0.00107506	0.00104444	0.00108198	0.00106716	P	P	P	0.00115668	0.00124719	0.00109606	0.00116664	P	P	P	0.000575875	0.000370286	0.000408323	0.000451495	P	P	P	0.000175518	0.000232699	0.000228153	0.000212123	P	P	P
gbs1479_RSAQ01612_at	gbs1479		0.000261648	0.000258384	0.000286569	0.000268867	P	P	P	0.000282424	0.000277337	0.000304477	0.000288079	P	P	P	5.3209e-05	3.66631e-05	4.0026e-05	4.32994e-05	P	P	P	2.52567e-05	3.22001e-05	1.25158e-05	2.33242e-05	A	A	A
gbs1480_RSAQ01613_at	gbs1480		0.000988735	0.000964824	0.000987668	0.000980409	P	P	P	0.000859471	0.000905157	0.000895499	0.000886709	P	P	P	0.000392646	0.000324738	0.000327746	0.000348377	P	P	P	0.000126923	0.000138246	0.000160619	0.000141929	P	P	P
gbs1481_RSAQ01614_at	gbs1481		0.00128082	0.00135244	0.00127944	0.00130423	P	P	P	0.00118845	0.00121812	0.00123482	0.00121379	P	P	P	0.000618868	0.000544436	0.000541091	0.000568132	P	P	P	0.000127562	0.000152843	0.000205207	0.000161871	P	P	P
gbs1482_RSAQ01615_at	gbs1482		0.00100956	0.001006	0.000968767	0.000994776	P	P	P	0.000905602	0.000890232	0.000943382	0.000913072	P	P	P	0.000362664	0.000343239	0.000367486	0.000357796	P	P	P	0.000157295	0.000198782	0.000180436	0.000178838	P	P	P
gbs1483_RSAQ01616_at	gbs1483		0.000966735	0.00104118	0.000953065	0.000986992	P	P	P	0.000888578	0.000921985	0.00088602	0.000898861	P	P	P	0.00041408	0.000441869	0.000407225	0.000421058	P	P	P	0.000115733	0.000163147	0.000148625	0.000142502	P	P	P
gbs1484_RSAQ01617_at	gbs1484		0.00122157	0.0013752	0.0012463	0.00128102	P	P	P	0.00123026	0.00122537	0.0012998	0.00125181	P	P	P	0.00067412	0.000577107	0.000572673	0.000607967	P	P	P	0.00018447	0.000203934	0.000224241	0.000204215	P	P	P
gbs1485_RSAQ01618_at	gbs1485		0.000862285	0.000793615	0.000826569	0.00082749	P	P	P	0.000816042	0.000760767	0.000892996	0.000823268	P	P	P	0.000406782	0.000275817	0.00031539	0.000332663	P	P	P	8.47217e-05	9.78883e-05	8.76106e-05	9.00735e-05	P	P	P
gbs1486_RSAQ01619_at	gbs1486		0.0010121	0.00110643	0.00100821	0.00104224	P	P	P	0.000967947	0.00102099	0.00100529	0.000998076	P	P	P	0.000569453	0.000454465	0.000421871	0.00048193	P	P	P	0.000117971	0.000137602	0.000142889	0.000132821	P	P	P
gbs1487_RSAQ01620_at	gbs1487		0.000876297	0.00082648	0.000799218	0.000833998	P	P	P	0.000848237	0.000869729	0.000817702	0.000845223	P	P	P	0.000410827	0.000315629	0.000309379	0.000345278	P	P	P	4.09222e-05	7.08402e-05	6.4665e-05	5.88091e-05	P	P	P
gbs1488_RSAQ01621_at	gbs1488		0.000696444	0.000651532	0.000694774	0.000680917	P	P	P	0.000670815	0.000740038	0.000718863	0.000709905	P	P	P	0.00029315	0.000227851	0.000207715	0.000242905	P	P	P	5.97848e-05	7.57775e-05	7.14443e-05	6.90022e-05	P	P	P
gbs1489_RSAQ01622_at	gbs1489		0.000743797	0.000660126	0.000698535	0.000700819	P	P	P	0.000693282	0.000776789	0.000694258	0.000721443	P	P	P	0.000334641	0.000214243	0.000198937	0.000249274	P	P	P	4.34798e-05	3.02681e-05	5.16277e-05	4.17919e-05	A	A	P
gbs1490_RSAQ01623_at	gbs1490		0.000834863	0.000905102	0.000825787	0.000855251	P	P	P	0.000832101	0.000857285	0.000735734	0.000808373	P	P	P	0.000394105	0.000372929	0.000360091	0.000375708	P	P	P	5.81862e-05	0.000105187	8.76106e-05	8.36613e-05	P	P	P
gbs1491_RSAQ01624_at	gbs1491		0.000832611	0.000731585	0.000805519	0.000789905	P	P	P	0.000837158	0.000855319	0.000838667	0.000843715	P	P	P	0.000463077	0.000288019	0.00030499	0.000352029	P	P	P	0.000109978	7.62069e-05	9.90834e-05	9.50894e-05	A	A	A
gbs1492_RSAQ01625_at	gbs1492	rgpBc	0.000432596	0.000349937	0.000448205	0.000410246	P	P	P	0.000445756	0.000451064	0.000442138	0.000446319	P	P	P	0.000235896	0.000151713	0.000151565	0.000179725	P	P	P	3.29296e-05	4.03574e-05	3.0768e-05	3.4685e-05	A	A	A
gbs1493_RSAQ01626_at	gbs1493	rgpAc	0.000560853	0.000513665	0.000530891	0.000535136	P	P	P	0.000568052	0.000630722	0.000592917	0.00059723	P	P	P	0.00037926	0.000262996	0.000263676	0.000301977	P	P	P	3.86843e-05	6.31122e-05	6.67509e-05	5.61825e-05	A	P	P
gbs1494_RSAQ01627_at	gbs1494	rmlD	0.000383462	0.000398757	0.000424713	0.000402311	P	P	P	0.000381751	0.000420728	0.0004708	0.000424426	P	P	P	0.00038072	0.000284701	0.000280182	0.000315201	P	P	P	0.000125964	0.000104114	0.000138195	0.000122758	A	A	P
gbs1495_RSAQ01628_at	gbs1495		0.000845051	0.00097672	0.000921099	0.00091429	P	P	P	0.000619009	0.000725241	0.000731905	0.000692052	P	P	P	0.000429383	0.000393566	0.000337478	0.000386809	P	P	P	0.000468367	0.00036472	0.000428145	0.000420411	P	P	P
gbs1496_RSAQ01629_at	gbs1496	rpoD	0.00103428	0.000988299	0.00112149	0.00104802	P	P	P	0.000842254	0.000855254	0.000932691	0.000876733	P	P	P	0.000581546	0.000364382	0.000364146	0.000436691	P	P	P	0.000423609	0.000329514	0.000357482	0.000370202	P	P	P
gbs1497_RSAQ01630_at	gbs1497	dnaG	0.000924934	0.00101882	0.000917826	0.000953859	P	P	P	0.000679076	0.000724597	0.000699831	0.000701168	P	P	P	0.000564241	0.000418252	0.000402598	0.000461697	P	P	P	0.000540621	0.000626614	0.000565297	0.000577511	P	P	P
gbs1498_RSAQ01631_at	gbs1498	mscL	0.00104107	0.00118246	0.00111556	0.00111303	P	P	P	0.000688303	0.000852224	0.000819787	0.000786771	P	P	P	0.00182283	0.00232355	0.0018589	0.00200176	P	P	P	0.00232873	0.00181673	0.00257982	0.00224176	P	P	P
gbs1499_RSAQ01632_at	gbs1499	rpsU	0.00164322	0.00223741	0.00169697	0.0018592	P	P	P	0.0018051	0.00173343	0.0018385	0.00179235	P	P	P	0.00141175	0.00142114	0.00125684	0.00136324	P	P	P	0.00321015	0.00270137	0.00292452	0.00294535	P	P	P
gbs1500_RSAQ01633_at	gbs1500		0.000177732	0.000179803	0.000186325	0.000181287	P	P	P	0.000145343	0.000145035	0.000163897	0.000151425	P	P	P	7.92297e-05	6.67471e-05	5.32885e-05	6.64218e-05	P	P	P	2.14202e-05	1.8676e-05	1.35588e-05	1.7885e-05	A	A	A
gbs1501_RSAQ01634_at	gbs1501		0.000123988	9.48948e-05	0.00011243	0.000110438	P	P	P	7.48138e-05	7.41457e-05	7.40056e-05	7.43217e-05	P	P	P	2.73551e-05	3.62133e-05	3.31085e-05	3.22256e-05	A	A	A	4.44389e-05	6.78348e-05	4.77165e-05	5.33301e-05	A	P	P
gbs1502_RSAQ01635_at	gbs1502		2.42266e-05	2.06899e-05	2.58608e-05	2.35924e-05	P	P	P	1.03844e-05	1.196e-05	1.25491e-05	1.16312e-05	P	P	P	5.83798e-06	4.55477e-06	1.08294e-05	7.07405e-06	A	A	A	3.83646e-05	2.06081e-05	2.29456e-05	2.73061e-05	A	P	A
gbs1503_RSAQ01636_at	gbs1503		5.21724e-05	4.27325e-05	5.0696e-05	4.85336e-05	P	P	P	3.35079e-05	3.93939e-05	3.70407e-05	3.66475e-05	A	A	A	1.30938e-05	1.58011e-05	1.44552e-05	1.445e-05	A	A	A	1.4067e-05	2.94094e-05	2.34671e-06	1.52744e-05	A	A	A
gbs1504_RSAQ01637_at	gbs1504		0.000345485	0.000374128	0.000464957	0.000394857	P	P	P	0.000263122	0.000319503	0.000347281	0.000309969	P	P	P	0.000213628	0.000201366	0.000151421	0.000188805	P	P	P	0.000240098	0.000249658	0.000160619	0.000216792	P	P	P
gbs1505_RSAQ01638_at	gbs1505		0.000141405	0.000116102	0.000137289	0.000131599	P	P	P	0.000114035	0.000114765	0.000174057	0.000134286	P	P	P	0.000136192	0.000100205	9.56999e-05	0.000110699	P	P	P	0.000148023	9.31656e-05	8.83928e-05	0.00010986	P	P	P
gbs1506_RSAQ01639_at	gbs1506		5.98725e-05	3.62072e-05	5.73382e-05	5.11393e-05	P	P	P	6.96023e-05	4.76467e-05	7.91997e-05	6.54829e-05	P	P	P	0.000102582	0.000115613	0.000124849	0.000114348	P	P	P	7.19335e-05	5.04468e-05	6.54472e-05	6.26092e-05	P	P	P
gbs1507_RSAQ01640_at	gbs1507	glgP	0.000256802	0.000227947	0.000254945	0.000246565	P	P	P	0.000180858	0.000176273	0.00017038	0.000175837	P	P	P	0.000425047	0.000924506	0.0015062	0.000951917	P	P	P	0.000167845	0.000163147	0.000170788	0.00016726	P	P	P
gbs1508_RSAQ01641_at	gbs1508	malM	0.000129619	8.8091e-05	0.000125543	0.000114418	P	P	P	0.000105967	9.26176e-05	7.57875e-05	9.14574e-05	P	P	P	0.000241317	0.000529422	0.00129386	0.000688198	P	P	P	5.53089e-05	7.38455e-05	6.83154e-05	6.58233e-05	A	P	P
gbs1509_RSAQ01642_at	gbs1509	malR	0.0003678	0.000359049	0.000399145	0.000375331	P	P	P	0.000328748	0.000314797	0.000355394	0.00033298	P	P	P	0.000249699	0.000269013	0.000363908	0.000294207	P	P	P	3.80449e-05	5.73161e-05	5.84071e-05	5.1256e-05	A	P	M
gbs1510_RSAQ01643_at	gbs1510	malE	0.00045127	0.00039824	0.000476044	0.000441851	P	P	P	0.000432554	0.000357995	0.000368019	0.000386189	P	P	P	0.00193642	0.00308577	0.00337144	0.00279788	P	P	P	0.00284953	0.0026696	0.0028304	0.00278317	P	P	P
gbs1511_RSAQ01644_at	gbs1511	malF	0.000176946	0.000130267	0.000163223	0.000156812	P	P	P	0.000178503	0.000152257	0.000135652	0.000155471	P	P	P	0.000537344	0.00101245	0.00171077	0.00108685	P	P	P	0.000323541	0.000399496	0.000381471	0.000368169	P	P	P
gbs1512_RSAQ01645_at	gbs1512	malG	0.000121605	8.36348e-05	0.000115336	0.000106859	P	P	P	0.000124921	0.000107479	9.58434e-05	0.000109414	P	P	P	0.000510573	0.00102572	0.00158792	0.00104141	P	P	P	0.00063909	0.000599351	0.000597108	0.00061185	P	P	P
gbs1513_RSAQ01646_at	gbs1513		0.000417143	0.000415866	0.000411453	0.000414821	P	P	P	0.000376154	0.000421889	0.000380985	0.000393009	P	P	P	0.000101581	0.000118537	0.000108151	0.000109423	P	P	P	4.92345e-05	5.92482e-05	4.7195e-05	5.18926e-05	P	P	P
gbs1514_RSAQ01647_at	gbs1514		0.000259212	0.000245095	0.000309963	0.000271423	P	P	P	0.000149242	0.000181883	0.000214927	0.000182017	P	P	P	0.00011359	0.0001155	0.00010257	0.000110553	P	P	P	0.000374694	0.000249014	0.000205468	0.000276392	P	P	P
gbs1515_RSAQ01648_at	gbs1515		0.000482569	0.000373054	0.000457582	0.000437735	P	P	P	0.00033616	0.000339168	0.000370407	0.000348578	P	P	P	0.000239691	0.000218011	0.000213393	0.000223698	P	P	P	0.000362225	0.000381249	0.000366348	0.000369941	P	P	P
gbs1516_RSAQ01649_at	gbs1516		0.000362614	0.000374685	0.000346227	0.000361175	P	P	P	0.000298946	0.000278949	0.000269749	0.000282548	P	P	P	0.000248573	0.000276829	0.000264391	0.000263264	P	P	P	0.000431921	0.000656882	0.000501936	0.000530246	P	P	P
gbs1517_RSAQ01650_at	gbs1517		0.000234357	0.000186129	0.000245153	0.00022188	P	P	P	0.000155264	0.000157221	0.000169773	0.000160753	P	P	P	0.000109712	0.000122979	0.000113733	0.000115475	P	P	P	0.000142269	0.000239569	0.000179393	0.000187077	P	P	P
gbs1518_RSAQ01651_at	gbs1518		0.000263769	0.000180917	0.000234969	0.000226552	P	P	P	0.00023525	0.000211638	0.000205032	0.000217307	P	P	P	0.000138735	0.000108021	0.000130574	0.000125777	P	P	P	0.000152179	0.000169587	0.000139499	0.000153755	P	P	P
gbs1519_RSAQ01652_at	gbs1519		0.000468766	0.00039072	0.000427204	0.000428897	P	P	P	0.000426261	0.000416473	0.000323699	0.000388811	P	P	P	0.000266921	0.000222453	0.000247598	0.000245657	P	P	P	0.000174239	0.000278209	0.000281605	0.000244684	P	P	P
gbs1520_RSAQ01653_at	gbs1520		0.000509362	0.000419009	0.000538608	0.000488993	P	P	P	0.000449076	0.00042608	0.000349555	0.000408237	P	P	P	0.000346067	0.000239322	0.000316392	0.000300594	P	P	P	0.00020557	0.000320927	0.000287081	0.000271193	P	P	P
gbs1521_RSAQ01654_at	gbs1521		0.000384248	0.000311502	0.00040967	0.000368473	P	P	P	0.000292075	0.000280657	0.000294392	0.000289041	P	P	P	0.0002821	0.000203615	0.000228086	0.000237934	P	P	P	0.000128521	0.00016787	0.000179915	0.000158769	P	P	P
gbs1522_RSAQ01655_at	gbs1522		0.00037914	0.000307244	0.000406862	0.000364415	P	P	P	0.00030825	0.000302127	0.000250679	0.000287019	P	P	P	0.000266629	0.000190288	0.000242112	0.00023301	P	P	P	0.000172641	0.000204793	0.000144192	0.000173875	P	P	P
gbs1523_RSAQ01656_at	gbs1523		0.000525496	0.000442604	0.00050083	0.000489643	P	P	P	0.000410472	0.000402321	0.00037981	0.000397534	P	P	P	0.000410869	0.000297466	0.000352172	0.000353502	P	P	P	0.000186068	0.000236993	0.000198949	0.000207337	P	P	P
gbs1524_RSAQ01657_at	gbs1524		0.000288101	0.000254724	0.000282198	0.000275008	P	P	P	0.00022919	0.000217215	0.000219818	0.000222074	P	P	P	0.000241234	0.000165996	0.000184339	0.00019719	P	P	P	8.91976e-05	0.000146618	0.000112642	0.000116153	P	P	P
gbs1525_RSAQ01658_at	gbs1525		0.000339278	0.00026491	0.000327668	0.000310619	P	P	P	0.000256019	0.000247292	0.000247077	0.000250129	P	P	P	0.000316919	0.000173475	0.000201132	0.000230509	P	P	P	0.000127882	0.000142968	0.000102995	0.000124615	P	P	P
gbs1526_RSAQ01659_at	gbs1526		0.000382179	0.000324592	0.000379072	0.000361948	P	P	P	0.000300027	0.000316538	0.000272403	0.000296323	P	P	P	0.000358035	0.000240784	0.000236053	0.000278291	P	P	P	0.000196938	0.000251805	0.000204425	0.000217723	P	P	P
gbs1527_RSAQ01660_at	gbs1527		0.000337706	0.000278597	0.000320122	0.000312142	P	P	P	0.000294314	0.000257318	0.000247153	0.000266262	P	P	P	0.000361246	0.000246633	0.000239774	0.000282551	P	P	P	0.000164968	0.000191912	0.000167138	0.000174673	P	P	P
gbs1528_RSAQ01661_at	gbs1528		0.000195542	0.000144829	0.000179731	0.000173367	P	P	P	0.000154685	0.000139781	0.000124088	0.000139518	P	P	P	0.000201744	0.000129389	9.60815e-05	0.000142405	P	P	P	0.00011893	0.000174095	0.000101169	0.000131398	P	P	P
gbs1529_RSAQ01662_at	gbs1529		0.000676094	0.000424898	0.000560146	0.000553713	P	P	P	0.00045919	0.000452095	0.000390956	0.00043408	P	P	P	7.81038e-05	7.49007e-05	6.65033e-05	7.31693e-05	P	P	P	6.36212e-05	5.06615e-05	3.91119e-05	5.11315e-05	P	P	M
gbs1530_RSAQ01663_at	gbs1530	rofA	0.000273591	0.00022532	0.000270208	0.000256373	P	P	P	0.000190856	0.000163991	0.000125339	0.000160062	P	P	P	0.000292149	0.000175499	0.000146794	0.000204814	P	P	P	0.00053039	0.000381893	0.000410935	0.000441073	P	P	P
gbs1531_RSAQ01664_at	gbs1531	UvrB	0.000259683	0.000224445	0.000261587	0.000248572	P	P	P	0.000262968	0.0003098	0.000340191	0.00030432	P	P	P	0.000301782	0.00028234	0.000227991	0.000270704	P	P	P	0.000187986	0.000135026	0.000131155	0.000151389	P	P	P
gbs1532_RSAQ01665_at	gbs1532		0.000552629	0.000560775	0.00061812	0.000577175	P	P	P	0.000534313	0.000611089	0.000598642	0.000581348	P	P	P	0.000321506	0.000256136	0.000250031	0.000275891	P	P	P	6.74577e-05	6.22535e-05	3.78081e-05	5.58398e-05	P	P	P
gbs1533_RSAQ01666_at	gbs1533	glnP	0.00169809	0.00193908	0.00173719	0.00179145	P	P	P	0.00202156	0.0020499	0.00199493	0.00202213	P	P	P	0.000945586	0.000828631	0.000622192	0.000798803	P	P	P	0.000123406	0.000107119	0.000130634	0.000120386	A	P	A
gbs1534_RSAQ01667_at	gbs1534	glnQ	0.00193198	0.00228133	0.00205958	0.00209097	P	P	P	0.00231765	0.00219723	0.00226801	0.00226096	P	P	P	0.00115375	0.000906625	0.000740696	0.000933691	P	P	P	0.000100387	0.000108192	0.000133763	0.000114114	P	P	P
gbs1535_RSAQ01668_at	gbs1535		0.000810872	0.000638879	0.000813406	0.000754386	P	P	P	0.000665256	0.000524403	0.000635645	0.000608435	P	P	P	0.00103929	0.000806757	0.000836777	0.000894273	P	P	P	0.000424568	0.000317278	0.000264657	0.000335501	P	P	P
gbs1536_RSAQ01669_at	gbs1536		0.000288205	0.000242708	0.000273944	0.000268286	P	P	P	0.000246175	0.000274532	0.000324192	0.000281633	P	P	P	0.000100455	6.70845e-05	0.000101854	8.97978e-05	P	P	P	8.31232e-06	2.59747e-05	3.36362e-05	2.26411e-05	A	A	A
gbs1537_RSAQ01670_at	gbs1537	obg	0.000755557	0.000565708	0.000684786	0.000668684	P	P	P	0.000809865	0.000919213	0.000846894	0.000858657	P	P	P	0.000386599	0.000327719	0.000394488	0.000369602	P	P	P	9.55917e-05	9.91763e-05	0.000107949	0.000100906	P	P	P
gbs1538_RSAQ01671_at	gbs1538		0.000289436	0.000198265	0.000246593	0.000244765	P	P	P	0.000269762	0.000231077	0.000168408	0.000223082	P	P	P	0.000253619	0.000231675	0.000262292	0.000249195	P	P	P	0.000143547	0.000175383	0.000156447	0.000158459	P	P	P
gbs1539_RSAQ01672_at	gbs1539		0.000619233	0.000651134	0.000629524	0.000633297	P	P	P	0.000727369	0.000785396	0.000801323	0.000771363	P	P	P	0.00106185	0.00097787	0.000822847	0.000954187	P	P	P	0.00354584	0.00264577	0.00269011	0.00296058	P	P	P
gbs1540_RSAQ01673_at	gbs1540		0.000205075	0.000175943	0.000210842	0.000197287	P	P	P	0.00019904	0.000190232	0.000193507	0.00019426	P	P	P	0.000163213	0.000114038	0.000138922	0.000138724	P	P	P	4.73163e-05	5.13055e-05	4.66735e-05	4.84318e-05	P	P	P
gbs1541_RSAQ01674_at	gbs1541	rsuA	0.000171813	0.000121473	0.000147814	0.000147033	P	P	P	0.000156924	0.000171792	0.000121586	0.000150101	P	P	P	4.00319e-05	3.77315e-05	5.55784e-05	4.44473e-05	P	P	P	2.11005e-05	1.45974e-05	1.66877e-05	1.74619e-05	A	A	A
gbs1542_RSAQ01675_at	gbs1542		0.000310442	0.000280109	0.000317558	0.000302703	P	P	P	0.00039754	0.000380593	0.000382539	0.000386891	P	P	P	0.00160207	0.00173756	0.00177111	0.00170358	P	P	P	0.00613321	0.00573655	0.00511375	0.00566117	P	P	P
gbs1543_RSAQ01676_at	gbs1543		0.000259029	0.000139617	0.000191893	0.000196846	P	P	P	0.000447956	0.000379046	0.000383032	0.000403345	P	P	P	0.00061132	0.000473303	0.000625532	0.000570052	P	P	P	0.000258961	0.000379102	0.00030768	0.000315248	P	P	P
gbs1544_RSAQ01677_at	gbs1544	gloA	0.000413084	0.000408545	0.000447472	0.000423034	P	P	P	0.000420857	0.000438588	0.00053184	0.000463762	P	P	P	0.000699182	0.000720385	0.000707826	0.000709131	P	P	P	0.000555966	0.000341965	0.000458913	0.000452281	P	P	P
gbs1545_RSAQ01678_at	gbs1545		0.000188444	0.000153344	0.000168938	0.000170242	P	P	P	0.000174913	0.000166183	0.000163669	0.000168255	P	P	P	0.000271341	0.000267551	0.000240633	0.000259842	P	P	P	0.000186068	0.000153058	0.000153319	0.000164148	P	P	P
gbs1546_RSAQ01679_at	gbs1546		0.000958013	0.00100461	0.000988913	0.000983846	P	P	P	0.000819825	0.000809638	0.000815844	0.000815102	P	P	P	0.000299655	0.000249613	0.000213488	0.000254252	P	P	P	8.02459e-05	0.000108836	8.05704e-05	8.98841e-05	P	P	P
gbs1547_RSAQ01680_at	gbs1547		0.000620935	0.00057673	0.000636386	0.00061135	P	P	P	0.000471852	0.000512314	0.000548597	0.000510921	P	P	P	0.000316377	0.000252312	0.000224413	0.000264367	P	P	P	4.69966e-05	6.91228e-05	8.70891e-05	6.77362e-05	A	P	P
gbs1548_RSAQ01681_at	gbs1548		0.00032063	0.000275493	0.000337827	0.000311317	P	P	P	0.000250267	0.000291006	0.000284952	0.000275408	P	P	P	0.000235146	0.00014997	0.000127329	0.000170815	P	P	P	8.79188e-05	8.17882e-05	5.89285e-05	7.62118e-05	P	P	P
gbs1549_RSAQ01682_at	gbs1549	secG	0.00110953	0.00129145	0.00124962	0.00121686	P	P	P	0.000920967	0.00107112	0.00111486	0.00103565	P	P	P	0.000869817	0.000768688	0.00070358	0.000780695	P	P	P	0.000319385	0.000347976	0.000403895	0.000357085	P	P	P
gbs1550_RSAQ01683_at	gbs1550		0.000297241	0.00027808	0.000317363	0.000297561	P	P	P	0.000311338	0.000348936	0.000322069	0.000327448	P	P	P	0.000326552	0.00020862	0.000229613	0.000254928	P	P	P	0.000153458	0.000197709	0.00017835	0.000176506	P	P	P
gbs1551_RSAQ01684_at	gbs1551		0.000272412	0.000274459	0.000293407	0.000280093	P	P	P	0.000202399	0.000208994	0.000211288	0.00020756	P	P	P	0.000133064	0.0001737	0.000157242	0.000154669	P	P	P	7.38518e-05	4.48654e-05	5.50174e-05	5.79115e-05	P	P	P
gbs1552_RSAQ01685_at	gbs1552		0.000106702	9.13935e-05	0.000107668	0.000101921	P	P	P	0.000108167	8.20438e-05	8.10574e-05	9.04227e-05	P	P	P	6.56773e-05	5.88747e-05	7.38501e-05	6.6134e-05	P	P	P	1.15094e-05	2.79067e-05	2.76391e-05	2.23517e-05	A	A	A
gbs1553_RSAQ01686_at	gbs1553	coaE	0.000247662	0.000186726	0.000208376	0.000214255	P	P	P	0.000198616	0.000210896	0.000196881	0.000202131	P	P	P	0.00015554	0.00012416	0.000105575	0.000128425	P	P	P	0.000112216	0.000133094	0.000124897	0.000123402	P	P	P
gbs1554_RSAQ01687_at	gbs1554	fpg	0.000238023	0.000150399	0.00019326	0.000193894	P	P	P	0.000203325	0.000217924	0.000204425	0.000208558	P	P	P	0.000163755	0.000109652	9.99458e-05	0.000124451	P	P	P	0.000122447	0.00015134	0.000126983	0.00013359	P	P	P
gbs1555_RSAQ01688_at	gbs1555	mutR	0.000216756	0.000156726	0.000193822	0.000189101	P	P	P	0.000165069	0.000165377	0.000194682	0.000175043	P	P	P	0.000168884	0.000117131	0.000105909	0.000130641	P	P	P	7.99262e-05	0.000107978	8.99573e-05	9.26205e-05	P	P	P
gbs1556_RSAQ01689_at	gbs1556		4.80342e-05	4.85814e-05	4.77411e-05	4.81189e-05	P	P	P	4.85248e-05	3.80722e-05	4.62535e-05	4.42835e-05	P	P	P	4.38683e-05	4.04306e-05	4.7182e-05	4.3827e-05	P	P	P	4.18813e-05	3.69228e-05	5.18884e-05	4.35642e-05	P	P	P
gbs1558_RSAQ01690_at	gbs1558		0.000159843	0.000150041	0.000174139	0.000161341	P	P	P	0.000122991	0.000136654	0.000185659	0.000148435	P	P	P	7.13902e-05	5.81999e-05	4.88518e-05	5.94806e-05	P	P	P	3.06916e-05	3.45614e-05	3.33755e-05	3.28762e-05	A	P	P
gbs1559_RSAQ01691_at	gbs1559		0.000679106	0.000595072	0.000672478	0.000648885	P	P	P	0.000656416	0.00060029	0.00080447	0.000687059	P	P	P	0.000735877	0.000611127	0.000606878	0.000651294	P	P	P	0.000459096	0.000532589	0.000495156	0.000495614	P	P	P
gbs1560_RSAQ01692_at	gbs1560	era	0.000763624	0.000883775	0.000798486	0.000815295	P	P	P	0.000813224	0.000844745	0.000819635	0.000825868	P	P	P	0.000939373	0.00100818	0.000789882	0.000912478	P	P	P	0.000462613	0.000550621	0.000641174	0.000551469	P	P	P
gbs1561_RSAQ01693_at	gbs1561	dgk	0.000469237	0.000558626	0.000457778	0.000495214	P	P	P	0.000506209	0.000565667	0.000494571	0.000522149	P	P	P	0.000719114	0.000753674	0.000694563	0.00072245	P	P	P	0.000326738	0.000544825	0.000429188	0.000433584	P	P	P
gbs1562_RSAQ01694_at	gbs1562		0.000746442	0.000745949	0.000746056	0.000746149	P	P	P	0.00066433	0.000714925	0.000769211	0.000716155	P	P	P	0.00108407	0.00122012	0.00107579	0.00112666	P	P	P	0.000544777	0.000597634	0.000784063	0.000642158	P	P	P
gbs1563_RSAQ01695_at	gbs1563		0.000355699	0.000335136	0.000351477	0.000347437	P	P	P	0.000241581	0.000267311	0.0002848	0.000264564	P	P	P	0.00024457	0.000203728	0.000185484	0.000211261	P	P	P	3.13311e-05	5.55988e-05	5.29314e-05	4.66204e-05	A	A	A
gbs1564_RSAQ01696_at	gbs1564		0.000232497	0.000184378	0.000228156	0.00021501	P	P	P	0.000200391	0.000224146	0.000222017	0.000215518	P	P	P	6.00061e-05	3.58196e-05	4.57985e-05	4.72081e-05	P	P	P	3.19705e-06	2.14667e-06	1.30373e-05	6.12701e-06	A	A	A
gbs1565_RSAQ01697_at	gbs1565		9.35803e-05	6.88733e-05	8.49817e-05	8.24784e-05	P	P	P	9.29575e-05	0.000105609	0.000134856	0.000111141	P	P	P	2.7647e-05	9.22201e-06	8.25328e-06	1.50408e-05	P	P	A	3.83646e-06	1.71734e-06	6.2579e-06	3.93723e-06	A	A	A
gbs1566_RSAQ01698_at	gbs1566	phoH	0.00044598	0.000496994	0.000464151	0.000469042	P	P	P	0.000477372	0.000527337	0.000627076	0.000543928	P	P	P	0.000269756	0.000185565	0.000143741	0.000199687	P	P	P	6.36212e-05	5.77455e-05	8.10919e-05	6.74862e-05	A	P	P
gbs1567_RSAQ01699_at	gbs1567		0.000140436	0.0001428	0.000144371	0.000142536	P	P	P	0.000159047	0.000171599	0.000235893	0.000188846	P	P	P	0.000904011	0.00104231	0.00101463	0.000986984	P	P	P	0.00160716	0.00188328	0.00225728	0.0019159	P	P	P
gbs1568_RSAQ01700_at	gbs1568		0.000681463	0.000755418	0.000736557	0.000724479	P	P	P	0.000592604	0.000632656	0.000622679	0.00061598	P	P	P	0.000458907	0.000514127	0.000509509	0.000494181	P	P	P	0.000185109	0.000240642	0.000235975	0.000220575	P	P	P
gbs1569_RSAQ01701_at	gbs1569	msrA.2	0.000486995	0.00049035	0.000480903	0.000486083	P	P	P	0.000444945	0.000516215	0.000458365	0.000473175	P	P	P	0.000299405	0.000309668	0.000321544	0.000310206	P	P	P	0.000136194	0.000132664	0.000132459	0.000133772	P	P	P
gbs1570_RSAQ01702_at	gbs1570		0.000661191	0.000603388	0.000650549	0.000638376	P	P	P	0.000559637	0.000619181	0.000577183	0.000585334	P	P	P	0.000513534	0.000523911	0.000535652	0.000524366	P	P	P	0.000199496	0.00018032	0.000222938	0.000200918	P	P	P
gbs1571_RSAQ01703_at	gbs1571	frr	0.00115845	0.00131054	0.00128247	0.00125049	P	P	P	0.00113228	0.00111096	0.00110106	0.00111477	P	P	P	0.00133027	0.00156583	0.00141183	0.00143598	P	P	P	0.00104192	0.00108428	0.00119604	0.00110741	P	P	P
gbs1572_RSAQ01704_at	gbs1572	pyrH	0.00129483	0.00137309	0.00133282	0.00133358	P	P	P	0.00128828	0.00133427	0.0012079	0.00127682	P	P	P	0.00145532	0.00159046	0.00146078	0.00150219	P	P	P	0.000672019	0.000798347	0.000754338	0.000741568	P	P	P
gbs1573_RSAQ01705_at	gbs1573		6.41155e-05	4.0385e-05	6.74969e-05	5.73325e-05	P	P	P	5.14972e-05	4.85815e-05	4.8225e-05	4.94346e-05	P	P	P	7.46428e-05	4.04869e-05	5.61986e-05	5.71094e-05	P	P	P	6.20227e-05	6.48295e-05	8.55246e-05	7.07923e-05	P	P	P
gbs1574_RSAQ01706_at	gbs1574		2.771e-05	1.68702e-05	2.76435e-05	2.40746e-05	P	P	P	2.00739e-05	2.05996e-05	1.80465e-05	1.95733e-05	P	P	P	3.75716e-05	1.94e-05	2.66681e-05	2.78799e-05	P	P	P	2.30187e-05	3.67081e-05	2.39886e-05	2.79051e-05	P	P	P
gbs1575_RSAQ01707_at	gbs1575		2.58243e-05	2.38331e-05	3.13797e-05	2.70124e-05	P	P	P	2.31236e-05	1.72147e-05	2.17998e-05	2.07127e-05	P	P	P	4.81633e-05	2.64289e-05	2.70498e-05	3.38807e-05	P	P	P	4.79557e-06	2.14667e-05	1.30373e-05	1.30999e-05	A	A	A
gbs1576_RSAQ01708_at	gbs1576		1.83599e-05	2.03318e-05	1.67766e-05	1.84894e-05	P	P	P	1.55187e-05	1.24436e-05	1.33832e-05	1.37818e-05	P	P	P	3.10247e-05	1.50701e-05	1.68405e-05	2.09784e-05	P	P	P	6.07439e-06	4.72268e-06	3.65044e-06	4.81584e-06	A	A	A
gbs1577_RSAQ01709_at	gbs1577		3.09577e-05	2.86475e-05	3.95116e-05	3.30389e-05	P	P	P	2.03441e-05	2.30174e-05	1.99042e-05	2.10886e-05	P	P	P	5.19997e-05	2.8397e-05	3.84994e-05	3.9632e-05	P	P	P	5.11527e-06	9.44536e-06	1.38195e-05	9.46004e-06	A	A	A
RSAQ01710_at	gbs1578 (gbsp001)	rplA	0.00187265	0.00249997	0.00207309	0.00214857	P	P	P	0.00190053	0.00187859	0.00187759	0.00188557	P	P	P	0.0011756	0.000885032	0.000827522	0.000962719	P	P	P	0.000230827	0.000168514	0.000250837	0.000216726	P	P	P
RSAQ01711_at	gbs1579 (gbsp002)	rplK	0.0022866	0.00293231	0.00240733	0.00254208	P	P	P	0.00240945	0.00239207	0.00233705	0.00237952	P	P	P	0.00158626	0.00134709	0.00115856	0.00136397	P	P	P	0.000265355	0.000255669	0.00026909	0.000263371	P	P	P
gbs1580_RSAQ01712_at	gbs1580		0.000369738	0.000273743	0.000347302	0.000330261	P	P	P	0.000276286	0.000287524	0.000280933	0.000281581	P	P	P	2.76887e-05	1.50139e-05	2.80993e-05	2.36006e-05	P	A	P	1.47064e-05	1.45974e-05	1.48625e-05	1.47221e-05	A	A	A
gbs1581_RSAQ01713_at	gbs1581		0.000363635	0.00022532	0.000286178	0.000291711	P	P	P	0.000304583	0.000269503	0.000253598	0.000275895	P	P	P	2.04329e-05	5.73564e-06	2.27084e-05	1.62923e-05	A	A	A	2.97325e-05	1.8676e-05	6.51864e-06	1.8309e-05	A	A	A
gbs1582_RSAQ01714_at	gbs1582		0.000194808	0.000174988	0.000197289	0.000189028	P	P	P	0.000113688	0.000122888	0.000134363	0.000123646	P	P	P	5.47519e-05	2.75536e-05	1.50754e-05	3.24603e-05	P	P	P	8.95173e-06	2.57601e-05	3.12895e-05	2.20004e-05	A	P	P
gbs1583_RSAQ01715_at	gbs1583		0.000419029	0.000341223	0.000395214	0.000385155	P	P	P	0.000237412	0.000208833	0.000356076	0.00026744	P	P	P	0.000575875	0.000490566	0.000450543	0.000505661	P	P	P	0.000167525	0.000136743	0.000161402	0.000155223	P	P	P
gbs1584_RSAQ01716_at	gbs1584		0.000157774	0.000129152	0.000145836	0.000144254	P	P	P	0.000186031	0.000163926	0.00014331	0.000164422	P	P	P	0.000111714	0.000125566	0.000157671	0.00013165	P	P	P	4.7636e-05	7.89975e-05	7.82237e-05	6.82857e-05	P	P	P
gbs1585_RSAQ01717_at	gbs1585	ftsK	0.000359131	0.000298173	0.000347765	0.000335023	P	P	P	0.000368163	0.000343617	0.000347508	0.000353096	P	P	P	0.000165298	0.000129333	0.000151183	0.000148605	P	P	P	4.41192e-05	5.10908e-05	2.9725e-05	4.1645e-05	P	P	P
gbs1586_RSAQ01718_at	gbs1586		0.000661924	0.00065551	0.000683931	0.000667122	P	P	P	0.000645607	0.000634461	0.00059595	0.000625339	P	P	P	0.000519872	0.000468129	0.000436374	0.000474792	P	P	P	9.17552e-05	7.29869e-05	8.83928e-05	8.43783e-05	P	P	P
gbs1587_RSAQ01719_at	gbs1587	mtsC	0.000510829	0.000499501	0.000546642	0.000518991	P	P	P	0.000471119	0.000418149	0.000508827	0.000466032	P	P	P	0.000661193	0.000611014	0.000554973	0.00060906	P	P	P	0.000100387	0.000129874	0.000149147	0.000126469	P	P	P
gbs1588_RSAQ01720_at	gbs1588	mtsB	0.000497524	0.000454063	0.000517314	0.000489634	P	P	P	0.000542111	0.000478175	0.000436944	0.000485743	P	P	P	0.000667615	0.000626366	0.000647286	0.000647089	P	P	P	7.96065e-05	0.000105402	8.65676e-05	9.05254e-05	P	P	P
gbs1589_RSAQ01721_at	gbs1589	mtsA	0.00175493	0.00193176	0.00177475	0.00182048	P	P	P	0.00175805	0.00165071	0.00170827	0.00170568	P	P	P	0.00295677	0.00356931	0.00334363	0.0032899	P	P	P	0.000957835	0.00105595	0.001201	0.00107159	P	P	P
gbs1590_RSAQ01722_at	gbs1590	scaR	0.000289305	0.000226952	0.0002737	0.000263319	P	P	P	0.000205719	0.000224307	0.000279265	0.00023643	P	P	P	0.00060248	0.000656731	0.000704391	0.000654534	P	P	P	0.00133285	0.000762498	0.000799707	0.000965018	P	P	P
gbs1591_RSAQ01723_at	gbs1591	pfs	0.000633009	0.000609953	0.000618388	0.00062045	P	P	P	0.00053964	0.000587363	0.000539877	0.000555627	P	P	P	0.000540097	0.000615457	0.000599579	0.000585044	P	P	P	0.000219637	0.000198567	0.000323846	0.00024735	P	P	P
gbs1592_RSAQ01724_at	gbs1592		0.000658441	0.000562167	0.000670354	0.000630321	P	P	P	0.000724011	0.000700354	0.000680382	0.000701582	P	P	P	0.000683919	0.000610902	0.000694945	0.000663255	P	P	P	0.000231786	0.000194918	0.000207293	0.000211332	P	P	P
gbs1593_RSAQ01725_at	gbs1593		0.000427541	0.000371781	0.000408303	0.000402542	P	P	P	0.000448304	0.000443713	0.000436451	0.000442823	P	P	P	0.000407324	0.000413191	0.000402789	0.000407768	P	P	P	0.000101346	0.000151126	0.000201556	0.000151343	P	P	P
gbs1594_RSAQ01726_at	gbs1594	gcaD	0.000484035	0.000403572	0.000475165	0.000454257	P	P	P	0.00053659	0.0005098	0.000472961	0.00050645	P	P	P	0.000432719	0.000379115	0.000394822	0.000402219	P	P	P	0.000179354	0.000168084	0.000198688	0.000182042	P	P	P
gbs1595_RSAQ01727_at	gbs1595		0.00019418	0.000158874	0.000197607	0.000183554	P	P	P	0.000163795	0.000181044	0.000180427	0.000175089	P	P	P	0.000105667	0.000144572	0.00015624	0.000135493	P	P	P	4.41192e-05	7.57775e-05	7.4834e-05	6.49102e-05	P	P	P
gbs1596_RSAQ01728_at	gbs1596		6.59227e-05	4.34089e-05	6.97436e-05	5.96917e-05	P	P	P	6.60508e-05	6.25725e-05	7.05556e-05	6.6393e-05	P	P	P	3.33182e-05	3.21646e-05	4.10756e-05	3.55195e-05	P	P	P	2.04611e-05	2.16814e-05	2.84213e-05	2.35213e-05	A	A	P
gbs1597_RSAQ01729_at	gbs1597		0.000278541	0.000230453	0.000276313	0.000261769	P	P	P	0.000290492	0.000276144	0.0002779	0.000281512	P	P	P	0.00038956	0.000283183	0.000291202	0.000321315	P	P	P	0.000156336	0.000185043	0.000134023	0.000158467	P	P	P
gbs1598_RSAQ01730_at	gbs1598		0.000412482	0.000382961	0.000462027	0.000419157	P	P	P	0.000452126	0.000448839	0.000432963	0.000444643	P	P	P	0.000572122	0.000542805	0.000514423	0.000543117	P	P	P	0.000126283	0.000208871	0.000160619	0.000165258	P	P	P
gbs1599_RSAQ01731_at	gbs1599		0.000376914	0.000347828	0.000360513	0.000361752	P	P	P	0.000377003	0.000428207	0.000379165	0.000394792	P	P	P	0.000562531	0.0005202	0.000495435	0.000526055	P	P	P	0.000221236	0.000354416	0.000287081	0.000287578	P	P	P
gbs1600_RSAQ01732_at	gbs1600	fabG	0.000203949	0.00018589	0.000212137	0.000200659	P	P	P	0.000257872	0.000247002	0.000203174	0.000236016	P	P	P	0.000371004	0.000337109	0.000335474	0.000347862	P	P	P	0.000180953	0.000182038	0.000273001	0.000211997	P	P	P
gbs1601_RSAQ01733_at	gbs1601		0.000349361	0.00029483	0.000337045	0.000327079	P	P	P	0.0003218	0.000399839	0.000322599	0.000348079	P	P	P	0.000550855	0.000418758	0.000503927	0.00049118	P	P	P	0.00076889	0.000829474	0.000772068	0.000790144	P	P	P
gbs1602_RSAQ01734_at	gbs1602		0.000151436	0.000117455	0.000142808	0.000137233	P	P	P	0.000165262	0.000182753	0.000168029	0.000172015	P	P	P	0.000271258	0.000206539	0.000204281	0.000227359	P	P	P	9.46326e-05	0.00017431	0.000120986	0.000129976	P	P	P
gbs1603_RSAQ01735_at	gbs1603		0.00027291	0.000200254	0.000255629	0.000242931	P	P	P	0.000320449	0.00031441	0.000228235	0.000287698	P	P	P	0.00048155	0.000393173	0.000486848	0.000453857	P	P	P	0.000225072	0.000330373	0.000272479	0.000275975	P	P	P
gbs1605_RSAQ01736_at	gbs1605		0.00012941	8.69372e-05	0.000106789	0.000107712	P	P	P	8.7746e-05	6.80851e-05	6.81671e-05	7.46661e-05	P	P	P	4.66621e-05	4.84718e-05	6.05876e-05	5.19072e-05	P	P	P	9.49523e-05	0.000105402	8.63069e-05	9.55537e-05	P	P	P
gbs1606_RSAQ01737_at	gbs1606		0.000111469	7.96957e-05	9.84615e-05	9.65421e-05	P	P	P	5.17289e-05	6.24113e-05	6.10395e-05	5.83932e-05	P	P	P	2.52284e-05	3.72254e-05	4.96151e-05	3.73563e-05	P	P	P	6.10636e-05	7.12695e-05	4.9281e-05	6.0538e-05	P	P	P
gbs1607_RSAQ01738_at	gbs1607		0.000145046	0.000101062	0.000136068	0.000127392	P	P	P	4.27728e-05	6.10251e-05	5.59213e-05	5.32397e-05	P	P	P	3.10247e-05	4.22301e-05	3.93581e-05	3.75376e-05	P	P	P	6.77774e-05	8.05002e-05	7.43126e-05	7.41967e-05	P	P	P
gbs1608_RSAQ01739_at	gbs1608		0.000113957	8.58231e-05	0.000105348	0.000101709	P	P	P	4.28114e-05	4.84203e-05	5.01964e-05	4.71427e-05	P	P	P	2.74385e-05	2.81159e-05	3.52076e-05	3.0254e-05	P	P	P	6.74577e-05	4.59388e-05	4.04156e-05	5.12707e-05	P	A	A
gbs1609_RSAQ01740_at	gbs1609		0.00014921	0.0001315	0.000154457	0.000145056	P	P	P	4.07268e-05	5.30303e-05	4.432e-05	4.60257e-05	P	P	P	2.37689e-05	4.04306e-05	4.89949e-05	3.77315e-05	P	P	P	6.58592e-05	7.49189e-05	8.23957e-05	7.43913e-05	A	P	A
gbs1610_RSAQ01741_at	gbs1610		0.00033789	0.000293438	0.000311917	0.000314415	P	P	P	0.000207417	0.000223694	0.000234187	0.000221766	P	P	P	3.56951e-05	3.72254e-05	3.74021e-05	3.67742e-05	P	P	A	7.0335e-06	4.50801e-06	4.17193e-06	5.23781e-06	A	A	A
gbs1611_RSAQ01742_at	gbs1611	metG	0.000703411	0.000794968	0.000736068	0.000744816	P	P	P	0.000734164	0.000663668	0.000665634	0.000687822	P	P	P	0.000487263	0.00046678	0.000475541	0.000476528	P	P	P	0.000144826	0.000135455	0.000176003	0.000152095	P	P	P
gbs1612_RSAQ01743_at	gbs1612		0.000206856	0.000176421	0.000201001	0.000194759	P	P	P	0.000217802	0.00021009	0.000232708	0.0002202	P	P	P	0.000397275	0.000435009	0.000440048	0.000424111	P	P	P	0.000125324	0.000126439	0.000137674	0.000129812	P	P	P
gbs1613_RSAQ01744_at	gbs1613		0.000183546	0.000156765	0.000198437	0.000179583	P	P	P	0.000100408	0.000117279	0.000108013	0.000108567	P	P	P	4.72042e-05	3.40202e-05	3.24406e-05	3.78883e-05	P	P	P	3.45281e-05	5.36668e-06	2.08597e-05	2.02515e-05	A	A	A
gbs1614_RSAQ01745_at	gbs1614		0.000185511	0.00013329	0.000173138	0.00016398	P	P	P	0.000225252	0.000222276	0.000286089	0.000244539	P	P	P	0.000154623	0.000116119	0.000116214	0.000128985	P	P	P	8.40823e-05	4.95881e-05	4.53698e-05	5.96801e-05	P	P	P
gbs1615_RSAQ01746_at	gbs1615		0.000508183	0.000407908	0.000449182	0.000455091	P	P	P	0.000596696	0.00063214	0.000604405	0.00061108	P	P	P	0.000386558	0.000318778	0.000321067	0.000342134	P	P	P	0.000177436	0.000259962	0.000225024	0.000220807	P	P	P
gbs1616_RSAQ01747_at	gbs1616	exoA	0.000715747	0.000615523	0.000670036	0.000667102	P	P	P	0.000776936	0.000764216	0.000868505	0.000803219	P	P	P	0.000495019	0.000409423	0.000414143	0.000439528	P	P	P	0.000380449	0.000362144	0.000310809	0.000351134	P	P	P
gbs1617_RSAQ01748_at	gbs1617		0.000330923	0.000335335	0.000332503	0.00033292	P	P	P	0.000274356	0.000316022	0.000352437	0.000314272	P	P	P	0.00030812	0.00034217	0.000298215	0.000316168	P	P	P	0.00012948	9.01602e-05	0.000154362	0.000124667	P	P	P
gbs1618_RSAQ01749_at	gbs1618		0.000331394	0.000285799	0.000297216	0.000304803	P	P	P	0.000281498	0.000315313	0.000311605	0.000302805	P	P	P	0.000377175	0.000296679	0.000246835	0.000306896	P	P	P	8.05656e-05	7.94269e-05	0.000118118	9.27035e-05	P	P	P
gbs1619_RSAQ01750_at	gbs1619		0.000545086	0.000494209	0.000540024	0.00052644	P	P	P	0.000572337	0.000461122	0.000423523	0.000485661	P	P	P	4.17833e-05	4.27924e-05	4.90903e-05	4.45553e-05	P	P	P	1.37473e-05	1.88907e-05	2.42494e-05	1.89625e-05	M	M	P
gbs1620_RSAQ01751_at	gbs1620		0.000553703	0.000493254	0.000527253	0.000524737	P	P	P	0.000683245	0.00049655	0.000451199	0.000543665	P	P	P	5.16244e-05	4.27924e-05	5.70096e-05	5.04755e-05	P	P	P	5.27513e-05	2.64041e-05	2.16419e-05	3.35991e-05	A	M	A
gbs1621_RSAQ01752_at	gbs1621	serC	0.000547784	0.000449766	0.000492649	0.000496733	P	P	P	0.000672823	0.000458543	0.000413287	0.000514884	P	P	P	6.50518e-05	5.3139e-05	5.82023e-05	5.87977e-05	P	A	P	3.38887e-05	3.45614e-05	5.08454e-05	3.97652e-05	A	A	A
gbs1622_RSAQ01753_at	gbs1622	cutC	0.000427594	0.000378067	0.000406471	0.000404044	P	P	P	0.00032234	0.000345938	0.000446119	0.000371466	P	P	P	0.000484636	0.000290268	0.000246215	0.000340373	P	P	P	0.00011893	7.77095e-05	9.38685e-05	9.6836e-05	P	P	P
gbs1623_RSAQ01754_at	gbs1623		0.000619076	0.000627619	0.000624566	0.000623754	P	P	P	0.000562725	0.00064784	0.000571079	0.000593881	P	P	P	0.00043543	0.000388224	0.000358755	0.000394136	P	P	P	7.12941e-05	8.45789e-05	0.00010821	8.80277e-05	A	A	P
gbs1624_RSAQ01755_at	gbs1624		0.000778081	0.000772527	0.000783394	0.000778001	P	P	P	0.000752076	0.000753191	0.000786045	0.000763771	P	P	P	0.000720699	0.00067495	0.000646713	0.000680787	P	P	P	6.84168e-05	0.000115491	8.94358e-05	9.11145e-05	P	P	P
gbs1625_RSAQ01756_at	gbs1625	dnaX	0.000563708	0.000545576	0.000581221	0.000563502	P	P	P	0.000547824	0.000569922	0.000558303	0.000558683	P	P	P	0.000486387	0.000485055	0.000441383	0.000470942	P	P	P	6.77774e-05	4.70121e-05	6.3622e-05	5.94705e-05	P	P	P
gbs1626_RSAQ01757_at	gbs1626	tmk	0.000479766	0.000456012	0.000483712	0.000473163	P	P	P	0.000543925	0.000542811	0.000575439	0.000554058	P	P	P	0.000472334	0.000435515	0.000454217	0.000454022	P	P	P	6.90562e-05	0.000104543	0.000124115	9.92381e-05	P	P	P
gbs1627_RSAQ01758_at	gbs1627		2.14504e-05	1.04245e-05	1.30647e-05	1.49799e-05	P	P	P	1.43219e-05	1.51837e-05	1.13359e-05	1.36138e-05	P	P	P	7.63107e-06	1.2371e-06	9.06429e-06	5.97749e-06	A	A	A	5.75468e-06	1.97494e-05	1.04298e-06	8.84902e-06	A	A	A
gbs1628_RSAQ01759_at	gbs1628		2.79458e-05	1.90983e-05	2.52991e-05	2.41144e-05	A	A	M	2.34324e-05	2.02772e-05	2.17619e-05	2.18238e-05	A	A	A	3.87809e-06	2.13681e-06	6.72666e-06	4.24719e-06	A	A	A	2.55764e-05	9.87469e-06	9.38685e-06	1.4946e-05	A	A	A
gbs1629_RSAQ01760_at	gbs1629		1.41169e-05	8.87276e-06	1.97802e-05	1.42566e-05	P	P	P	9.53509e-06	1.23146e-05	1.29662e-05	1.16053e-05	P	P	P	7.38088e-06	7.36636e-06	1.01616e-05	8.30295e-06	A	A	A	2.2699e-05	1.11627e-05	4.17193e-06	1.26779e-05	A	A	A
gbs1630_RSAQ01761_at	gbs1630		1.60551e-05	1.32097e-05	1.72405e-05	1.55018e-05	P	M	P	7.99095e-06	9.15538e-06	6.14186e-06	7.76273e-06	A	A	A	6.33838e-06	7.87245e-07	5.6294e-06	4.25168e-06	A	A	A	2.23793e-06	7.51335e-06	2.8682e-06	4.20649e-06	A	A	A
gbs1631_RSAQ01762_at	gbs1631		2.28385e-05	1.83821e-05	2.442e-05	2.18802e-05	P	P	P	1.75646e-05	1.40232e-05	1.66437e-05	1.60772e-05	P	P	P	7.04728e-06	7.59129e-06	1.11634e-05	8.60066e-06	A	A	A	2.90931e-05	3.43468e-06	1.69485e-05	1.64921e-05	A	A	A
gbs1632_RSAQ01763_at	gbs1632		0.000103009	6.25072e-05	7.68254e-05	8.07805e-05	P	P	P	5.92566e-05	5.49e-05	5.5163e-05	5.64399e-05	P	P	P	5.67118e-06	1.0684e-06	9.49365e-06	5.41108e-06	A	A	A	3.06916e-05	1.52414e-05	6.51864e-06	1.74839e-05	A	A	A
gbs1633_RSAQ01764_at	gbs1633		0.000669415	0.000689768	0.00073895	0.000699378	P	P	P	0.000495632	0.000605835	0.000677425	0.000592964	P	P	P	0.00053772	0.000693619	0.000600629	0.000610656	P	P	P	0.00014099	0.000133952	0.000175482	0.000150141	P	P	P
gbs1634_RSAQ01765_at	gbs1634	clpP	0.00102553	0.00108208	0.00115577	0.0010878	P	P	P	0.000837776	0.000958865	0.00109844	0.000965029	P	P	P	0.000639301	0.000609777	0.00054901	0.000599363	P	P	P	0.000264715	0.000175383	0.00025162	0.000230573	P	P	P
gbs1635_RSAQ01766_at	gbs1635	upp	0.00100764	0.00127091	0.00112237	0.00113364	P	P	P	0.000930077	0.00106331	0.000963969	0.000985786	P	P	P	0.000833122	0.000943119	0.000877662	0.000884634	P	P	P	0.000222195	0.000328441	0.000380167	0.000310268	P	P	P
gbs1636_RSAQ01767_at	gbs1636		0.000209711	0.000168662	0.00020254	0.000193638	P	P	P	0.000216914	0.000242908	0.000256138	0.000238653	P	P	P	9.20733e-05	6.0168e-05	6.59785e-05	7.27399e-05	P	P	P	1.4067e-05	3.17707e-05	2.08597e-05	2.22325e-05	A	A	P
gbs1637_RSAQ01768_at	gbs1637		0.000436001	0.000378465	0.000438095	0.00041752	P	P	P	0.000261076	0.000287524	0.000249693	0.000266098	P	P	P	0.000148702	0.000114994	9.43641e-05	0.000119353	P	P	P	1.98217e-05	2.91947e-05	3.93726e-05	2.9463e-05	A	M	A
gbs1638_RSAQ01769_at	gbs1638		0.000797253	0.000814743	0.00078989	0.000800629	P	P	P	0.000624336	0.000713539	0.000661387	0.000666421	P	P	P	0.000208791	0.000188264	0.000157432	0.000184829	P	P	P	4.79557e-05	4.85148e-05	3.59829e-05	4.41511e-05	A	A	A
gbs1639_RSAQ01770_at	gbs1639		0.000303082	0.000200174	0.00029558	0.000266279	P	P	P	0.000401092	0.000376724	0.000359754	0.00037919	P	P	P	0.000119971	6.83778e-05	7.25143e-05	8.69544e-05	P	P	P	4.73163e-05	3.64934e-05	1.92952e-05	3.43683e-05	A	A	A
gbs1640_RSAQ01771_at	gbs1640		0.000597652	0.000449288	0.000541074	0.000529338	P	P	P	0.000620283	0.000585461	0.000577752	0.000594499	P	P	P	0.000161712	8.98584e-05	0.000108676	0.000120082	P	P	P	6.04242e-05	4.80855e-05	6.59687e-05	5.81595e-05	P	P	P
gbs1641_RSAQ01772_at	gbs1641		0.000634948	0.000450084	0.000557363	0.000547465	P	P	P	0.000527943	0.000617343	0.000594396	0.000579894	P	P	P	0.000490015	0.000414709	0.000521626	0.00047545	P	P	P	0.000326738	0.000471624	0.000407806	0.000402056	P	P	P
gbs1642_RSAQ01773_at	gbs1642		0.000506638	0.000312934	0.00044652	0.000422031	P	P	P	0.000518871	0.000499645	0.000561791	0.000526769	P	P	P	0.000413454	0.000269688	0.000344061	0.000342401	P	P	P	0.000111257	0.000199641	0.000149147	0.000153348	P	P	P
gbs1643_RSAQ01774_at	gbs1643	scpB	0.000406431	0.000269207	0.000322564	0.000332734	P	P	P	0.000356118	0.000361702	0.00038743	0.000368417	P	P	P	0.000358285	0.000248432	0.000291727	0.000299481	P	P	P	9.43129e-05	0.000116779	9.85619e-05	0.000103218	A	M	P
gbs1644_RSAQ01775_at	gbs1644	scpA	0.000585892	0.000484103	0.000596899	0.000555631	P	P	P	0.000563111	0.00055735	0.000623323	0.000581261	P	P	P	0.000594265	0.000431523	0.000464903	0.000496897	P	P	P	0.000166886	0.000194703	0.000184869	0.000182153	P	P	P
gbs1645_RSAQ01776_at	gbs1645		0.00046764	0.000344088	0.00041707	0.000409599	P	P	P	0.000476948	0.000456286	0.000495557	0.000476264	P	P	P	0.000535134	0.000362414	0.000393009	0.000430186	P	P	P	0.000116372	0.000161215	0.000190084	0.00015589	P	P	P
gbs1646_RSAQ01777_at	gbs1646		0.000423927	0.000303226	0.000402564	0.000376572	P	P	P	0.000410434	0.000404449	0.000430613	0.000415165	P	P	P	0.000505277	0.000325582	0.000332278	0.000387712	P	P	P	0.000124045	0.000111198	7.43126e-05	0.000103185	P	P	P
gbs1647_RSAQ01778_at	gbs1647		0.000683741	0.000622844	0.000704737	0.000670441	P	P	P	0.000736943	0.000765731	0.00078468	0.000762451	P	P	P	0.000801346	0.000657687	0.000636027	0.000698353	P	P	P	0.00018447	0.000239998	0.000187737	0.000204068	P	P	P
gbs1648_RSAQ01779_at	gbs1648		0.000544013	0.000443002	0.000475653	0.000487556	P	P	P	0.00053964	0.000579303	0.000539157	0.0005527	P	P	P	0.000521749	0.000364382	0.000458224	0.000448118	P	P	P	0.000116692	0.000175812	0.000131677	0.000141394	P	P	P
gbs1649_RSAQ01780_at	gbs1649	glr	0.000347895	0.000295547	0.000350549	0.00033133	P	P	P	0.000370826	0.000410187	0.000366806	0.000382606	P	P	P	0.00037655	0.000264458	0.000261338	0.000300782	P	P	P	0.000125005	6.05362e-05	6.44042e-05	8.33151e-05	P	P	P
gbs1650_RSAQ01781_at	gbs1650		0.0011342	0.00120419	0.00115631	0.0011649	P	P	P	0.00103218	0.00104368	0.0011097	0.00106186	P	P	P	0.00122881	0.00116242	0.000992779	0.001128	P	P	P	0.000667543	0.000645719	0.000684979	0.00066608	P	P	P
gbs1651_RSAQ01782_at	gbs1651		8.49111e-05	8.70565e-05	8.88889e-05	8.69522e-05	P	P	P	4.19621e-05	4.50999e-05	4.28035e-05	4.32885e-05	P	P	P	4.25339e-06	9.95302e-06	1.9035e-05	1.10805e-05	A	A	P	7.35321e-06	1.88907e-05	9.90834e-06	1.20507e-05	A	A	A
gbs1652_RSAQ01783_at	gbs1652		0.000299782	0.00023097	0.000301319	0.000277357	P	P	P	0.000265477	0.000250032	0.000252044	0.000255851	P	P	P	0.000202119	0.000231394	0.000332994	0.000255502	P	P	P	6.23424e-05	6.61175e-05	7.53555e-05	6.79385e-05	A	P	P
gbs1653_RSAQ01784_at	gbs1653		0.000891593	0.000958259	0.000912698	0.00092085	P	P	P	0.00103878	0.00105387	0.00102285	0.0010385	P	P	P	0.00160845	0.00169241	0.00142333	0.00157473	P	P	P	0.00173823	0.00189594	0.00150268	0.00171228	P	P	P
gbs1654_RSAQ01785_at	gbs1654		0.000646576	0.000603547	0.000637069	0.000629064	P	P	P	0.000798053	0.000795744	0.000800148	0.000797982	P	P	P	0.0012309	0.00119515	0.00113337	0.00118647	P	P	P	0.00112536	0.00120536	0.000936599	0.0010891	P	P	P
gbs1655_RSAQ01786_at	gbs1655		0.000563787	0.00052035	0.00057094	0.000551692	P	P	P	0.000534544	0.000552611	0.000583856	0.000557004	P	P	P	0.000583256	0.000601455	0.000498154	0.000560955	P	P	P	0.000165607	0.000151984	0.000168703	0.000162098	P	P	P
gbs1656_RSAQ01787_at	gbs1656		0.000454308	0.000319857	0.000374432	0.000382866	P	P	P	0.000374957	0.000403868	0.00039706	0.000391962	P	P	P	0.000754142	0.000721172	0.000699525	0.000724946	P	P	P	0.000116053	0.000172807	0.000214855	0.000167905	P	P	P
gbs1657_RSAQ01788_at	gbs1657		0.00117171	0.00125325	0.00119963	0.0012082	P	P	P	0.00122551	0.00127121	0.0013197	0.00127214	P	P	P	0.000711066	0.000639693	0.000591469	0.000647409	P	P	P	0.000337608	0.000282717	0.000306116	0.000308814	P	P	P
gbs1658_RSAQ01789_at	gbs1658		0.000379717	0.000361476	0.000403248	0.00038148	P	P	P	0.000380168	0.000446679	0.000457531	0.000428126	P	P	P	0.000555275	0.000500238	0.000528591	0.000528035	P	P	P	0.000813968	0.000628331	0.000743647	0.000728649	P	P	P
gbs1659_RSAQ01790_at	gbs1659		0.000283203	0.000262443	0.000291575	0.000279074	P	P	P	0.000306976	0.000369149	0.000334807	0.000336977	P	P	P	0.000393188	0.000319903	0.000370109	0.000361067	P	P	P	0.000314589	0.000342609	0.000336101	0.0003311	P	P	P
gbs1660_RSAQ01791_at	gbs1660	amiC	8.96517e-05	6.48945e-05	7.77289e-05	7.7425e-05	P	P	P	8.21099e-05	7.73372e-05	6.775e-05	7.57324e-05	P	P	P	4.34513e-05	4.26237e-05	5.86317e-05	4.82356e-05	P	P	P	1.53458e-05	2.31841e-05	3.36362e-05	2.40554e-05	A	A	A
gbs1661_RSAQ01792_at	gbs1661	greA	0.000779024	0.000716068	0.000801563	0.000765552	P	P	P	0.000523967	0.000632753	0.000649028	0.000601916	P	P	P	0.000292942	0.000161947	0.000150658	0.000201849	P	P	P	2.65355e-05	2.53307e-05	3.59829e-05	2.9283e-05	A	P	P
gbs1662_RSAQ01793_at	gbs1662		0.00113501	0.00134603	0.00120154	0.00122753	P	P	P	0.00114097	0.00120629	0.00109803	0.00114843	P	P	P	0.00074747	0.000607134	0.000609788	0.000654797	P	P	P	0.000171362	0.00021939	0.000197124	0.000195959	P	P	P
gbs1663_RSAQ01794_at	gbs1663		0.000513762	0.000464646	0.000523199	0.000500536	P	P	P	0.000461082	0.000430948	0.000529982	0.000474004	P	P	P	0.000379052	0.00027115	0.000295544	0.000315249	P	P	P	6.26621e-05	8.71549e-05	5.84071e-05	6.9408e-05	P	P	P
gbs1664_RSAQ01795_at	gbs1664	murC	0.00109169	0.00102423	0.00113614	0.00108402	P	P	P	0.00105593	0.00107099	0.000950017	0.00102564	P	P	P	0.00098591	0.000714818	0.000650244	0.000783657	P	P	P	0.000315548	0.000326938	0.000308984	0.000317157	P	P	P
gbs1665_RSAQ01796_at	gbs1665		0.000955211	0.00101229	0.000959902	0.000975801	P	P	P	0.000938222	0.000938362	0.000892503	0.000923029	P	P	P	0.0010701	0.000992322	0.000847702	0.000970042	P	P	P	0.000449185	0.000592482	0.000533225	0.000524964	P	P	P
gbs1666_RSAQ01797_at	gbs1666	snf	0.000590737	0.000573785	0.000594994	0.000586505	P	P	P	0.00057504	0.000593584	0.000606224	0.000591616	P	P	P	0.000535301	0.000693619	0.000787401	0.000672107	P	P	P	0.000273028	0.000353986	0.000304551	0.000310522	P	P	P
gbs1667_RSAQ01798_at	gbs1667	pgdA	0.000906757	0.000942184	0.00086547	0.000904804	P	P	P	0.000884293	0.00106721	0.000815124	0.00092221	P	P	P	0.0009209	0.000891161	0.000883959	0.000898673	P	P	P	0.000399951	0.000786755	0.00068524	0.000623982	P	P	P
gbs1668_RSAQ01799_at	gbs1668	dnaI	0.000508314	0.0004095	0.00048735	0.000468388	P	P	P	0.000581371	0.000559026	0.000476525	0.000538974	P	P	P	0.000459699	0.000379452	0.000446536	0.000428562	P	P	P	0.000297645	0.000492876	0.000451872	0.000414131	P	P	P
gbs1669_RSAQ01800_at	gbs1669	dnaB	0.000614152	0.000529063	0.00057724	0.000573485	P	P	P	0.000606888	0.000630367	0.000599324	0.000612193	P	P	P	0.000669867	0.000641661	0.000662457	0.000657995	P	P	P	0.000424248	0.000552553	0.000636741	0.000537847	P	P	P
gbs1670_RSAQ01801_at	gbs1670		0.000627771	0.000570483	0.00070779	0.000635348	P	P	P	0.000600595	0.000639297	0.000650696	0.000630196	P	P	P	0.000768904	0.000794442	0.000728865	0.00076407	P	P	P	0.000463252	0.000556632	0.000608059	0.000542648	P	P	P
gbs1671_RSAQ01802_at	gbs1671	covS	0.0007554	0.000721758	0.000736288	0.000737815	P	P	P	0.000658694	0.000741328	0.00068277	0.000694264	P	P	P	0.000422044	0.000293867	0.000282567	0.000332826	P	P	P	0.000373735	0.000326294	0.00035305	0.000351026	P	P	P
gbs1672_RSAQ01803_at	gbs1672	covR	0.00118954	0.0013931	0.00119824	0.0012603	P	P	P	0.00138857	0.00132079	0.00134416	0.00135117	P	P	P	0.00147588	0.0012786	0.00114105	0.00129851	P	P	P	0.000602643	0.000628331	0.00058381	0.000604928	P	P	P
gbs1673_RSAQ01804_at	gbs1673		0.000654957	0.000635656	0.000646496	0.000645703	P	P	P	0.000852677	0.000819664	0.000936937	0.000869759	P	P	P	0.00102957	0.000818622	0.000744942	0.000864378	P	P	P	0.000282299	0.000270695	0.000243276	0.000265423	P	P	P
gbs1674_RSAQ01805_at	gbs1674		0.00095432	0.000939319	0.000968962	0.0009542	P	P	P	0.000964048	0.000909219	0.000922379	0.000931882	P	P	P	0.000560696	0.000796411	0.00103757	0.000798227	P	P	P	9.30341e-05	0.00010025	0.000131416	0.000108233	P	P	P
gbs1675_RSAQ01806_at	gbs1675	lemA	0.00118548	0.00129694	0.00114864	0.00121035	P	P	P	0.00116529	0.00107402	0.00103953	0.00109294	P	P	P	0.000782456	0.000986361	0.00113132	0.000966712	P	P	P	0.000148663	0.000164864	0.000196081	0.000169869	P	P	P
gbs1676_RSAQ01807_at	gbs1676	gidB	0.000408003	0.0003306	0.000376752	0.000371785	P	P	P	0.000480538	0.000442134	0.000455332	0.000459335	P	P	P	0.000282475	0.000199285	0.000212391	0.000231384	P	P	P	1.34276e-05	2.89801e-05	1.747e-05	1.99592e-05	A	P	A
gbs1677_RSAQ01808_at	gbs1677		0.000307744	0.000239246	0.00026315	0.000270047	P	P	P	0.00036519	0.000436234	0.000362635	0.00038802	P	P	P	0.000134023	0.000117131	0.000127282	0.000126145	P	P	P	3.19705e-05	3.75668e-05	3.02465e-05	3.32613e-05	A	A	A
gbs1678_RSAQ01809_at	gbs1678		0.000461721	0.000410893	0.000483883	0.000452166	P	P	P	0.000508719	0.000488265	0.000585486	0.00052749	P	P	P	0.000209083	0.000156099	0.000162489	0.00017589	P	P	P	6.04242e-05	5.25935e-05	3.83296e-05	5.04491e-05	P	P	P
gbs1679_RSAQ01810_at	gbs1679		0.000723316	0.000640868	0.000703541	0.000689242	P	P	P	0.000621325	0.000602901	0.000635607	0.000619944	P	P	P	0.000337352	0.000254899	0.000264916	0.000285722	P	P	P	6.01045e-05	6.24682e-05	6.96191e-05	6.40639e-05	P	P	P
gbs1680_RSAQ01811_at	gbs1680		0.000482569	0.000494448	0.000478608	0.000485208	P	P	P	0.000378779	0.000423017	0.000397704	0.000399833	P	P	P	0.000253827	0.000196193	0.000176945	0.000208988	P	P	P	1.91823e-05	1.1592e-05	3.88511e-05	2.32085e-05	A	A	A
gbs1681_RSAQ01812_at	gbs1681		0.000709906	0.000709463	0.000790916	0.000736762	P	P	P	0.000656416	0.000651579	0.000660364	0.00065612	P	P	P	0.000364123	0.00027233	0.000235195	0.000290549	P	P	P	6.45803e-05	4.25041e-05	6.57079e-05	5.75974e-05	A	A	P
gbs1682_RSAQ01813_at	gbs1682		0.000590109	0.00067811	0.000618706	0.000628975	P	P	P	0.00048158	0.000586557	0.000540598	0.000536245	P	P	P	4.27841e-05	4.09367e-05	2.77177e-05	3.71462e-05	P	P	P	2.55764e-06	2.76921e-05	3.91119e-06	1.1387e-05	A	A	A
gbs1683_RSAQ01814_at	gbs1683	braB	0.000174694	8.0014e-05	0.000111282	0.000121997	P	P	P	0.000206066	0.000122211	0.000121814	0.00015003	P	P	P	1.33857e-05	8.88462e-06	1.14973e-05	1.12559e-05	A	A	A	2.58961e-05	2.79067e-06	1.25158e-05	1.37342e-05	A	A	A
gbs1684_RSAQ01815_at	gbs1684		2.96744e-05	3.26661e-05	3.65079e-05	3.29495e-05	P	P	A	2.1425e-05	1.63443e-05	2.16103e-05	1.97932e-05	A	A	A	0.00185873	0.00251221	0.00231049	0.00222714	P	P	P	0.00300682	0.0036575	0.00396673	0.00354368	P	P	P
gbs1685_RSAQ01816_at	gbs1685		0.000465282	0.000494965	0.000538242	0.000499496	P	P	P	0.000244515	0.000296357	0.000309747	0.00028354	P	P	P	0.000122806	0.000167233	0.000163253	0.000151097	P	P	P	6.90562e-05	4.48654e-05	5.99715e-05	5.79644e-05	P	P	P
gbs1686_RSAQ01817_at	gbs1686		0.000417851	0.000354712	0.000428229	0.000400264	P	P	P	0.000327011	0.000342521	0.000316306	0.000328613	P	P	P	0.000119971	0.000125003	0.000162966	0.00013598	P	P	P	4.09222e-05	3.41321e-05	4.11978e-05	3.87507e-05	A	P	P
gbs1687_RSAQ01818_at	gbs1687		0.000284617	0.000219989	0.000305787	0.000270131	P	P	P	0.000176727	0.000211895	0.000159499	0.000182707	P	P	P	8.21487e-05	8.96334e-05	8.15309e-05	8.44377e-05	P	P	P	8.31232e-06	4.29334e-06	1.06906e-05	7.76542e-06	A	A	A
gbs1688_RSAQ01819_at	gbs1688		0.000755714	0.000825247	0.000813187	0.000798049	P	P	P	0.000604533	0.000624242	0.000545071	0.000591282	P	P	P	0.000533925	0.000620461	0.000691844	0.00061541	P	P	P	2.84537e-05	2.49014e-05	4.90202e-05	3.41251e-05	A	P	P
gbs1689_RSAQ01820_at	gbs1689		0.00113176	0.00120598	0.00133372	0.00122382	P	P	P	0.000981613	0.000870212	0.0008704	0.000907408	P	P	P	0.00126538	0.00123181	0.00109311	0.00119677	P	P	P	8.28035e-05	9.78883e-05	9.439e-05	9.16939e-05	P	P	P
gbs1690_RSAQ01821_at	gbs1690		0.000933001	0.00107265	0.00103265	0.00101277	P	P	P	0.000824303	0.000800483	0.000721972	0.000782253	P	P	P	0.00103407	0.00111131	0.000888778	0.00101139	P	P	P	7.0335e-05	6.35415e-05	7.50948e-05	6.96571e-05	P	P	P
gbs1691_RSAQ01822_at	gbs1691		0.00148503	0.00169267	0.00168989	0.00162253	P	P	P	0.00138815	0.00143182	0.00148694	0.00143563	P	P	P	0.00111939	0.00110141	0.001138	0.0011196	P	P	P	0.000266314	0.00022905	0.000237018	0.000244127	P	P	P
gbs1692_RSAQ01823_at	gbs1692		0.000132212	9.07171e-05	0.000134896	0.000119275	P	P	P	9.63932e-05	9.12314e-05	0.00011044	9.93549e-05	P	P	P	0.000134065	0.000109146	0.000141975	0.000128395	P	P	P	5.43498e-06	8.15735e-06	2.16419e-05	1.17447e-05	A	A	A
gbs1693_RSAQ01824_at	gbs1693		8.54873e-05	7.40458e-05	7.90476e-05	7.95269e-05	P	P	P	5.21921e-05	6.39587e-05	6.46033e-05	6.02514e-05	P	P	P	0.000104125	0.000102735	0.00011483	0.00010723	P	P	P	2.87734e-05	4.83001e-05	3.33755e-05	3.68163e-05	A	P	P
gbs1694_RSAQ01825_at	gbs1694		7.50895e-05	4.18572e-05	7.9536e-05	6.54942e-05	P	P	P	8.9599e-05	8.91038e-05	0.000101947	9.35499e-05	P	P	P	0.00025758	0.000902689	0.00239293	0.0011844	P	P	P	6.33015e-05	9.08042e-05	9.69974e-05	8.3701e-05	A	P	P
gbs1695_RSAQ01826_at	gbs1695		0.000164008	8.86083e-05	0.000138266	0.000130294	P	P	P	0.000264473	0.00025735	0.000229524	0.000250449	P	P	P	0.000912059	0.00245289	0.00361994	0.0023283	P	P	P	0.000207169	0.000289157	0.000290732	0.000262353	P	P	P
gbs1696_RSAQ01827_at	gbs1696		2.82077e-05	1.55174e-05	2.76679e-05	2.37977e-05	P	P	P	6.39662e-05	6.99871e-05	6.85083e-05	6.74872e-05	P	P	P	0.000493476	0.00139713	0.00277048	0.0015537	P	P	P	4.37995e-05	6.18242e-05	4.56305e-05	5.04181e-05	A	P	A
gbs1697_RSAQ01828_at	gbs1697		9.81375e-05	6.83959e-05	0.000104225	9.02528e-05	P	P	P	0.000129708	0.000123727	0.00012443	0.000125955	P	P	P	0.000730748	0.00204515	0.00292419	0.00190003	P	P	P	0.000191503	0.000200285	0.000248491	0.000213426	P	P	P
gbs1698_RSAQ01829_at	gbs1698		0.000661715	0.000695617	0.000712503	0.000689945	P	P	P	0.000660392	0.000733945	0.000799124	0.000731154	P	P	P	0.00259865	0.00316152	0.00261262	0.00279093	P	P	P	0.00481443	0.00505305	0.00541439	0.00509396	P	P	P
gbs1699_RSAQ01830_at	gbs1699		0.000161336	0.000134763	0.000158022	0.000151374	P	P	P	0.000153063	0.000126144	0.000125453	0.000134887	P	P	P	5.42932e-05	4.999e-05	4.6371e-05	5.02181e-05	P	P	P	2.55764e-05	1.71734e-05	2.16419e-05	2.14639e-05	A	M	P
gbs1700_RSAQ01831_at	gbs1700		0.000258374	0.0002028	0.000247472	0.000236215	P	P	P	0.000206066	0.000198259	0.000188085	0.00019747	P	P	P	8.27325e-05	5.17895e-05	6.71712e-05	6.72311e-05	P	P	P	4.69966e-05	3.32734e-05	3.2854e-05	3.7708e-05	A	P	P
gbs1701_RSAQ01832_at	gbs1701		0.000553467	0.000473002	0.000523663	0.000516711	P	P	P	0.000391557	0.000376047	0.000374199	0.000380601	P	P	P	0.000170552	0.000142491	0.000152614	0.000155219	P	P	P	1.75838e-05	3.02681e-05	2.89428e-05	2.55982e-05	P	P	P
gbs1702_RSAQ01833_at	gbs1702		0.000440611	0.000385866	0.000488693	0.00043839	P	P	P	0.000302112	0.000308253	0.000345878	0.000318748	P	P	P	0.000142238	0.0001358	0.000132052	0.000136697	P	P	P	3.83646e-05	4.67975e-05	3.96334e-05	4.15985e-05	A	P	M
gbs1703_RSAQ01834_at	gbs1703		0.000761843	0.000862369	0.000846496	0.000823569	P	P	P	0.000672707	0.000778884	0.000733611	0.000728401	P	P	P	0.000350863	0.000309106	0.000290868	0.000316946	P	P	P	7.76882e-05	7.14842e-05	7.45733e-05	7.45819e-05	P	P	P
gbs1704_RSAQ01835_at	gbs1704		0.000813858	0.000725856	0.000825641	0.000788452	P	P	P	0.000870898	0.000890167	0.000912825	0.000891297	P	P	P	0.000465704	0.00031844	0.000396873	0.000393672	P	P	P	6.49e-05	5.43108e-05	5.78856e-05	5.90321e-05	A	P	P
gbs1705_RSAQ01836_at	gbs1705		0.000604121	0.000586358	0.0005979	0.000596126	P	P	P	0.000617967	0.000668375	0.000555876	0.000614073	P	P	P	0.000337227	0.000288188	0.000238439	0.000287951	P	P	P	4.50784e-05	4.91588e-05	4.04156e-05	4.48843e-05	P	P	P
gbs1706_RSAQ01837_at	gbs1706	nadD	0.000858514	0.000840048	0.000875409	0.00085799	P	P	P	0.000900198	0.000973694	0.000887196	0.000920363	P	P	P	0.000620327	0.000514914	0.000474349	0.00053653	P	P	P	7.54503e-05	9.83176e-05	0.000101691	9.18196e-05	P	P	P
gbs1707_RSAQ01838_at	gbs1707		0.000449568	0.000314207	0.000432405	0.000398727	P	P	P	0.000457878	0.000386944	0.000571383	0.000472068	P	P	P	0.000306911	0.000169258	0.000207668	0.000227946	P	P	P	3.54872e-05	3.17707e-05	2.05989e-05	2.92856e-05	P	P	A
gbs1708_RSAQ01839_at	gbs1708		0.000677429	0.000693508	0.000700537	0.000690491	P	P	P	0.000726134	0.000731882	0.000643303	0.00070044	P	P	P	0.000414538	0.000346107	0.000369823	0.000376823	P	P	P	9.91084e-05	9.72443e-05	0.000108992	0.000101782	P	P	P
gbs1709_RSAQ01840_at	gbs1709		0.000584373	0.000578441	0.00063243	0.000598415	P	P	P	0.000540103	0.000540425	0.000559289	0.000546606	P	P	P	0.000442853	0.00037366	0.000351027	0.00038918	P	P	P	4.37995e-05	4.93735e-05	4.32838e-05	4.54856e-05	M	A	M
gbs1710_RSAQ01841_at	gbs1710		0.000131164	0.000108423	0.000131429	0.000123672	P	P	P	7.62422e-05	0.000103546	0.000111653	9.71471e-05	P	P	P	2.53118e-05	1.72632e-05	1.94644e-05	2.06798e-05	P	M	M	2.55764e-05	6.44002e-06	2.08597e-06	1.13675e-05	A	A	A
gbs1711_RSAQ01842_at	gbs1711	gatB	0.00106385	0.00105717	0.00103682	0.00105262	P	P	P	0.00100261	0.00102247	0.00106118	0.00102875	P	P	P	0.000594181	0.00050125	0.000522008	0.000539146	P	P	P	0.000134915	0.000181608	0.000188519	0.000168347	P	P	P
gbs1712_RSAQ01843_at	gbs1712	gatA	0.000891986	0.000705086	0.000843052	0.000813375	P	P	P	0.000935829	0.000872146	0.00102709	0.000945023	P	P	P	0.000603897	0.000383894	0.00043895	0.00047558	P	P	P	0.000101346	0.000109051	0.000116293	0.000108897	P	P	P
gbs1713_RSAQ01844_at	gbs1713	gatC	0.000786541	0.000681253	0.000777118	0.000748304	P	P	P	0.000802029	0.000847098	0.00086513	0.000838086	P	P	P	0.000523792	0.000350605	0.000336476	0.000403624	P	P	P	9.01567e-05	8.20029e-05	7.19658e-05	8.13751e-05	P	P	P
gbs1714_RSAQ01845_at	gbs1714		6.89084e-05	4.70296e-05	5.89499e-05	5.8296e-05	P	P	P	5.27325e-05	6.22824e-05	4.70876e-05	5.40342e-05	P	P	P	0.000495102	0.000176961	0.000153091	0.000275051	P	P	P	0.000105822	9.55269e-05	0.000110295	0.000103881	P	P	P
gbs1715_RSAQ01846_at	gbs1715		0.000142453	0.000102813	0.000140586	0.000128617	P	P	P	9.97518e-05	8.62346e-05	9.29241e-05	9.29702e-05	P	P	P	0.000677664	0.000252368	0.00021864	0.000382891	P	P	P	3.48478e-05	5.98922e-05	6.85761e-05	5.44387e-05	A	A	M
gbs1716_RSAQ01847_at	gbs1716		0.000243943	0.0001878	0.000243419	0.000225054	P	P	P	0.000169856	0.000165216	0.000153205	0.000162759	P	P	P	0.000935662	0.000392442	0.000257378	0.000528494	P	P	P	8.34429e-05	0.000107763	0.000104038	9.84146e-05	P	P	P
gbs1717_RSAQ01848_at	gbs1717		5.70439e-05	5.51862e-05	6.03174e-05	5.75158e-05	P	P	P	4.82931e-05	5.61895e-05	6.79775e-05	5.74867e-05	P	P	P	0.00162183	0.00103781	0.000745944	0.0011352	P	P	P	0.00673682	0.00635823	0.0065807	0.00655858	P	P	P
gbs1718_RSAQ01849_at	gbs1718		0.000323144	0.000277443	0.000310452	0.00030368	P	P	P	0.000302961	0.000373726	0.000403884	0.00036019	P	P	P	0.000109045	7.31013e-05	7.95272e-05	8.72245e-05	P	P	P	3.80449e-05	2.87654e-05	2.68568e-05	3.12224e-05	A	P	M
gbs1719_RSAQ01850_at	gbs1719	codY	0.00101799	0.00117463	0.00106256	0.00108506	P	P	P	0.000919615	0.00102063	0.0010939	0.00101138	P	P	P	0.000629585	0.000580818	0.000501494	0.000570632	P	P	P	0.000120848	0.000119355	0.000141063	0.000127089	P	P	P
gbs1720_RSAQ01851_at	gbs1720		0.00107365	0.0011981	0.000984005	0.00108525	P	P	P	0.00114904	0.0011921	0.00117988	0.00117367	P	P	P	0.000858642	0.000760141	0.000627488	0.000748757	P	P	P	0.000175838	0.000179891	0.000179393	0.000178374	P	P	P
gbs1721_RSAQ01852_at	gbs1721		0.000179382	0.000172163	0.000187521	0.000179689	P	P	P	0.000161826	0.000151193	0.000235741	0.00018292	P	P	P	0.00318291	0.00409789	0.0038966	0.0037258	P	P	P	0.00798143	0.00685604	0.00688969	0.00724238	P	P	P
gbs1722_RSAQ01853_at	gbs1722		0.000292422	0.000252138	0.000253016	0.000265859	P	P	P	0.000287018	0.000270342	0.000244006	0.000267122	P	P	P	6.74704e-05	4.84718e-05	5.33839e-05	5.6442e-05	P	P	P	3.19705e-05	3.54201e-05	2.05989e-05	2.93298e-05	M	P	P
gbs1723_RSAQ01854_at	gbs1723	asnB	0.000167779	7.15392e-05	0.000130574	0.000123297	P	P	P	0.000345271	0.000293649	0.00023267	0.00029053	P	P	P	0.00013248	0.000102117	0.000140401	0.000124999	P	P	P	0.000101986	0.00017388	0.00014341	0.000139759	P	P	P
gbs1724_RSAQ01855_at	gbs1724	aroE	0.000266048	0.000217482	0.000274139	0.000252556	P	P	P	0.000210351	0.000213862	0.000217505	0.000213906	P	P	P	0.000285686	0.000201816	0.000223888	0.00023713	P	P	P	5.40301e-05	5.10908e-05	5.50174e-05	5.33794e-05	A	P	P
gbs1725_RSAQ01856_at	gbs1725		0.000186192	0.000155492	0.000193358	0.000178347	P	P	P	0.000150709	0.000165893	0.000140618	0.000152407	P	P	P	0.000539388	0.000445693	0.000393963	0.000459681	P	P	P	0.000135555	0.000146618	0.000194516	0.000158896	A	M	P
gbs1726_RSAQ01857_at	gbs1726	recG	0.000299127	0.000239485	0.000275214	0.000271275	P	P	P	0.000283659	0.000317859	0.000322941	0.000308153	P	P	P	0.000497021	0.000391429	0.000357372	0.000415274	P	P	P	0.00020589	0.000143612	0.000128287	0.000159263	P	P	P
gbs1727_RSAQ01858_at	gbs1727	isp2	0.0010269	0.00103302	0.00101165	0.00102385	P	P	P	0.00106314	0.00115422	0.00124479	0.00115405	P	P	P	0.000709315	0.000539206	0.000502066	0.000583529	P	P	P	0.000364463	0.000244506	0.000256835	0.000288601	P	P	P
gbs1728_RSAQ01859_at	gbs1728	alr	0.000213849	0.000142322	0.000176239	0.00017747	P	P	P	0.000224094	0.000193843	0.000193014	0.00020365	P	P	P	9.27822e-05	7.18642e-05	5.94427e-05	7.46964e-05	P	P	P	4.34798e-05	1.11627e-05	3.12895e-05	2.8644e-05	A	A	A
gbs1729_RSAQ01860_at	gbs1729	acpS	0.000418086	0.000311183	0.000376972	0.000368747	P	P	P	0.000383257	0.000345035	0.000402178	0.000376823	P	P	P	0.000188233	0.000125284	0.000142119	0.000151879	P	P	P	6.29818e-05	4.95881e-05	6.12753e-05	5.79484e-05	P	P	P
gbs1730_RSAQ01861_at	gbs1730		0.000581073	0.00053161	0.000545446	0.00055271	P	P	P	0.000509877	0.000561154	0.000515082	0.000528704	P	P	P	0.000325301	0.000246576	0.000235051	0.000268976	P	P	P	0.000141309	0.0001127	0.000117075	0.000123695	P	P	P
gbs1731_RSAQ01862_at	gbs1731	secA	0.0011562	0.00129467	0.00125021	0.00123369	P	P	P	0.0011412	0.00123343	0.0012661	0.00121357	P	P	P	0.00103349	0.000940476	0.000829574	0.000934513	P	P	P	0.000274307	0.000279711	0.000354093	0.000302704	P	P	P
gbs1732_RSAQ01863_at	gbs1732	pmi	0.000368035	0.000302589	0.000394408	0.000355011	P	P	P	0.000410009	0.000363604	0.000428414	0.000400676	P	P	P	0.000262959	0.000175443	0.000187058	0.000208487	P	P	P	4.85951e-05	4.78708e-05	5.76248e-05	5.13636e-05	P	P	P
gbs1733_RSAQ01864_at	gbs1733	scrK	0.000230611	0.000168543	0.000220366	0.000206507	P	P	P	0.000151326	0.000144713	0.000135121	0.00014372	P	P	P	7.52683e-05	7.29888e-05	7.59492e-05	7.47354e-05	P	P	P	6.20227e-05	6.78348e-05	8.10919e-05	7.03165e-05	A	P	P
gbs1734_RSAQ01865_at	gbs1734	scrA	0.000658022	0.000565868	0.000690305	0.000638065	P	P	P	0.00051061	0.000503643	0.000481681	0.000498645	P	P	P	0.000224345	0.000205583	0.00016602	0.000198649	P	P	P	0.00036798	0.00035141	0.000368695	0.000362695	P	P	P
gbs1735_RSAQ01866_at	gbs1735	scrB	0.000336397	0.000243981	0.000325836	0.000302071	P	P	P	0.000345387	0.000310896	0.000322486	0.000326256	P	P	P	0.000165423	0.000141817	0.000124515	0.000143918	P	P	P	9.14355e-05	6.52588e-05	7.56163e-05	7.74369e-05	P	P	P
gbs1736_RSAQ01867_at	gbs1736	scrR	0.000494485	0.000343412	0.000455287	0.000431061	P	P	P	0.000427458	0.000428111	0.000414651	0.000423407	P	P	P	0.000191653	0.000141198	0.000138541	0.000157131	P	P	P	8.40823e-05	0.000107978	9.96049e-05	9.72217e-05	P	P	P
gbs1737_RSAQ01868_at	gbs1737	nusB	0.00144166	0.00166494	0.00156772	0.0015581	P	P	P	0.00116641	0.00118304	0.00155279	0.00130075	P	P	P	0.00122448	0.00135069	0.00116448	0.00124655	P	P	P	0.00122926	0.00118947	0.00122159	0.00121344	P	P	P
gbs1738_RSAQ01869_at	gbs1738		0.000880671	0.000835671	0.000897558	0.0008713	P	P	P	0.000847041	0.000765925	0.000962528	0.000858498	P	P	P	0.000874071	0.00069688	0.000686549	0.0007525	P	P	P	0.000491706	0.000360212	0.00041615	0.000422689	P	P	P
gbs1739_RSAQ01870_at	gbs1739	efp	0.00155166	0.0018067	0.00172293	0.00169376	P	P	P	0.00166061	0.00153636	0.00170334	0.00163344	P	P	P	0.00160465	0.00175949	0.00169779	0.00168731	P	P	P	0.00171681	0.00198546	0.00208127	0.00192785	P	P	P
gbs1740_RSAQ01871_at	gbs1740		4.88985e-05	3.27855e-05	4.07082e-05	4.07974e-05	A	A	A	6.24221e-05	6.27659e-05	5.39119e-05	5.97e-05	P	P	P	0.000340313	0.000305226	0.000209719	0.000285086	P	P	P	0.000823559	0.000769153	0.000892533	0.000828415	P	P	P
gbs1741_RSAQ01872_at	gbs1741		4.84533e-05	4.51596e-05	4.21734e-05	4.52621e-05	P	P	P	7.2652e-05	6.81495e-05	5.78927e-05	6.62314e-05	P	P	P	0.00032897	0.000323276	0.000298979	0.000317075	P	P	P	0.00102529	0.00103598	0.000981186	0.00101415	P	P	P
gbs1742_RSAQ01873_at	gbs1742		3.54364e-05	3.4377e-05	4.35165e-05	3.77766e-05	P	P	P	6.16114e-05	6.25725e-05	4.61019e-05	5.67619e-05	P	P	P	0.000418416	0.000374166	0.00038819	0.000393591	P	P	P	0.00100931	0.00115727	0.00107844	0.00108167	P	P	P
gbs1743_RSAQ01874_at	gbs1743		3.63269e-05	2.92443e-05	3.35531e-05	3.30414e-05	P	P	P	5.26167e-05	5.01612e-05	4.1704e-05	4.81606e-05	P	P	P	0.00039177	0.000397334	0.000435181	0.000408095	P	P	P	0.00123886	0.00107462	0.00112303	0.0011455	P	P	P
gbs1744_RSAQ01875_at	gbs1744		3.79245e-05	3.11144e-05	4.08547e-05	3.66312e-05	P	P	P	5.18061e-05	5.42553e-05	4.76563e-05	5.12392e-05	P	P	P	0.000556276	0.000706946	0.000617278	0.000626833	P	P	P	0.00163209	0.00211533	0.00193708	0.00189483	P	P	P
gbs1745_RSAQ01876_at	gbs1745		2.15552e-05	2.27986e-05	3.13797e-05	2.52445e-05	P	P	P	2.95704e-05	4.23597e-05	4.12111e-05	3.77137e-05	P	P	P	0.000430384	0.000439564	0.00046371	0.000444553	P	P	P	0.0012347	0.00124207	0.00124506	0.00124061	P	P	P
gbs1746_RSAQ01877_at	gbs1746		5.00509e-05	4.07431e-05	5.15262e-05	4.74401e-05	P	P	P	8.73986e-05	8.51386e-05	7.27166e-05	8.17513e-05	P	P	P	0.000763274	0.00084477	0.000937343	0.000848462	P	P	P	0.00179546	0.00238302	0.00223277	0.00213708	P	P	P
gbs1748_RSAQ01878_at	gbs1748		2.59552e-05	2.20824e-05	2.18559e-05	2.32978e-05	M	P	M	4.49732e-05	3.96518e-05	4.8225e-05	4.42833e-05	P	P	P	0.000517454	0.000607472	0.000615132	0.000580019	P	P	P	0.000953679	0.000823249	0.00105993	0.00094562	P	P	P
gbs1749_RSAQ01879_at	gbs1749		0.000400198	0.000375203	0.000423394	0.000399598	P	P	P	0.000386615	0.00038588	0.000368929	0.000380475	P	P	P	0.000461993	0.000433772	0.000477593	0.000457786	P	P	P	6.80971e-05	6.89082e-05	0.000100387	7.91308e-05	P	P	P
gbs1750_RSAQ01880_at	gbs1750	comEB	0.000349676	0.000305852	0.000360146	0.000338558	P	P	P	0.000331528	0.000378723	0.000299928	0.000336726	P	P	P	0.000394981	0.000361402	0.000358469	0.000371617	P	P	P	5.97848e-05	7.21282e-05	6.77939e-05	6.6569e-05	P	P	P
gbs1751_RSAQ01881_at	gbs1751		0.000206621	0.000177694	0.000206838	0.000197051	P	P	P	0.000180935	0.000196937	0.000206435	0.000194769	P	P	P	0.000256704	0.000268001	0.000249316	0.000258007	P	P	P	4.37995e-05	4.50801e-05	5.65818e-05	4.84871e-05	P	M	P
gbs1752_RSAQ01882_at	gbs1752		0.000275188	0.000283292	0.00029094	0.00028314	P	P	P	0.000126736	0.000171631	0.000170228	0.000156198	P	P	P	6.80125e-05	6.38793e-05	7.34685e-05	6.84534e-05	P	P	P	9.27143e-05	7.47042e-05	9.20433e-05	8.64873e-05	P	P	P
gbs1753_RSAQ01883_at	gbs1753		0.000109059	8.79717e-05	0.000108474	0.000101835	P	P	P	5.59366e-05	6.95035e-05	6.87358e-05	6.47253e-05	P	P	P	4.57031e-05	2.49669e-05	3.79746e-05	3.62149e-05	P	P	P	6.04242e-05	3.54201e-05	3.88511e-05	4.48985e-05	P	P	P
gbs1754_RSAQ01884_at	gbs1754	uvrA	0.000127052	7.81042e-05	0.000102857	0.000102671	P	P	P	0.000144957	0.000137911	0.000156845	0.000146571	P	P	P	6.52186e-05	4.68973e-05	5.57693e-05	5.59617e-05	P	P	P	2.36581e-05	4.42214e-05	7.82237e-06	2.5234e-05	A	A	A
gbs1755_RSAQ01885_at	gbs1755		0.000768574	0.000746665	0.000738119	0.000751119	P	P	P	0.000600093	0.000622276	0.000644175	0.000622181	P	P	P	0.000298321	0.00023235	0.000206093	0.000245588	P	P	P	8.28035e-05	9.57416e-05	6.80547e-05	8.21999e-05	P	P	P
gbs1756_RSAQ01886_at	gbs1756	corA	0.000756919	0.000740856	0.000790036	0.000762604	P	P	P	0.000668499	0.000713346	0.000727848	0.000703231	P	P	P	0.000331848	0.00024905	0.000232952	0.000271283	P	P	P	5.69074e-05	6.86935e-05	5.63211e-05	6.06407e-05	A	M	P
gbs1757_RSAQ01887_at	gbs1757	rpsR	0.00225072	0.00291023	0.00257482	0.00257859	P	P	P	0.00197759	0.00216286	0.00218965	0.00211003	P	P	P	0.00126901	0.00113583	0.000937248	0.00111403	P	P	P	0.00180889	0.00112228	0.00131155	0.00141424	P	P	P
gbs1758_RSAQ01888_at	gbs1758	ssb3	0.00213511	0.00317191	0.00221343	0.00250682	P	P	P	0.00259679	0.00240103	0.00247236	0.00249006	P	P	P	0.00163363	0.00149453	0.00137558	0.00150125	P	P	P	0.00225903	0.0017592	0.00174647	0.00192157	P	P	P
[truncated: 371 more rows]
