# Supplementary material for: Analysis of growth-phase regulated genes in Streptococcus agalactiae by global transcript profiling
Source: BMC Microbiol. 2009 Feb 10;9:32. doi: 10.1186/1471-2180-9-32 (PMC2660347; doi:10.1186/1471-2180-9-32)
Supplement: Additional File 2 — Supplemental table 2 Changes in transcription of 1,994 transcripts present on array (S/ML ratio). Green- genes down regulated in S phase, Red – genes up regulated in S phase, Gray – P values below 0.05. [file 1471-2180-9-32-S2.xls]

## Sheet: ML vs S fold changes
ORF number	Locus	Cluster number	Change in S phase relative to ML	P value	↑ up or down↓ regula-ted	Functional category	Subcategory	Putative function
gbs0001	dnaA	6	-4.08624	0.000136544	↓	Cellular processess	DNA replication, recombination and repair	Chromosomal replication initiator protein dnaA
gbs0002	dnaN	12	-3.98193	0.00119302	↓	Cellular processess	DNA replication, recombination and repair	DNA polymerase III, beta chain (EC 2.7.7.7)
gbs0003		10	-5.32954	0.00723203	↓	Hypothetical		Hypothetical protein
gbs0004		10	-8.0868	1.9284e-05	↓	Hypothetical		Hypothetical cytosolic protein
gbs0005		11	-3.44956	3.61618e-05	↓	Hypothetical		Hypothetical protein
gbs0006		13	-1.50423	0.0206413		Cellular processess	Translation, ribosomal structure and biogenesis	GTP-binding protein, probable translation factor
gbs0007	pth	5	-16.0046	0.00395544	↓	Cellular processess	Translation, ribosomal structure and biogenesis	Peptidyl-tRNA hydrolase (EC 3.1.1.29)
gbs0008	trcF	10	-15.9414	2.47388e-05	↓	Cellular processess	DNA replication, recombination and repair	Transcription-repair coupling factor
gbs0009		12	-19.9437	5.70477e-05	↓	Cellular processess	Translation, ribosomal structure and biogenesis	Heat shock protein 15
gbs0010	divIC	11	-13.6404	0.000648915	↓	Cellular processess	Cell division	Cell division protein DIVIC
gbs0011		12	-25.0502	0.00331234	↓	Hypothetical		Hypothetical protein
gbs0012		12	-12.0013	1.36846e-05	↓	Cellular processess	Toxin production and resistance	Beta-lactamase (EC 3.5.2.6)
gbs0013	tilS	5	-10.0295	0.00138383	↓	Cellular processess	Translation, ribosomal structure and biogenesis	tRNA(Ile)-lysidine synthetase TilS
gbs0014		13	-4.86258	4.70412e-05	↓	Metabolism and transport	Purines, pyrimidines, nucleosides, and nucleotides	Hypoxanthine-guanine phosphoribosyltransferase (EC 2.4.2.8)
gbs0015	ftsH	13	-6.14899	5.67182e-05	↓	Cellular processess	Posttranslational modification, protein turnover, chaperones	Cell division protein ftsH (EC 3.4.24.-)
gbs0016	pcsB	14	-3.31433	0.00420041	↓	Cell Envelope	Other	Glucan-binding protein B
gbs0017	prsA.2	14	-1.06545	0.222751		Metabolism and transport	Purines, pyrimidines, nucleosides, and nucleotides	Ribose-phosphate pyrophosphokinase (EC 2.7.6.1)
gbs0018		11	-7.59448	9.10423e-05	↓	Metabolism and transport	Amino acids, peptides, aminosugars and amines	Aromatic amino acid aminotransferase (EC 2.6.1.57)
gbs0019	recO	12	-6.41843	1.17917e-06	↓	Cellular processess	DNA replication, recombination and repair	DNA repair protein recO
gbs0020		0	-1.38216	0.0831035		Cellular processess	Posttranslational modification, protein turnover, chaperones	CAAX amino terminal protease family
gbs0021	plsX	12	-5.42988	4.66252e-05	↓	Metabolism and transport	Fatty acid and phospholipids	Fatty acid phospholipid synthesis protein plsX
gbs0022	acpP.2	11	-9.43226	3.31487e-05	↓	Metabolism and transport	Fatty acid and phospholipids	Acyl carrier protein
gbs0023		0	-4.22928	0.0147443	↓	Metabolism and transport	Purines, pyrimidines, nucleosides, and nucleotides	Phosphoribosylaminoimidazole-succinocarboxamide synthase (EC 6.3.2.6)
gbs0024		0	-1.22417	0.463046		Metabolism and transport	Purines, pyrimidines, nucleosides, and nucleotides	Phosphoribosylformylglycinamidine synthase (EC 6.3.5.3)
gbs0025	purF	0	-2.49035	0.0890525	↓	Metabolism and transport	Purines, pyrimidines, nucleosides, and nucleotides	Amidophosphoribosyltransferase (EC 2.4.2.14)
gbs0026	purM	0	-1.14183	0.59369		Metabolism and transport	Purines, pyrimidines, nucleosides, and nucleotides	Phosphoribosylformylglycinamidine cyclo-ligase (EC 6.3.3.1)
gbs0027	purN	0	-2.20638	0.117572	↓	Metabolism and transport	Purines, pyrimidines, nucleosides, and nucleotides	Phosphoribosylglycinamide formyltransferase (EC 2.1.2.2)
gbs0028		0	-2.69441	0.053892	↓	Hypothetical		Zwittermicin A resistance protein zmaR
gbs0029	purH	0	-1.22223	0.599445		Metabolism and transport	Purines, pyrimidines, nucleosides, and nucleotides	Phosphoribosylaminoimidazolecarboxamide formyltransferase (EC 2.1.2.3)
gbs0030		0	-1.3261	0.385183		Cellular processess	Posttranslational modification, protein turnover, chaperones	Peptidoglycan-specific endopeptidase, M23 family
gbs0031		12	-2.53643	0.00054198	↓	Hypothetical		Surface antigen
gbs0032		2	7.22408	0.0157952	↑	Metabolism and transport	Carbohydrates, organic alcohols, and acids	N-acetylmannosamine-6-phosphate 2-epimerase (EC 5.1.3.9)
gbs0033		2	7.34151	0.0186927	↑	Metabolism and transport	Carbohydrates, organic alcohols, and acids	N-acetylneuraminate-binding protein
gbs0034		1	8.00977	0.0310482	↑	Metabolism and transport	Carbohydrates, organic alcohols, and acids	N-acetylneuraminate transport system permease protein
gbs0035		1	7.12849	0.018164	↑	Metabolism and transport	Carbohydrates, organic alcohols, and acids	N-acetylneuraminate transport system permease protein
gbs0036		1	7.19641	0.00721576	↑	Hypothetical		Hypothetical cytosolic protein
gbs0037		1	13.4254	0.0478285	↑	Hypothetical		Hypothetical membrane spanning protein
gbs0038	nanH	1	3.41462	0.000501036	↑	Cell Envelope	Biosynthesis and degradation of surface polysaccharides and lipopolysaccharides	N-acetylneuraminate lyase (EC 4.1.3.3)
gbs0039		1	9.63345	0.0145941	↑	Cellular processess	Signal transduction	N-acetylmannosamine kinase (EC 2.7.1.60) Transcriptional regulator
gbs0040		1	6.3413	0.0113225	↑	Metabolism and transport	Secondary metabolites	Cephalosporin-C deacetylase (EC 3.1.1.41)
gbs0041		0	-2.49499	0.00677488	↓	Cellular processess	Transcription	Transcriptional regulator, RpiR family
gbs0042	purD	0	1.52968	0.453226		Metabolism and transport	Purines, pyrimidines, nucleosides, and nucleotides	Phosphoribosylamine--glycine ligase (EC 6.3.4.13)
gbs0043	purE	0	1.45708	0.281016		Metabolism and transport	Purines, pyrimidines, nucleosides, and nucleotides	Phosphoribosylaminoimidazole carboxylase carboxyltransferase subunit (EC 4.1.1.21)
gbs0044	purK	0	1.68264	0.0583325		Metabolism and transport	Purines, pyrimidines, nucleosides, and nucleotides	Phosphoribosylaminoimidazole carboxylase NCAIR mutase subunit (EC 4.1.1.21)
gbs0045		7	-1.82855	0.0158408		Hypothetical		Hypothetical protein
gbs0046		7	-1.36344	0.106491		Hypothetical		Hypothetical protein
gbs0047	purB	6	-1.67222	0.052591		Metabolism and transport	Purines, pyrimidines, nucleosides, and nucleotides	Adenylosuccinate lyase (EC 4.3.2.2)
gbs0048		5	-3.75199	0.000299701	↓	Cellular processess	Transcription	Transcriptional regulator
gbs0049	ruvB	5	-4.15262	0.010485	↓	Cellular processess	DNA replication, recombination and repair	Holliday junction DNA helicase ruvB
gbs0050		7	-2.22287	0.00697396	↓	Cellular processess	Signal transduction	Protein tyrosine phosphatase (EC 3.1.3.48)
gbs0051		6	-1.61498	0.00164205		Hypothetical		Hypothetical membrane associated protein
gbs0052		7	-1.21828	0.15287		Metabolism and transport	Fatty acid and phospholipids	Acyltransferase family
gbs0053	adh2	4	14.0174	0.00160452	↑	Metabolism and transport	Energy production and conversion	Alcohol dehydrogenase (EC 1.1.1.1) Acetaldehyde dehydrogenase [acetylating] (EC 1.2.1.10)
gbs0054	adhA	4	105.98	0.00144277	↑	Metabolism and transport	Energy production and conversion	Alcohol dehydrogenase (EC 1.1.1.1)
gbs0055	thrC	7	-2.74647	0.00115735	↓	Metabolism and transport	Amino acids, peptides, aminosugars and amines	Threonine synthase (EC 4.2.3.1)
gbs0056		6	-1.19575	0.15721		Cellular processess	Toxin production and resistance	Na+ driven multidrug efflux pump
gbs0057	rpsJ	14	-14.8263	0.00838549	↓	Cellular processess	Translation, ribosomal structure and biogenesis	SSU ribosomal protein S10P
gbs0058	rplC	14	-11.3942	0.000854512	↓	Cellular processess	Translation, ribosomal structure and biogenesis	LSU ribosomal protein L3P
gbs0059	rplD	14	-8.81775	0.00114823	↓	Cellular processess	Translation, ribosomal structure and biogenesis	LSU ribosomal protein L1E (= L4P)
gbs0060	rplW	14	-11.0146	0.000498259	↓	Cellular processess	Translation, ribosomal structure and biogenesis	LSU ribosomal protein L23P
gbs0061	rplB	13	-17.0441	0.00271048	↓	Cellular processess	Translation, ribosomal structure and biogenesis	LSU ribosomal protein L2P
gbs0062	rpsS	14	-8.86023	0.00543756	↓	Cellular processess	Translation, ribosomal structure and biogenesis	SSU ribosomal protein S19P
gbs0063	rplV	14	-5.80022	4.92968e-05	↓	Cellular processess	Translation, ribosomal structure and biogenesis	LSU ribosomal protein L22P
gbs0064	rpsC	14	-5.35339	0.00198841	↓	Cellular processess	Translation, ribosomal structure and biogenesis	SSU ribosomal protein S3P
gbs0065	rplP	14	-6.45166	8.96235e-06	↓	Cellular processess	Translation, ribosomal structure and biogenesis	LSU ribosomal protein L16P
gbs0066	rpmC	14	-5.40341	0.000412804	↓	Cellular processess	Translation, ribosomal structure and biogenesis	LSU ribosomal protein L29P
gbs0067	rpsQ	14	-9.1022	7.18935e-06	↓	Cellular processess	Translation, ribosomal structure and biogenesis	SSU ribosomal protein S17P
gbs0068	rplN	14	-5.27147	0.000518968	↓	Cellular processess	Translation, ribosomal structure and biogenesis	LSU ribosomal protein L14P
gbs0069	rplX	14	-4.57956	0.000813913	↓	Cellular processess	Translation, ribosomal structure and biogenesis	LSU ribosomal protein L24P
gbs0070	rplE	14	-6.84006	4.73683e-06	↓	Cellular processess	Translation, ribosomal structure and biogenesis	LSU ribosomal protein L5P
gbs0071		14	-3.89252	0.0011165	↓	Cellular processess	Translation, ribosomal structure and biogenesis	SSU ribosomal protein S14P
gbs0072	rpsH	14	-5.09837	0.001115	↓	Cellular processess	Translation, ribosomal structure and biogenesis	SSU ribosomal protein S8P
gbs0073	rplF	14	-3.49849	0.000923434	↓	Cellular processess	Translation, ribosomal structure and biogenesis	LSU ribosomal protein L6P
gbs0074	rplR	14	-5.65624	7.36159e-06	↓	Cellular processess	Translation, ribosomal structure and biogenesis	LSU ribosomal protein L18P
gbs0075	rpsE	14	-2.72334	0.0103932	↓	Cellular processess	Translation, ribosomal structure and biogenesis	SSU ribosomal protein S5P
gbs0076	rpmD	14	-4.0128	0.0036929	↓	Cellular processess	Translation, ribosomal structure and biogenesis	LSU ribosomal protein L30P
gbs0077	rplO	14	-3.21742	0.0116726	↓	Cellular processess	Translation, ribosomal structure and biogenesis	LSU ribosomal protein L15P
gbs0078	secY	14	-4.25497	0.00601828	↓	Cellular processess	Posttranslational modification, protein turnover, chaperones	Protein translocase subunit secY
gbs0079	adk	12	-29.3505	9.83879e-06	↓	Metabolism and transport	Purines, pyrimidines, nucleosides, and nucleotides	Adenylate kinase (EC 2.7.4.3) Nucleoside-diphosphate kinase (EC 2.7.4.6)
gbs0080	infA	14	-6.74555	0.00799782	↓	Cellular processess	Translation, ribosomal structure and biogenesis	Bacterial Protein Translation Initiation Factor 1 (IF-1)
gbs0081	rpmJ	14	-5.23591	0.00381988	↓	Cellular processess	Translation, ribosomal structure and biogenesis	LSU ribosomal protein L36P
gbs0082	rpsM	14	-6.42923	0.00765697	↓	Cellular processess	Translation, ribosomal structure and biogenesis	SSU ribosomal protein S13P
gbs0083	rpsK	14	-6.3781	0.0106109	↓	Cellular processess	Translation, ribosomal structure and biogenesis	SSU ribosomal protein S11P
gbs0084	rpoA	14	-5.84296	0.00895831	↓	Cellular processess	Transcription	DNA-directed RNA polymerase alpha chain (EC 2.7.7.6)
gbs0085	rplQ	14	-11.6968	0.0154877	↓	Cellular processess	Translation, ribosomal structure and biogenesis	LSU ribosomal protein L17P
gbs0086		0	-12.0657	0.000975803	↓	Hypothetical		Hypothetical protein
gbs0087		0	-4.15875	0.00114555	↓	Hypothetical		Hypothetical protein
gbs0088		0	-5.00229	0.00458542	↓	Hypothetical		Hypothetical protein
gbs0089		8	-1.27389	0.370374		Hypothetical		Hypothetical protein
gbs0090	comX1.1	0	-9.90237	0.000199796	↓	Cellular processess	DNA transformation	Competence-specific sigma factor ComX
gbs0091		11	-3.24372	0.000225708	↓	Metabolism and transport	Carbohydrates, organic alcohols, and acids	Phosphoglycerate mutase family protein
gbs0092		6	-2.51134	0.00411326	↓	Cell Envelope	Biosynthesis and degradation of murein sacculus and peptidoglycan	D-alanyl-D-alanine metallocarboxypeptidase (EC 3.4.17.14)
gbs0093		12	-2.55528	0.000140352	↓	Cell Envelope	Biosynthesis and degradation of murein sacculus and peptidoglycan	N-acetylmuramoyl-L-alanine amidase (EC 3.5.1.28)
gbs0094	hrcA	4	3.69888	0.0484973	↑	Cellular processess	Transcription	Heat-inducible transcription repressor hrcA
gbs0095	grpE	3	4.072	0.0832928	↑	Cellular processess	Posttranslational modification, protein turnover, chaperones	GrpE protein
gbs0096	dnaK	4	4.08671	0.00643392	↑	Cellular processess	Posttranslational modification, protein turnover, chaperones	Chaperone protein dnaK
gbs0097	dnaJ	7	1.27981	0.295733		Cellular processess	Posttranslational modification, protein turnover, chaperones	Chaperone protein dnaJ
gbs0098		0	-1.5616	0.106271		Cellular processess	Transcription	Transcriptional regulator, GntR family AMINOTRANSFERASE CLASS-I (EC 2.6.1.-)
gbs0099	truA	2	2.69643	0.00568133	↑	Cellular processess	Translation, ribosomal structure and biogenesis	tRNA pseudouridine synthase A (EC 4.2.1.70)
gbs0100	thiD	1	2.57553	0.0282697	↑	Metabolism and transport	Cofactors, prosthetic groups, and carriers	Phosphomethylpyrimidine kinase (EC 2.7.4.7) Hydroxymethylpyrimidine kinase (EC 2.7.1.49)
gbs0101		1	2.57627	0.0107851	↑	Hypothetical		Hypothetical membrane spanning protein
gbs0102		2	4.49585	0.00317758	↑	Hypothetical		Hypothetical protein
gbs0103		5	-2.94875	0.000230066	↓	General function predicted only		Mechanosensitive ion channel
gbs0104	tig	14	-5.44446	0.00713472	↓	Cellular processess	Posttranslational modification, protein turnover, chaperones	Trigger factor, ppiase (EC 5.2.1.8)
gbs0105	rpoE	13	-6.4346	0.000474695	↓	Cellular processess	Transcription	DNA-directed RNA polymerase delta chain (EC 2.7.7.6)
gbs0106		12	-10.0955	1.61542e-05	↓	Metabolism and transport	Purines, pyrimidines, nucleosides, and nucleotides	CTP synthase (EC 6.3.4.2)
gbs0107		11	-18.0444	2.85114e-07	↓	General function predicted only		Alpha beta hydrolase
gbs0108		5	-5.34385	0.00341807	↓	Metabolism and transport	Purines, pyrimidines, nucleosides, and nucleotides	Deoxyuridine 5 -triphosphate nucleotidohydrolase (EC 3.6.1.23)
gbs0109	radA	6	-2.7015	5.3277e-06	↓	Cellular processess	DNA replication, recombination and repair	DNA repair protein RadA
gbs0110		10	-12.8373	0.000548878	↓	Metabolism and transport	Central intermediary metabolism	Carbonic anhydrase (EC 4.2.1.1)
gbs0111		13	-1.85349	0.00869517		Metabolism and transport	Energy production and conversion	Pyridine nucleotide-disulphide oxidoreductase family protein (EC 1.-.-.-)
gbs0112	gltX	13	-1.78827	0.00514402		Cellular processess	Translation, ribosomal structure and biogenesis	Glutamyl-tRNA synthetase (EC 6.1.1.17)
gbs0113		2	5.14231	4.2924e-05	↑	Metabolism and transport	Carbohydrates, organic alcohols, and acids	D-ribose-binding protein
gbs0114		2	4.47598	0.032342	↑	Metabolism and transport	Carbohydrates, organic alcohols, and acids	Ribose transport system permease protein rbsC
gbs0115		2	4.32283	0.000326998	↑	Metabolism and transport	Carbohydrates, organic alcohols, and acids	Ribose transport ATP-binding protein rbsA
gbs0116		1	4.05184	0.00637292	↑	Metabolism and transport	Carbohydrates, organic alcohols, and acids	D-ribose mutarotase (EC 5.1.3.-)
gbs0117		1	2.62114	0.0214324	↑	Metabolism and transport	Carbohydrates, organic alcohols, and acids	Ribokinase (EC 2.7.1.15)
gbs0118		2	4.043	2.11141e-05	↑	Cellular processess	Transcription	Ribose operon repressor
gbs0119		0	-2.81449	0.0282582	↓	Transport and binding proteins	Unknown substrate	ABC transporter permease protein
gbs0120		0	-2.69966	0.00522445	↓	Transport and binding proteins	Unknown substrate	ABC transporter ATP-binding protein
gbs0121		5	-1.88623	0.00698718		Cellular processess	Signal transduction	Two-component response regulator
gbs0122		1	-1.0149	0.94087		Cellular processess	Signal transduction	Phosphate regulon sensor protein phoR (EC 2.7.3.-)
gbs0123		0	6.85607	1.2084e-05	↑	Metabolism and transport	Amino acids, peptides, aminosugars and amines	Argininosuccinate synthase (EC 6.3.4.5)
gbs0124		0	6.21015	0.000794197	↑	Metabolism and transport	Amino acids, peptides, aminosugars and amines	Argininosuccinate lyase (EC 4.3.2.1)
gbs0125	fba	4	2.23275	0.000625364	↑	Metabolism and transport	Carbohydrates, organic alcohols, and acids	Fructose-bisphosphate aldolase (EC 4.1.2.13)
gbs0126		6	-4.2632	0.00139716	↓	Metabolism and transport	Energy production and conversion	L-2-hydroxyisocaproate dehydrogenase (EC 1.1.1.-)
gbs0127	rpmV	14	-7.99434	0.00813826	↓	Cellular processess	Translation, ribosomal structure and biogenesis	LSU ribosomal protein L28P
gbs0128		14	-1.35247	0.0600781		Cellular processess	Posttranslational modification, protein turnover, chaperones	General stress protein, Gls24 family
gbs0129		13	-3.94916	0.000599324	↓	General function predicted only		Dihydroxyacetone kinase family protein
gbs0130		12	-9.75854	0.00368691	↓	Cellular processess	Posttranslational modification, protein turnover, chaperones	Membrane protease protein family
gbs0131		12	-7.93556	0.00329431	↓	Metabolism and transport	Amino acids, peptides, aminosugars and amines	Amino acid transport ATP-binding protein
gbs0132		13	-13.8687	6.76564e-05	↓	Metabolism and transport	Amino acids, peptides, aminosugars and amines	ABC transporter amino acid-binding protein Amino acid ABC transporter permease protein
gbs0133		5	-2.98334	0.000567588	↓	Hypothetical		Hypothetical membrane spanning protein
gbs0134	uppP	12	-2.68713	0.000616768	↓	Cellular processess	Toxin production and resistance	Bacitracin resistance protein (Putative undecaprenol kinase) (EC 2.7.1.66)
gbs0135	mecA	12	-18.5979	4.48525e-05	↓	Cellular processess	Transcription	Negative regulator of genetic competence mecA
gbs0136		11	-4.25102	0.000112956	↓	Metabolism and transport	Central intermediary metabolism	Undecaprenyl-phosphate alpha-N-acetylglucosaminephosphotransferase (EC 2.7.8.-)
gbs0137		11	-1.6454	0.00866849		Cellular processess	Posttranslational modification, protein turnover, chaperones	ATP-dependent transporter sufC
gbs0138		6	-1.47846	0.019753		Metabolism and transport	Cofactors, prosthetic groups, and carriers	SufD protein
gbs0139	nifS3	6	-1.38949	0.0126566		Metabolism and transport	Amino acids, peptides, aminosugars and amines	Cysteine desulfurase (EC 2.8.1.7) Selenocysteine lyase (EC 4.4.1.16)
gbs0140	nifU	7	-1.24827	0.140383		Metabolism and transport	Energy production and conversion	IscU protein
gbs0141		6	-1.22104	0.238774		Transport and binding proteins	Unknown substrate	ABC transporter-associated protein sufB
gbs0142		0	-6.00905	0.000272694	↓	Cell Envelope	Biosynthesis and degradation of murein sacculus and peptidoglycan	D-alanyl-D-alanine serine-type carboxypeptidase (EC 3.4.16.4)
gbs0143	dacA2	5	-8.13022	0.000943437	↓	Cell Envelope	Biosynthesis and degradation of murein sacculus and peptidoglycan	D-alanyl-D-alanine serine-type carboxypeptidase (EC 3.4.16.4)
gbs0144	oppA	13	-4.79753	4.47985e-05	↓	Metabolism and transport	Amino acids, peptides, aminosugars and amines	Oligopeptide-binding protein oppA
gbs0145		11	-9.84084	0.012928	↓	Metabolism and transport	Amino acids, peptides, aminosugars and amines	Oligopeptide transport system permease protein oppB
gbs0146	oppC	11	-10.6568	0.00834003	↓	Metabolism and transport	Amino acids, peptides, aminosugars and amines	Oligopeptide transport system permease protein oppC
gbs0147	oppD	12	-7.5704	1.63052e-05	↓	Metabolism and transport	Amino acids, peptides, aminosugars and amines	Oligopeptide transport ATP-binding protein oppD
gbs0148	oppF	11	-5.39458	0.00155637	↓	Metabolism and transport	Amino acids, peptides, aminosugars and amines	Oligopeptide transport ATP-binding protein oppF
gbs0149		11	-4.6499	2.17891e-05	↓	Metabolism and transport	Fatty acid and phospholipids	4-diphosphocytidyl-2-C-methyl-D-erythritol kinase (EC 2.7.1.148)
gbs0150	adcR	11	-10.2195	0.00858328	↓	Cellular processess	Transcription	Transcriptional regulator, MarR family
gbs0151	adcC	11	-4.56024	0.00460142	↓	Metabolism and transport	Inorganic ion transport and metabolism	High-affinity zinc uptake system ATP-binding protein znuC
gbs0152	adcB	12	-5.87142	0.00175518	↓	Metabolism and transport	Inorganic ion transport and metabolism	High-affinity zinc uptake system membrane protein znuB
gbs0153		0	3.13121	1.20856e-05	↑	General function predicted only		Streptodornase (EC 3.1.21.1)
gbs0154	tyrS	11	-12.2921	8.97343e-06	↓	Cellular processess	Translation, ribosomal structure and biogenesis	Tyrosyl-tRNA synthetase (EC 6.1.1.1)
gbs0155		6	-1.32093	0.0980142		Cell Envelope	Biosynthesis and degradation of murein sacculus and peptidoglycan	Multimodular transpeptidase-transglycosylase PBP 1B (EC 2.4.1.129)
gbs0156	rpoB	12	-3.48707	0.0250517	↓	Cellular processess	Transcription	DNA-directed RNA polymerase beta chain (EC 2.7.7.6)
gbs0157	rpoC	13	-2.26324	5.42587e-05	↓	Cellular processess	Transcription	DNA-directed RNA polymerase beta chain (EC 2.7.7.6)
gbs0158		1	1.45605	0.0343411		General function predicted only		Putative DNA binding protein
gbs0159	comYA	0	-1.13444	0.844022		Cellular processess	DNA transformation	ComG operon protein 1
gbs0160	comYB	0	1.6562	0.170691		Cellular processess	DNA transformation	ComG operon protein 2
gbs0161	comYC	0	-4.54993	0.0179141	↓	Cellular processess	DNA transformation	ComG operon protein 3
gbs0162		0	-2.72634	0.0753792	↓	Cellular processess	DNA transformation	ComG operon protein 4
gbs0163		0	-1.64339	0.327112		Cellular processess	DNA transformation	ComG operon protein 5
gbs0164	comYD	0	-1.14787	0.68276		Cellular processess	DNA transformation	ComG operon protein 6
gbs0165		0	-5.07175	0.0754332	↓	Cellular processess	DNA transformation	ComG operon protein 6
gbs0166		12	-4.52429	0.00013359	↓	Cellular processess	DNA replication, recombination and repair	Adenine-specific methyltransferase (EC 2.1.1.72)
gbs0167	ackA	13	-3.36743	0.00738945	↓	Metabolism and transport	Energy production and conversion	Acetate kinase (EC 2.7.2.1)
gbs0168		6	-1.17592	0.237522		Cellular processess	Transcription	Transcriptional regulator, Cro CI family
gbs0169		5	1.1455	0.243691		Hypothetical		Hypothetical protein
gbs0170		6	-2.00608	0.00808036	↓	Cellular processess	Posttranslational modification, protein turnover, chaperones	CAAX amino terminal protease family
gbs0171	proC	7	1.06914	0.521586		Metabolism and transport	Amino acids, peptides, aminosugars and amines	Pyrroline-5-carboxylate reductase (EC 1.5.1.2)
gbs0172	pepA	7	-1.19971	0.18803		Metabolism and transport	Carbohydrates, organic alcohols, and acids	Glutamyl aminopeptidase (EC 3.4.11.7)
gbs0173		10	-4.39395	0.00351805	↓	Hypothetical		Hypothetical protein
gbs0174		12	-3.08513	0.00205439	↓	Hypothetical		Hypothetical membrane associated protein
gbs0175		12	-3.9367	0.000512694	↓	Metabolism and transport	Energy production and conversion	Thioredoxin
gbs0176		11	-8.53383	0.000328327	↓	General function predicted only		tRNA binding domain protein
gbs0177		0	-5.19314	0.00115483	↓	Metabolism and transport	Secondary metabolites	Methyltransferase (EC 2.1.1.-)
gbs0178		0	-3.51936	0.00816948	↓	Cellular processess	DNA replication, recombination and repair	Single-strand DNA binding protein
gbs0179		1	1.03181	0.838088		Metabolism and transport	Carbohydrates, organic alcohols, and acids	Beta-phosphoglucomutase (EC 5.4.2.6) Glucose-1-phosphate phosphodismutase (EC 2.7.1.41)
gbs0180		1	1.06689	0.709604		Cellular processess	Signal transduction	Autolysin sensor kinase (EC 2.7.3.-)
gbs0181		1	-1.45001	0.0499462		Cellular processess	Transcription	Autolysin response regulator
gbs0182		0	6.7495	0.000824109	↑	Cell Envelope	Biosynthesis and degradation of murein sacculus and peptidoglycan	Murein hydrolase exporter
gbs0183		0	6.62563	0.0127503	↑	Cell Envelope	Biosynthesis and degradation of murein sacculus and peptidoglycan	Murein hydrolase export regulator
gbs0184	dppA	5	-19.6571	0.00763498	↓	Metabolism and transport	Amino acids, peptides, aminosugars and amines	Dipeptide-binding protein
gbs0185	dppB	0	-1.99587	0.0785833		Metabolism and transport	Amino acids, peptides, aminosugars and amines	Dipeptide transport system permease protein dppB
gbs0186	dppC	0	-9.64194	0.0459198	↓	Metabolism and transport	Amino acids, peptides, aminosugars and amines	Dipeptide transport system permease protein dppC
gbs0187	dppD	0	-3.38273	0.0998276	↓	Metabolism and transport	Amino acids, peptides, aminosugars and amines	Dipeptide transport ATP-binding protein dppD
gbs0188	dppE	0	-9.05172	0.00813814	↓	Metabolism and transport	Amino acids, peptides, aminosugars and amines	Dipeptide transport ATP-binding protein dppF
gbs0189		2	2.94023	0.0241461	↑	Metabolism and transport	Carbohydrates, organic alcohols, and acids	PTS system, trehalose-specific IIBC component (EC 2.7.1.69)
gbs0190	dexS	3	3.64135	0.00843615	↑	Metabolism and transport	Carbohydrates, organic alcohols, and acids	Trehalose-6-phosphate hydrolase (EC 3.2.1.93)
gbs0191		1	49.9622	0.0741109	↑	Cellular processess	Transcription	Transcription antiterminator, BglG family
gbs0192		2	85.2542	0.0414459	↑	Metabolism and transport	Carbohydrates, organic alcohols, and acids	PTS SYSTEM, IIB COMPONENT (EC 2.7.1.69)
gbs0193	ulaA	2	52.1563	0.0251966	↑	Transport and binding proteins	Unknown substrate	Putative transport protein sgaT
gbs0194		2	55.6368	0.00670585	↑	Metabolism and transport	Carbohydrates, organic alcohols, and acids	Transketolase (EC 2.2.1.1)
gbs0195		3	42.7421	0.0109794	↑	Metabolism and transport	Carbohydrates, organic alcohols, and acids	Transketolase (EC 2.2.1.1)
gbs0196		0	-1.96351	0.0481392		Metabolism and transport	Inorganic ion transport and metabolism	Vanillate O-demethylase oxidoreductase (EC 1.14.13.-)
gbs0197	rpsO	14	-4.37636	0.0129064	↓	Cellular processess	Translation, ribosomal structure and biogenesis	SSU ribosomal protein S15P
gbs0198	pnpA	12	-11.628	1.49639e-06	↓	Cellular processess	Translation, ribosomal structure and biogenesis	Polyribonucleotide nucleotidyltransferase (EC 2.7.7.8)
gbs0199		12	-6.61312	0.00282089	↓	Hypothetical		Hypothetical protein
gbs0200	cysE	12	-6.64074	0.00728146	↓	Metabolism and transport	Amino acids, peptides, aminosugars and amines	Serine acetyltransferase (EC 2.3.1.30)
gbs0201		11	-15.5223	0.0147123	↓	Hypothetical		Hypothetical protein
gbs0202	cysS	11	-7.42654	0.00981361	↓	Cellular processess	Translation, ribosomal structure and biogenesis	Cysteinyl-tRNA synthetase (EC 6.1.1.16)
gbs0203		10	-8.62479	0.00570456	↓	Hypothetical		Hypothetical protein
gbs0204		7	-1.04489	0.819776		Cellular processess	Translation, ribosomal structure and biogenesis	23S rRNA Gm2251 methyltransferase (EC 2.1.1.-)
gbs0205		8	1.93541	0.0292425		Hypothetical		Hypothetical cytosolic protein
gbs0206		12	-2.36805	0.000348693	↓	Metabolism and transport	Fatty acid and phospholipids	Fatty acid-binding protein, DegV family
gbs0207		0	-2.67293	0.00147606	↓	Cellular processess	Transcription	Transcriptional regulator, Cro CI family
gbs0208		0	14.2055	0.00450491	↑	Mobile and extrachromosomal elements		Transposase
gbs0209	rplM	14	-13.3778	0.00903806	↓	Cellular processess	Translation, ribosomal structure and biogenesis	LSU ribosomal protein L13P
gbs0210	rpsI	14	-8.46965	0.0178246	↓	Cellular processess	Translation, ribosomal structure and biogenesis	SSU ribosomal protein S9P
gbs0211	int.1	1	1.67008	0.00249256		Mobile and extrachromosomal elements		DNA integration recombination inversion protein
gbs0212		7	1.06188	0.487585		Hypothetical		Hypothetical protein
gbs0213		0	-5.5673	0.0282219	↓	Hypothetical		Hypothetical protein
gbs0214		0	-2.88015	0.00547448	↓	Hypothetical		Hypothetical protein
gbs0215		0	-2.42562	0.0178847	↓	Hypothetical		Hypothetical protein
gbs0216		0	-3.48794	0.0299734	↓	Hypothetical		Hypothetical protein
gbs0217		0	-3.05629	0.00172806	↓	General function predicted only		Replication initiation protein, RepA family
gbs0218		0	-4.98723	0.0144919	↓	Hypothetical		Hypothetical protein
gbs0219		0	-2.61527	0.00615575	↓	Mobile and extrachromosomal elements		Plasmid recombination protein, Mob family
gbs0220		0	-13.3926	0.000630221	↓	Hypothetical		Hypothetical protein
gbs0221		2	1.92533	0.0132335		Hypothetical		Hypothetical cytosolic protein
gbs0222		8	2.1873	0.0286723	↑	Cellular processess	DNA replication, recombination and repair	DNA-damage-inducible protein J
gbs0223		0	-1.17111	0.355118		Hypothetical		Hypothetical protein
gbs0224		1	1.54979	0.0519205		Hypothetical		Hypothetical protein
gbs0225		6	1.53115	0.2385		Cellular processess	DNA replication, recombination and repair	Hypothetical protein
gbs0226		1	1.14484	0.089512		Hypothetical		Hypothetical protein
gbs0228		0	-1.40468	0.12376		Hypothetical		Hypothetical protein
gbs0229		1	1.3347	0.033398		Hypothetical		Hypothetical protein
gbs0230		0	-9.76594	0.000869531	↓	Cellular processess	Transcription	Transcriptional regulator
gbs0231	mefE	5	-6.448	0.00204629	↓	Cellular processess	Toxin production and resistance	Macrolide-efflux protein
gbs0232		12	-4.32675	8.88604e-06	↓	Metabolism and transport	Amino acids, peptides, aminosugars and amines	Glycine betaine carnitine choline transport system permease protein opuCD
gbs0233		11	-3.41758	0.00112496	↓	Metabolism and transport	Amino acids, peptides, aminosugars and amines	Glycine betaine carnitine choline-binding protein
gbs0234		6	-3.4081	0.0245073	↓	Metabolism and transport	Amino acids, peptides, aminosugars and amines	Glycine betaine carnitine choline transport system permease protein opuCB
gbs0235		11	-2.67792	0.00316853	↓	Metabolism and transport	Amino acids, peptides, aminosugars and amines	Glycine betaine carnitine choline transport ATP-binding protein opuCA
gbs0236		1	2.38747	0.0464245	↑	Hypothetical		Hypothetical protein
gbs0237		0	-1.90788	0.0182416		Mobile and extrachromosomal elements		DNA integration recombination inversion protein
gbs0238		0	-1.18928	0.680435		Hypothetical		Hypothetical protein
gbs0239		5	-1.26979	0.487922		General function predicted only		Rep protein
gbs0240		10	-2.71648	0.0176901	↓	Hypothetical		Hypothetical protein
gbs0241		5	-2.67577	0.0033034	↓	Cellular processess	Cell division	FtsK SpoIIIE family
gbs0242		5	-3.33508	0.00126121	↓	Hypothetical		Hypothetical protein
gbs0243		5	-2.4641	0.0404953	↓	Hypothetical		Hypothetical protein
gbs0244		2	3.04529	0.00649866	↑	Hypothetical		Hypothetical protein
gbs0245		7	-1.22981	0.238734		Metabolism and transport	Central intermediary metabolism	Acetyltransferase (EC 2.3.1.-)
gbs0246		8	-1.27318	0.298849		Cellular processess	Translation, ribosomal structure and biogenesis	Ribosomal-protein-alanine acetyltransferase (EC 2.3.1.128)
gbs0247		7	-1.20601	0.139591		Cellular processess	Translation, ribosomal structure and biogenesis	Ribosomal-protein-serine acetyltransferase (EC 2.3.1.-)
gbs0248		0	1.06617	0.854185		general function predicted only		ECF-type sigma factor negative effector
gbs0249		0	1.11169	0.655663		Cellular processess	Transcription	RNA polymerase ECF-type sigma factor
gbs0250		0	-1.7243	0.0171803		Cellular processess	Transcription	Transcriptional regulator, TetR family
gbs0251	sagI	0	-1.93819	0.0247395		Transport and binding proteins	Unknown substrate	ABC transporter permease protein
gbs0252	sagG	0	1.40941	0.398793		Cellular processess	Toxin production and resistance	Daunorubicin resistance ATP-binding protein drrA
gbs0253		5	-2.05357	0.0858792	↓	Hypothetical		Hypothetical protein
gbs0254		0	-3.98902	0.00666819	↓	Cellular processess	Transcription	Transcriptional regulator, PadR family
gbs0255		8	-1.09309	0.136042		Hypothetical		Hypothetical protein
gbs0256	nagA	2	3.77048	0.00529002	↑	Metabolism and transport	Carbohydrates, organic alcohols, and acids	N-acetylglucosamine-6-phosphate deacetylase (EC 3.5.1.25)
gbs0257		10	-8.39825	9.11338e-06	↓	Hypothetical		Hypothetical membrane spanning protein
gbs0258	glyQ	12	-7.97074	0.000744228	↓	Cellular processess	Translation, ribosomal structure and biogenesis	Glycyl-tRNA synthetase alpha chain (EC 6.1.1.14)
gbs0259		13	-7.29272	0.000725671	↓	Metabolism and transport	Fatty acid and phospholipids	FMN-dependent NADH-azoreductase (EC 1.6.99.2)
gbs0260	glyS	13	-4.86553	5.4398e-05	↓	Cellular processess	Translation, ribosomal structure and biogenesis	Glycyl-tRNA synthetase beta chain (EC 6.1.1.14)
gbs0261		12	-2.2328	0.000365038	↓	Hypothetical		Hypothetical cytosolic protein
gbs0262		0	-9.41799	0.00294471	↓	Hypothetical		Hypothetical membrane spanning protein
gbs0263	glpK	4	62.8667	0.000640432	↑	Metabolism and transport	Energy production and conversion	Glycerol kinase (EC 2.7.1.30)
gbs0264	glpD	3	56.7646	0.00273062	↑	Metabolism and transport	Energy production and conversion	Alpha-glycerophosphate oxidase (EC 1.1.3.21)
gbs0265	glpF	4	45.3855	2.3845e-05	↑	Metabolism and transport	Carbohydrates, organic alcohols, and acids	Glycerol uptake facilitator protein
gbs0266		1	1.19276	0.354091		Metabolism and transport	Central intermediary metabolism	NADH peroxidase (EC 1.11.1.1)
gbs0267		1	1.29829	0.332162		Hypothetical		trans-acting positive regulator
gbs0268	tkt	6	-2.05248	0.0302689	↓	Metabolism and transport	Carbohydrates, organic alcohols, and acids	Transketolase (EC 2.2.1.1)
gbs0269		7	-1.98751	0.0158282		Hypothetical		Hypothetical protein
gbs0270		7	-1.16485	0.372765		Transport and binding proteins	Unknown substrate	ABC transporter ATP-binding protein
gbs0271	proB	7	-1.04729	0.697245		Transport and binding proteins	Unknown substrate	ABC transporter permease protein
gbs0272		0	-1.22122	0.304848		Metabolism and transport	Carbohydrates, organic alcohols, and acids	PTS system, beta-glucoside-specific IIABC component (EC 2.7.1.69)
gbs0273	proB	11	-4.2195	0.00788284	↓	Metabolism and transport	Amino acids, peptides, aminosugars and amines	Glutamate 5-kinase (EC 2.7.2.11)
gbs0274	proA	11	-2.82225	0.000126414	↓	Metabolism and transport	Amino acids, peptides, aminosugars and amines	Gamma-glutamyl phosphate reductase (EC 1.2.1.41)
gbs0275	mraW	11	-5.17179	5.7786e-05	↓	General function predicted only		S-adenosyl-methyltransferase mraW (EC 2.1.1.-)
gbs0276	ftsL	12	-10.6074	0.00122437	↓	Cellular processess	Cell division	Cell division protein ftsL
gbs0277		11	-3.82464	9.61993e-05	↓	Cell Envelope	Biosynthesis and degradation of murein sacculus and peptidoglycan	Division specific D,D-transpeptidase Cell division protein ftsI
gbs0278	mraY	11	-4.01273	4.27546e-05	↓	Cell Envelope	Biosynthesis and degradation of murein sacculus and peptidoglycan	Phospho-N-acetylmuramoyl-pentapeptide-transferase (EC 2.7.8.13)
gbs0279		6	-2.83175	0.00241186	↓	Cellular processess	DNA replication, recombination and repair	ATP-dependent RNA helicase
gbs0280		14	-23.8026	0.00152604	↓	Transport and binding proteins	Unknown substrate	ABC transporter substrate-binding protein
gbs0281		14	-9.9279	0.00291522	↓	Metabolism and transport	Amino acids, peptides, aminosugars and amines	Amino acid ABC transporter permease protein
gbs0282		14	-9.76467	0.00442228	↓	Metabolism and transport	Amino acids, peptides, aminosugars and amines	Amino acid transport ATP-binding protein
gbs0283	aapA	10	-8.19902	0.000663779	↓	Hypothetical		Hypothetical membrane associated protein
gbs0284		6	-1.70779	0.0112992		Metabolism and transport	Energy production and conversion	Thioredoxin reductase (EC 1.8.1.9)
gbs0285	nadE	11	-6.29005	0.0199707	↓	Metabolism and transport	Cofactors, prosthetic groups, and carriers	Nicotinate phosphoribosyltransferase (EC 2.4.2.11)
gbs0286	nadE	11	-6.86113	0.000322736	↓	Metabolism and transport	Cofactors, prosthetic groups, and carriers	NH(3)-dependent NAD(+) synthetase (EC 6.3.5.1)
gbs0287	pepC	12	-13.6089	0.0211199	↓	Metabolism and transport	Amino acids, peptides, aminosugars and amines	Aminopeptidase C (EC 3.4.22.40)
gbs0288		8	-1.02543	0.792864		Cell Envelope	Biosynthesis and degradation of murein sacculus and peptidoglycan	Multimodular transpeptidase-transglycosylase PBP 1A
gbs0289		8	-1.15086	0.261165		Cellular processess	DNA replication, recombination, and repair	Recombination protein recU
gbs0290		0	-2.15087	0.029395	↓	Hypothetical		Hypothetical cytosolic protein
gbs0291		13	-3.03406	0.000217286	↓	Cellular processess	Cell division	Cell division initiation protein DivIVA
gbs0292		10	-4.2482	0.000176858	↓	Metabolism and transport	Central intermediary metabolism	Methyltransferase (EC 2.1.1.-)
gbs0293		14	-1.28812	0.0185048		Hypothetical		Hypothetical protein
gbs0294		12	-2.9661	0.00375494	↓	Cellular processess	Signal transduction	Autoinducer-2 production protein luxS (EC 3.13.1.-)
gbs0295		12	-5.29451	0.000239447	↓	Metabolism and transport	Central intermediary metabolism	Hydrolase (HAD superfamily)
gbs0296		5	-3.50839	0.0012472	↓	Transport and binding proteins	Unknown substrate	ABC transporter ATP-binding protein
gbs0297		0	-3.69589	0.00482385	↓	Transport and binding proteins	Unknown substrate	ABC transporter permease protein
gbs0298		5	-3.06579	0.000269612	↓	Cellular processess	Signal transduction	Sensory Transduction Histidine Kinase (EC 2.7.3.-)
gbs0299		6	-1.8916	0.00559048		Cellular processess	Signal transduction	Two-component response regulator
gbs0300		5	-2.15703	0.00082954	↓	Hypothetical		Hypothetical membrane spanning protein
gbs0301		14	-4.52992	0.00204894	↓	Metabolism and transport	Purines, pyrimidines, nucleosides, and nucleotides	Guanylate kinase (EC 2.7.4.8)
gbs0302		13	-9.87392	2.40704e-07	↓	Cellular processess	Transcription	DNA-directed RNA polymerase omega chain (EC 2.7.7.6)
gbs0303	priA	5	-6.43496	0.00819333	↓	Cellular processess	DNA replication, recombination and repair	Primosomal protein N
gbs0304	fmt	5	-2.5044	0.020142	↓	Cellular processess	Translation, ribosomal structure and biogenesis	Methionyl-tRNA formyltransferase (EC 2.1.2.9)
gbs0305	sunL	10	-3.53932	0.00741741	↓	Cellular processess	Translation, ribosomal structure and biogenesis	16S rRNA m(5)C 967 methyltransferase (EC 2.1.1.-)
gbs0306	pppL	13	-3.67533	3.83141e-06	↓	Cellular processess	Signal transduction	Protein phosphatase 2C (EC 3.1.3.16)
gbs0307		13	-3.09133	0.000196923	↓	Cellular processess	Signal transduction	Serine threonine protein kinase (EC 2.7.1.37)
gbs0308	yvqF	6	-3.23774	0.002107	↓	Transport and binding proteins	Unknown substrate	Transporter yvqF
gbs0309	yvqE	6	-3.2978	5.44531e-05	↓	Cellular processess	Signal transduction	Two-component sensor protein yvqE (EC 2.7.3.-)
gbs0310	yvqC	6	-2.99483	0.000935049	↓	Cellular processess	Signal transduction	Two-component response regulator yvqC
gbs0311		12	-4.26911	7.84895e-06	↓	Metabolism and transport	Central intermediary metabolism	Peptidyl-prolyl cis-trans isomerase (EC 5.2.1.8)
gbs0312		11	-4.4874	0.00238417	↓	Cellular processess	Translation, ribosomal structure and biogenesis	S1-type RNA-binding domain
gbs0313		1	3.58002	0.000858727	↑	Metabolism and transport	Energy production and conversion	Pyruvate formate-lyase activating enzyme (EC 1.97.1.4)
gbs0314		6	-2.64621	0.00599275	↓	Cellular processess	Transcription	Transcriptional regulator, DeoR family
gbs0315		0	-2.11663	0.0880108	↓	Cellular processess	Transcription	Transcriptional regulatory protein
gbs0316		0	3.2395	0.0165062	↑	Metabolism and transport	Carbohydrates, organic alcohols, and acids	PTS system, cellobiose-specific IIA component (EC 2.7.1.69)
gbs0317		0	2.72475	0.000990806	↑	Metabolism and transport	Carbohydrates, organic alcohols, and acids	PTS system, cellobiose-specific IIB component (EC 2.7.1.69)
gbs0318		0	2.52897	0.0346574	↑	Metabolism and transport	Carbohydrates, organic alcohols, and acids	PTS system, cellobiose-specific IIC component (EC 2.7.1.69)
gbs0319	pflD	0	2.73546	0.0177139	↑	Metabolism and transport	Energy production and conversion	Formate acetyltransferase (EC 2.3.1.54)
gbs0320	mipB	1	3.22323	0.000757558	↑	Metabolism and transport	Energy production and conversion	Transaldolase (EC 2.2.1.2)
gbs0321	gldA	1	3.33352	0.00196617	↑	Metabolism and transport	Energy production and conversion	Glycerol dehydrogenase (EC 1.1.1.6)
gbs0322	cysK	14	-8.70405	0.00365967	↓	Metabolism and transport	Amino acids, peptides, aminosugars and amines	Cysteine synthase (EC 2.5.1.47)
gbs0323		0	-8.21267	0.00920992	↓	Hypothetical		Hypothetical protein
gbs0324	comFA	0	-4.48705	0.0133471	↓	Cellular processess	DNA transformation	COMF operon protein 1
gbs0325	comFC	0	-3.01899	0.0190628	↓	General function predicted only		COMF operon protein 3
gbs0326		4	21.9462	0.000652484	↑	Cellular processess	Translation, ribosomal structure and biogenesis	Ribosome-associated factor Y
gbs0327		5	-21.1635	1.7299e-05	↓	Metabolism and transport	Amino acids, peptides, aminosugars and amines	Aspartokinase (EC 2.7.2.4)
gbs0328		10	-8.36699	0.00313998	↓	Metabolism and transport	Carbohydrates, organic alcohols, and acids	Beta-phosphoglucomutase (EC 5.4.2.6) Glucose-1-phosphate phosphodismutase (EC 2.7.1.41)
gbs0329	phaB	14	-1.67682	0.00258742		Metabolism and transport	Fatty acid and phospholipids	Enoyl-CoA hydratase (EC 4.2.1.17)
gbs0330		9	1.06926	0.58034		Cellular processess	Transcription	Transcriptional regulator, MarR family
gbs0331	fabH	9	-1.05329	0.704382		Metabolism and transport	Fatty acid and phospholipids	3-oxoacyl-[acyl-carrier-protein] synthase III (EC 2.3.1.41)
gbs0332	acpP	14	-1.65051	0.00523647		Metabolism and transport	Fatty acid and phospholipids	Acyl carrier protein
gbs0333	fabK	14	-1.45191	0.039475		Metabolism and transport	Fatty acid and phospholipids	Enoyl-[acyl-carrier protein] reductase (NADH) (EC 1.3.1.9)
gbs0334	fabD	14	-1.50413	0.011542		Metabolism and transport	Fatty acid and phospholipids	Malonyl-CoA-[acyl-carrier-protein] transacylase (EC 2.3.1.39)
gbs0335	fabG	14	-2.48126	0.000256516	↓	Metabolism and transport	Fatty acid and phospholipids	3-oxoacyl-[acyl-carrier protein] reductase (EC 1.1.1.100)
gbs0336	fabF	9	-1.21263	0.097005		Metabolism and transport	Fatty acid and phospholipids	3-oxoacyl-[acyl-carrier-protein] synthase (EC 2.3.1.41)
gbs0337	accB	9	1.1729	0.109026		Metabolism and transport	Fatty acid and phospholipids	Biotin carboxyl carrier protein of acetyl-CoA carboxylase (EC 6.4.1.2)
gbs0338	fabZ	9	1.06615	0.442717		Metabolism and transport	Fatty acid and phospholipids	(3R)-hydroxyacyl-[acyl carrier protein] dehydratase (EC 4.2.1.60)
gbs0339	accC	9	-1.00097	0.99039		Metabolism and transport	Fatty acid and phospholipids	Biotin carboxylase (EC 6.3.4.14)
gbs0340	accA	14	-1.2375	0.0984294		Metabolism and transport	Fatty acid and phospholipids	Acetyl-coenzyme A carboxylase carboxyl transferase subunit beta (EC 6.4.1.2)
gbs0341	accD	9	1.02768	0.628304		Metabolism and transport	Fatty acid and phospholipids	Acetyl-coenzyme A carboxylase carboxyl transferase subunit alpha (EC 6.4.1.2)
gbs0342		6	-1.77504	0.0191421		Hypothetical		Hypothetical protein
gbs0343	serS	12	-3.76151	0.000842603	↓	Cellular processess	Translation, ribosomal structure and biogenesis	Seryl-tRNA synthetase (EC 6.1.1.11)
gbs0344		2	2.64619	0.012057	↑	Hypothetical		Integral membrane protein
gbs0345	manO	13	-5.12629	0.00017539	↓	Hypothetical		Hypothetical cytosolic protein
gbs0346	manN	9	1.04346	0.702352		Metabolism and transport	Carbohydrates, organic alcohols, and acids	PTS system, mannose-specific IID component (EC 2.7.1.69)
gbs0347	manM	14	-2.12976	0.0878	↓	Metabolism and transport	Carbohydrates, organic alcohols, and acids	PTS system, mannose-specific IIC component (EC 2.7.1.69)
gbs0348	manL	14	-2.86133	0.00353466	↓	Metabolism and transport	Carbohydrates, organic alcohols, and acids	PTS system, mannose-specific IIAB component (EC 2.7.1.69)
gbs0349		10	-11.7091	0.000321219	↓	Metabolism and transport	Central intermediary metabolism	Hydrolase (HAD superfamily)
gbs0350		7	1.27641	0.0111911		Hypothetical		Hypothetical protein
gbs0351		6	-4.35106	0.000101739	↓	General function predicted only		Permease
gbs0352		11	-3.86606	0.000639093	↓	Metabolism and transport	Purines, pyrimidines, nucleosides, and nucleotides	Guanine-hypoxanthine permease
gbs0353		12	-11.544	0.000525806	↓	General function predicted only		ATP GTP hydrolase
gbs0354		11	-18.7883	0.000315152	↓	Metabolism and transport	Central intermediary metabolism	Acetyltransferase, GNAT family
gbs0355	lytR	12	-7.55031	2.9592e-08	↓	Cellular processess	Transcription	Transcriptional regulator, LytR family
gbs0356		7	-1.23151	0.274836		Hypothetical		Hypothetical protein
gbs0357	hit	7	1.15178	0.0115149		Metabolism and transport	Purines, pyrimidines, nucleosides, and nucleotides	Adenosine 5 -monophosphoramidase
gbs0358		6	-2.13423	0.00112452	↓	Hypothetical		Hypothetical protein
gbs0359		1	-1.6188	0.001959		Transport and binding proteins	Unknown substrate	ABC-type transporter ATP-binding protein ecsA
gbs0360		6	-2.22516	0.00567292	↓	Transport and binding proteins	Unknown substrate	Protein ecsB
gbs0364		0	2.01302	0.592203	↑	Hypothetical		Hypothetical protein
gbs0393		0	1.81207	0.0842395		Hypothetical		Hypothetical protein
gbs0402		0	1.48149	0.135257		Hypothetical		TRSE PROTEIN
gbs0403		0	1.04182	0.878566		Hypothetical		Hypothetical protein
gbs0404		0	-1.21162	0.603204		Hypothetical		Hypothetical protein
gbs0405		0	-1.04539	0.705778		Hypothetical		Hypothetical protein
gbs0406		5	-1.46305	0.131283		Cellular processess	Cell division	Hypothetical protein
gbs0407		6	-2.41253	0.00263141	↓	Hypothetical		Hypothetical protein
gbs0408		6	-2.55133	0.000351253	↓	Hypothetical		Hypothetical protein
gbs0409		7	-1.05109	0.631148		Hypothetical		Hypothetical protein
gbs0410		0	-55.7578	0.0156554	↓	Hypothetical		Hypothetical protein
gbs0411		13	-2.09016	0.00288367	↓	General function predicted only		Phosphotransferase enzyme family
gbs0412		12	-2.78787	1.41235e-05	↓	Cellular processess	Translation, ribosomal structure and biogenesis	tRNA (m(7)G46) methyltransferase (EC 2.1.1.33)
gbs0413		12	-4.45172	8.34149e-05	↓	Hypothetical		Hypothetical cytosolic protein
gbs0414	nusA	13	-3.42025	2.57724e-05	↓	Cellular processess	Transcription	N utilization substance protein A
gbs0415		12	-4.10589	0.000226535	↓	Hypothetical		Hypothetical cytosolic protein
gbs0416		13	-3.42632	0.000102944	↓	Cellular processess	Translation, ribosomal structure and biogenesis	LSU ribosomal protein L7AE
gbs0417	infB	12	-3.78294	0.00938436	↓	Cellular processess	Translation, ribosomal structure and biogenesis	Bacterial Protein Translation Initiation Factor 2 (IF-2)
gbs0418	rbfA	13	-3.45208	1.91539e-06	↓	Cellular processess	Translation, ribosomal structure and biogenesis	Ribosome-binding factor A
gbs0419		5	-2.69267	0.00796299	↓	Metabolism and transport	Fatty acid and phospholipids	Esterase (EC 3.1.1.-)
gbs0420	copY	2	4.23011	0.182275	↑	Cellular processess	Transcription	CopAB ATPases metal-fist type repressor
gbs0421	copA	2	6.2727	0.216148	↑	Metabolism and transport	Inorganic ion transport and metabolism	Copper-exporting ATPase (EC 3.6.3.4)
gbs0422	copZ	2	4.6702	0.235368	↑	Metabolism and transport	Inorganic ion transport and metabolism	Copper chaperone copZ
gbs0423		6	-2.09927	0.00907297	↓	Hypothetical		Hypothetical membrane spanning protein
gbs0424		6	-2.68171	0.000931714	↓	Metabolism and transport	Central intermediary metabolism	Hydrolase (HAD superfamily)
gbs0425	polA	7	-1.90391	0.000675008		Cellular processess	DNA replication, recombination and repair	DNA polymerase I (EC 2.7.7.7)
gbs0426		7	-1.36629	0.147441		General function predicted only		CoA binding protein
gbs0427	perR	13	-1.92814	0.00259047		Metabolism and transport	Inorganic ion transport and metabolism	Oxidative stress response regulator BosR
gbs0428		0	1.27235	0.353289		Transport and binding proteins	Unknown substrate	Transporter
gbs0429		5	-2.43154	0.000764931	↓	Cellular processess	Signal transduction	Two-component response regulator SaeR
gbs0430		7	-1.57638	0.0214589		Cellular processess	Signal transduction	Sensory transduction protein kinase SaeS (EC 2.7.3.-)
gbs0431		11	-4.53684	0.00055311	↓	Hypothetical		Integral membrane protein
gbs0432	tgt	12	-10.9063	7.39932e-06	↓	Cellular processess	Translation, ribosomal structure and biogenesis	Queuine tRNA-ribosyltransferase (EC 2.4.2.29)
gbs0433		0	-5.238	0.00468403	↓	Hypothetical		Zinc finger protein
gbs0434		0	-1.51017	0.21746		Metabolism and transport	Cofactors, prosthetic groups, and carriers	BioY protein
gbs0435		2	1.31086	0.0413003		Cellular processess	Toxin production and resistance	Metal-dependent hydrolase (EC 3.-.-.-)
gbs0436		2	1.20479	0.166078		Cellular processess	Translation, ribosomal structure and biogenesis	tRNA-specific adenosine deaminase (EC 3.5.4.-)
gbs0437	pgi	14	-1.02362	0.628155		Metabolism and transport	Carbohydrates, organic alcohols, and acids	Glucose-6-phosphate isomerase (EC 5.3.1.9)
gbs0438		6	1.58178	0.0337436		Metabolism and transport	Amino acids, peptides, aminosugars and amines	5-formyltetrahydrofolate cyclo-ligase (EC 6.3.3.2)
gbs0439		6	1.91514	0.0038152		General function predicted only		Integral membrane protein (Rhomboid family)
gbs0440		6	1.074	0.564876		Metabolism and transport	Purines, pyrimidines, nucleosides, and nucleotides	Nucleoside-binding protein
gbs0441	hasC	12	-14.7907	0.000771481	↓	Cell Envelope	Biosynthesis and degradation of surface polysaccharides and lipopolysaccharides	UTP--glucose-1-phosphate uridylyltransferase (EC 2.7.7.9)
gbs0442	gpsA	10	-9.41743	0.0179074	↓	Metabolism and transport	Energy production and conversion	Glycerol-3-phosphate dehydrogenase [NAD(P)+] (EC 1.1.1.94)
gbs0443	rnpA	13	-7.10893	7.35347e-06	↓	Cellular processess	Transcription	Ribonuclease P protein component (EC 3.1.26.5)
gbs0444		12	-6.46627	8.34102e-06	↓	Cell Envelope	Other	60 kDa inner membrane protein YIDC
gbs0445		12	-6.66905	3.56691e-05	↓	General function predicted only		Jag protein
gbs0446		12	-9.48701	4.462e-05	↓	Cellular processess	Translation, ribosomal structure and biogenesis	Hypothetical cytosolic protein
gbs0447	recX	10	-8.05828	0.0012405	↓	Cellular processess	DNA replication, recombination, and repair	Regulatory protein recX
gbs0448		6	-3.45523	0.00254038	↓	Cellular processess	Translation, ribosomal structure and biogenesis	tRNA (Uracil-5-) -methyltransferase (EC 2.1.1.35)
gbs0449		10	-7.24432	0.0013429	↓	Metabolism and transport	Purines, pyrimidines, nucleosides, and nucleotides	Phosphorylase, Pnp Udp family
gbs0450		12	-4.91863	3.58723e-05	↓	Metabolism and transport	Central intermediary metabolism	Acetyltransferase, GNAT family
gbs0451		0	-2.0655	0.0165955	↓	Cellular processess	Posttranslational modification, protein turnover, chaperones	C5A peptidase precursor (EC 3.4.21.-)
gbs0452		5	-8.0731	0.000394366	↓	Cell Envelope	Biosynthesis and degradation of murein sacculus and peptidoglycan	alpha-L-Rha alpha-1,3-L-rhamnosyltransferase (EC 2.4.1.-)
gbs0453	nrdF.1	5	-9.38282	2.98757e-05	↓	Metabolism and transport	Purines, pyrimidines, nucleosides, and nucleotides	Ribonucleoside-diphosphate reductase beta chain (EC 1.17.4.1)
gbs0454	nrdI	0	-8.26339	0.00281242	↓	Metabolism and transport	Purines, pyrimidines, nucleosides, and nucleotides	NrdI protein
gbs0455	nrdE.1	5	-4.78419	0.00150839	↓	Metabolism and transport	Purines, pyrimidines, nucleosides, and nucleotides	Ribonucleoside-diphosphate reductase alpha chain (EC 1.17.4.1)
gbs0456		5	-9.91765	0.00520232	↓	Hypothetical		Cell surface protein
gbs0457		5	-5.34988	0.00143922	↓	Hypothetical		Hypothetical cytosolic protein
gbs0458		0	1.06135	0.576844		Cellular processess	Transcription	Transcriptional regulator, AraC family
gbs0459		0	-1.16021	0.345519		Hypothetical		Hypothetical protein
gbs0460		0	-1.19132	0.418592		Metabolism and transport	Central intermediary metabolism	4-carboxymuconolactone decarboxylase (EC 4.1.1.44)
gbs0461		0	-1.01019	0.944031		Hypothetical		Hypothetical cytosolic protein
gbs0462		0	-1.03812	0.745226		Cellular processess	Transcription	Transcriptional regulator, MerR family
gbs0464		0	-1.14391	0.578156		Metabolism and transport	Carbohydrates, organic alcohols, and acids	Sorbitol dehydrogenase (EC 1.1.1.14)
gbs0466		5	-4.4897	0.00274761	↓	Metabolism and transport	Central intermediary metabolism	Aldose reductase (EC 1.1.1.21)
gbs0467	czcD	10	-5.00669	0.00462824	↓	Metabolism and transport	Inorganic ion transport and metabolism	Cobalt-zinc-cadmium resistance protein czcD
gbs0468		0	-7.46646	0.000449621	↓	Cellular processess	Transcription	Transcriptional regulator, TetR family
gbs0469		5	-33.5537	0.00324712	↓	Cellular processess	Transcription	Transcriptional regulator, AraC family
gbs0470		9	1.20646	0.0620138		Hypothetical		Cell surface protein
gbs0471		8	1.04549	0.388017		Cellular processess	DNA replication, recombination and repair	DNA-damage-inducible protein J
gbs0472		8	-1.03895	0.659836		Hypothetical		Hypothetical cytosolic protein
gbs0473		7	-1.12999	0.501203		Hypothetical		Hypothetical exported protein
gbs0474		0	-12.3124	0.000713232	↓	Hypothetical		Hypothetical cytosolic protein
gbs0475		0	-4.64251	0.0292478	↓	Cellular processess	Transcription	Transcriptional regulator, Cro CI family
gbs0476		0	-2.2225	0.0316441	↓	Hypothetical		Membrane protein
gbs0477		0	2.81549	0.147933	↑	Hypothetical		Hypothetical exported protein
gbs0478		0	1.51371	0.447295		Hypothetical		Hypothetical exported protein
gbs0479		0	-2.35889	0.119251	↓	Hypothetical		Cell surface protein
gbs0480		6	-2.97157	0.000553178	↓	Hypothetical		Hypothetical membrane spanning protein
gbs0481		0	-1.64919	0.124695		Hypothetical		Hypothetical protein
gbs0482		5	-8.5902	0.000992114	↓	Mobile and extrachromosomal elements		DNA integration recombination inversion protein
gbs0484		7	-1.02842	0.517062		General function predicted only		Putative acetate kinase
gbs0485		1	1.04512	0.765267		Hypothetical		Hypothetical cytosolic protein
gbs0486		1	1.05536	0.576936		Metabolism and transport	Secondary metabolites	SAM-dependent methyltransferase
gbs0487		11	-4.93709	3.33207e-05	↓	Hypothetical		Hypothetical protein
gbs0488		12	-14.2763	0.000602755	↓	Hypothetical		Hypothetical cytosolic protein
gbs0489		10	-28.411	0.00327628	↓	Cellular processess	Translation, ribosomal structure and biogenesis	Ribosomal-protein-serine acetyltransferase (EC 2.3.1.-)
gbs0490		10	-6.87644	0.0179415	↓	Cellular processess	Translation, ribosomal structure and biogenesis	Ribosomal-protein-serine acetyltransferase (EC 2.3.1.-)
gbs0491		11	-14.1778	0.0324512	↓	Hypothetical		Hypothetical protein
gbs0492	valS	10	-6.82412	0.0160891	↓	Cellular processess	Translation, ribosomal structure and biogenesis	Valyl-tRNA synthetase (EC 6.1.1.9)
gbs0493		7	-1.70083	0.000958614		Hypothetical		Hypothetical protein
gbs0494		10	-4.56462	0.00579178	↓	Metabolism and transport	Central intermediary metabolism	NAD-dependent oxidoreductase
gbs0495		6	1.4513	0.0367247		Metabolism and transport	Inorganic ion transport and metabolism	Magnesium and cobalt transport protein corA
gbs0496		0	-8.03898	0.00200079	↓	Hypothetical		Hypothetical cytosolic protein
gbs0497	asnA	5	-26.0262	0.00138184	↓	Metabolism and transport	Amino acids, peptides, aminosugars and amines	Aspartate--ammonia ligase (EC 6.3.1.1)
gbs0498		0	-1.03067	0.844474		Metabolism and transport	Energy production and conversion	Thioredoxin
gbs0499		11	-7.69487	9.92583e-05	↓	Cellular processess	DNA replication, recombination and repair	Methyltransferase (EC 2.1.1.-)
gbs0500		10	-7.61966	0.000369072	↓	Hypothetical		Hypothetical protein
gbs0501		12	-6.19353	4.16994e-06	↓	Metabolism and transport	Cofactors, prosthetic groups, and carriers	Phosphopantetheine adenylyltransferase (EC 2.7.7.3)
gbs0502		11	-10.565	7.61666e-07	↓	Cellular processess	Signal transduction	ATP-dependent endopeptidase Lon (EC 3.4.21.53)
gbs0503		0	-1.02717	0.842601		Metabolism and transport	Purines, pyrimidines, nucleosides, and nucleotides	5 -nucleotidase (EC 3.1.3.5)
gbs0504		12	-7.1088	0.000415078	↓	Hypothetical		Hypothetical cytosolic protein
gbs0505		10	-7.37013	0.00164644	↓	General function predicted only		Radical SAM family enzyme
gbs0506		5	-10.6372	0.00288358	↓	Hypothetical		VanZ family protein
gbs0507		5	-4.36576	5.06093e-05	↓	Cellular processess	Toxin production and resistance	Multidrug resistance ABC transporter ATP-binding and permease protein
gbs0508		10	-4.95899	0.000171323	↓	Cellular processess	Toxin production and resistance	Multidrug protein lipid ABC transporter family, ATP-binding and permease protein
gbs0509	trpG	5	-3.94525	0.00508012	↓	Metabolism and transport	Cofactors, prosthetic groups, and carriers	Anthranilate synthase component II (EC 4.1.3.27) Para-aminobenzoate synthase glutamine amidotransferase component II (EC 6.3.5.8)
gbs0510		0	-1.46201	0.283925		Metabolism and transport	Cofactors, prosthetic groups, and carriers	BioY protein
gbs0511		0	-3.28061	0.0387836	↓	Metabolism and transport	Cofactors, prosthetic groups, and carriers	Biotin synthase (EC 2.8.1.6)
gbs0512		0	-1.76923	0.364617		Hypothetical		Hypothetical protein
gbs0514		0	-2.44421	0.0380779	↓	Metabolism and transport	Fatty acid and phospholipids	Long-chain-fatty-acid--CoA ligase (EC 6.2.1.3)
gbs0515	nth	1	1.01352	0.866702		Cellular processess	DNA replication, recombination and repair	Endonuclease III (EC 4.2.99.18)
gbs0516		0	1.11943	0.890653		General function predicted only		Type 4 prepilin-like proteins leader peptide processing enzyme
gbs0517		13	-2.66382	0.00077867	↓	Hypothetical		Hypothetical cytosolic protein
gbs0518	glcK	8	-1.95782	0.000161468		Metabolism and transport	Carbohydrates, organic alcohols, and acids	Glucokinase (EC 2.7.1.2)
gbs0519		7	-1.98352	3.05507e-05		Metabolism and transport	Inorganic ion transport and metabolism	Rhodanese-related sulfurtransferases
gbs0520	typA	13	-7.91584	0.00272154	↓	Cellular processess	Signal transduction	GTP-binding protein TypA BipA
gbs0521		13	-7.9924	0.00843199	↓	Hypothetical		Hypothetical membrane spanning protein
gbs0522	murD	11	-4.07085	0.00845348	↓	Cell Envelope	Biosynthesis and degradation of murein sacculus and peptidoglycan	UDP-N-acetylmuramoylalanine--D-glutamate ligase (EC 6.3.2.9)
gbs0523	murG	10	-4.59191	0.00320352	↓	Cell Envelope	Biosynthesis and degradation of murein sacculus and peptidoglycan	UDP-N-acetylglucosamine--N-acetylmuramyl-(pentapeptide) pyrophosphoryl-undecaprenol N-acetylglucosamine transferase (EC 2.4.1.227)
gbs0524	divIB	12	-3.34729	1.7678e-05	↓	Cellular processess	Cell division	Cell-division initiation protein DivIB
gbs0525	ftsA	13	-4.78258	3.28981e-05	↓	Cellular processess	Cell division	Cell division protein ftsA
gbs0526	ftsZ	14	-3.56871	0.00104462	↓	Cellular processess	Cell division	Cell division protein ftsZ
gbs0527		14	-4.94448	0.00013674	↓	General function predicted only		Pyridoxal-5 -phosphate family protein
gbs0528		13	-4.4806	0.00197719	↓	Hypothetical		Hypothetical cytosolic protein
gbs0529		14	-2.51366	0.00643484	↓	Hypothetical		Integral membrane protein
gbs0530		13	-2.75415	0.000170964	↓	General function predicted only		RNA binding protein
gbs0531	divIVAS	14	-2.12507	0.00550702	↓	Cellular processess	Cell division	Cell division initiation protein DivIVA
gbs0532	ileS	13	-10.2695	1.89497e-06	↓	Cellular processess	Translation, ribosomal structure and biogenesis	Isoleucyl-tRNA synthetase (EC 6.1.1.5)
gbs0533		8	3.07337	0.0141156	↑	Hypothetical		Hypothetical cytosolic protein
gbs0534	mutT	5	-1.94587	0.00258813		General function predicted only		Mutator mutT protein (7,8-dihydro-8-oxoguanine-triphosphatase) (EC 3.6.1.-)
gbs0535	clpE	3	4.5167	0.0439875	↑	Cellular processess	Posttranslational modification, protein turnover, chaperones	ATP-dependent endopeptidase clp ATP-binding subunit clpE
gbs0536		12	-8.48886	0.00541977	↓	Hypothetical		Hypothetical cytosolic protein
gbs0537	artQ	0	-2.95466	0.00409702	↓	Metabolism and transport	Amino acids, peptides, aminosugars and amines	Arginine transport system permease protein artQ
gbs0538	artP	0	-5.13265	0.000299016	↓	Metabolism and transport	Amino acids, peptides, aminosugars and amines	Arginine transport ATP-binding protein artP
gbs0539		3	5.57606	0.000751643	↑	Metabolism and transport	Carbohydrates, organic alcohols, and acids	Phosphoglucomutase (EC 5.4.2.2) Phosphomannomutase (EC 5.4.2.8)
gbs0540	folD	5	-2.16174	0.0359551	↓	Metabolism and transport	Cofactors, prosthetic groups, and carriers	Methylenetetrahydrofolate dehydrogenase (NADP+) (EC 1.5.1.5) Methenyltetrahydrofolate cyclohydrolase (EC 3.5.4.9)
gbs0541		0	-1.76221	0.0514813		Metabolism and transport	Carbohydrates, organic alcohols, and acids	Sugar kinase
gbs0542		2	1.46475	0.0101323		Cellular processess	DNA replication, recombination and repair	Exodeoxyribonuclease VII large subunit (EC 3.1.11.6)
gbs0543	xseB	2	1.6169	0.0497654		Cellular processess	DNA replication, recombination and repair	Exodeoxyribonuclease VII small subunit (EC 3.1.11.6)
gbs0544	fps	7	1.33032	0.172895		Metabolism and transport	Cofactors, prosthetic groups, and carriers	Dimethylallyltransferase (EC 2.5.1.1) Geranyltranstransferase (EC 2.5.1.10)
gbs0545		8	1.33823	0.169984		Cellular processess	Translation, ribosomal structure and biogenesis	Hemolysin
gbs0546	argR1	7	-1.20826	0.116399		Cellular processess	Transcription	Arginine repressor, argR
gbs0547	recN	7	1.11967	0.423772		Cellular processess	DNA replication, recombination and repair	DNA repair protein recN
gbs0548		8	-1.27325	0.0308626		Metabolism and transport	Fatty acid and phospholipids	Fatty acid-binding protein, DegV family
gbs0549		6	-1.83437	0.00224588		Metabolism and transport	Fatty acid and phospholipids	Lipase Acylhydrolase with GDSL-like motif
gbs0550		11	-2.76696	0.0157238	↓	Hypothetical		Hypothetical membrane associated protein
gbs0551		14	-3.80614	0.0058515	↓	Cellular processess	DNA replication, recombination and repair	DNA-binding protein HU
gbs0552		10	-9.07822	0.00416138	↓	Hypothetical		Hypothetical protein
gbs0553	pyrD	5	-12.4287	0.00528837	↓	Metabolism and transport	Purines, pyrimidines, nucleosides, and nucleotides	Dihydroorotate dehydrogenase (EC 1.3.3.1)
gbs0554		7	1.08484	0.211305		Cellular processess	Toxin production and resistance	Factor essential for expression of methicillin resistance
gbs0555	murM	7	1.10354	0.298767		Cell Envelope	Biosynthesis and degradation of murein sacculus and peptidoglycan	UDP-N-acetylmuramoylpentapeptide-lysine N(6)-alanyltransferase (EC 2.3.2.10)
gbs0556		7	-1.10248	0.17794		Cell Envelope	Biosynthesis and degradation of murein sacculus and peptidoglycan	UDP-N-acetylmuramoylpentapeptide-lysine N(6)-alanyltransferase (EC 2.3.2.10)
gbs0557		7	-1.04465	0.559431		Metabolism and transport	Central intermediary metabolism	Hydrolase (HAD superfamily)
gbs0558		2	1.50473	0.0294483		General function predicted only		dGTP triphosphohydrolase
gbs0559		11	-2.69477	0.0199017	↓	Hypothetical		Hypothetical cytosolic protein
gbs0560	pacL	6	-3.75536	1.67983e-05	↓	Metabolism and transport	Inorganic ion transport and metabolism	Calcium-transporting ATPase (EC 3.6.3.8)
gbs0561		5	-2.34207	0.00219805	↓	Metabolism and transport	Central intermediary metabolism	Phosphoesterase
gbs0562		0	2.80421	0.00010323	↑	Metabolism and transport	Carbohydrates, organic alcohols, and acids	Fructose-1,6-bisphosphatase (EC 3.1.3.11)
gbs0563		1	1.11533	0.464839		Metabolism and transport	Energy production and conversion	iron-sulfur cluster-binding protein
gbs0564	prfB	12	-2.46663	0.00486073	↓	Cellular processess	Translation, ribosomal structure and biogenesis	Bacterial Peptide Chain Release Factor 2 (RF-2)
gbs0565	ftsE	13	-1.46571	0.000343618		Cellular processess	Cell division	Cell division ATP-binding protein ftsE
gbs0566	ftsX	8	-1.28759	0.0904475		Cellular processess	Cell division	Cell division protein ftsX
gbs0567		6	1.22724	0.398806		General function predicted only		CARBOXYMETHYLENEBUTENOLIDASE-RELATED PROTEIN
gbs0568		1	1.24935	0.258994		General function predicted only		Hydroxyacylglutathione hydrolase (EC 3.1.2.6)
gbs0569		4	24.843	0.000672065	↑	Metabolism and transport	Fatty acid and phospholipids	(R,R)-butanediol dehydrogenase (EC 1.1.1.4) Acetoin dehydrogenase (EC 1.1.1.5)
gbs0570	dinG	10	-5.27719	0.000138706	↓	Cellular processess	DNA replication, recombination and repair	ATP-dependent helicase, DinG family
gbs0571	aspC	12	-11.7192	1.93553e-07	↓	Metabolism and transport	Amino acids, peptides, aminosugars and amines	Aspartate aminotransferase (EC 2.6.1.1)
gbs0572	asnS	12	-22.7998	0.00229603	↓	Cellular processess	Translation, ribosomal structure and biogenesis	Asparaginyl-tRNA synthetase (EC 6.1.1.22)
gbs0573		12	-358.462	0.00305267	↓	Hypothetical		Integral membrane protein
gbs0574		12	-81.341	0.00260446	↓	Metabolism and transport	Purines, pyrimidines, nucleosides, and nucleotides	Inosine-uridine preferring nucleoside hydrolase (EC 3.2.2.1)
gbs0575		5	-3.16638	0.00652323	↓	Cellular processess	Posttranslational modification, protein turnover, chaperones	Osmotically inducible protein C
gbs0576		11	-4.20008	0.00703372	↓	General function predicted only		ATP-binding protein (contains P-loop)
gbs0577		6	-1.70433	0.0774642		Hypothetical		Hypothetical membrane associated protein
gbs0578		11	-2.66969	0.00842777	↓	Hypothetical		Hypothetical cytosolic protein
gbs0579	pepD	11	-2.42197	0.007923	↓	Cellular processess	Posttranslational modification, protein turnover, chaperones	Dipeptidase A (EC 3.4.13.-)
gbs0580		6	-4.38453	0.00428178	↓	Metabolism and transport	Inorganic ion transport and metabolism	High-affinity zinc uptake system protein znuA precursor Hypothetical exported protein
gbs0581	rpmE	14	-3.75444	0.00278492	↓	Cellular processess	Translation, ribosomal structure and biogenesis	LSU ribosomal protein L31P
gbs0582		2	1.84465	0.000423652		Metabolism and transport	Central intermediary metabolism	Phosphoesterase, DHH family protein
gbs0583		0	-4.44431	0.00447912	↓	Metabolism and transport	Purines, pyrimidines, nucleosides, and nucleotides	Adenosine deaminase (EC 3.5.4.4)
gbs0584		12	-12.0654	0.00281791	↓	Metabolism and transport	Energy production and conversion	Flavodoxin
gbs0585		10	-15.3086	0.0133405	↓	Metabolism and transport	Amino acids, peptides, aminosugars and amines	Chorismate mutase (EC 5.4.99.5)
gbs0586		5	-16.3015	0.0079277	↓	Metabolism and transport	Inorganic ion transport and metabolism	Chloride channel protein
gbs0587	rplS	14	-8.20923	0.0080834	↓	Cellular processess	Translation, ribosomal structure and biogenesis	LSU ribosomal protein L19P
gbs0589		5	-2.89833	0.00338849	↓	Mobile and extrachromosomal elements		Transposase
gbs0593		0	-1.64634	0.150587		Hypothetical		Hypothetical protein
gbs0594		0	-9.73208	0.00291312	↓	Transport and binding proteins	Unknown substrate	ABC transporter permease protein
gbs0595		5	-8.66371	0.00160343	↓	Transport and binding proteins	Unknown substrate	ABC transporter ATP-binding protein
gbs0596		0	-8.5595	0.0121624	↓	Transport and binding proteins	unknown substrate	ABC transporter permease protein
gbs0597		5	-5.20251	0.000112825	↓	Cellular processess	response regulator	Hypothetical protein
gbs0598	ihk	5	-8.53141	0.00733479	↓	Cellular processess	Signal transduction	Phosphate regulon sensor protein phoR (EC 2.7.3.-)
gbs0600		14	-2.52576	0.00338273	↓	Hypothetical		Hypothetical protein
gbs0601		11	-10.3768	0.000611845	↓	Cell Envelope	Biosynthesis and degradation of murein sacculus and peptidoglycan	Rod shape-determining protein rodA
gbs0602		8	-1.53845	0.0634694		Metabolism and transport	Central intermediary metabolism	Phosphatase
gbs0603	gyrB	7	-1.77144	0.000671373		Cellular processess	DNA replication, recombination and repair	DNA gyrase subunit B (EC 5.99.1.3)
gbs0604		14	-2.95577	0.000297507	↓	Cellular processess	Cell division	Septation ring formation regulator
gbs0605		5	-6.74765	0.0057471	↓	Metabolism and transport	Amino acids, peptides, aminosugars and amines	Phosphoserine phosphatase (EC 3.1.3.3)
gbs0606		1	3.72718	0.000844604	↑	Cellular processess	DNA replication, recombination and repair	Phosphohydrolase (MutT nudix family protein)
gbs0607		1	2.09426	0.00364975	↑	Hypothetical		Hypothetical cytosolic protein
gbs0608	eno	4	2.52503	0.0230054	↑	Metabolism and transport	Carbohydrates, organic alcohols, and acids	Enolase (EC 4.2.1.11)
gbs0609		2	8.28419	0.000184363	↑	General function predicted only		Streptodornase (EC 3.1.21.1)
gbs0610	aroA	6	-2.83082	0.0136438	↓	Metabolism and transport	Amino acids, peptides, aminosugars and amines	3-phosphoshikimate 1-carboxyvinyltransferase (EC 2.5.1.19)
gbs0611	aroK	6	-3.59143	0.0055587	↓	Metabolism and transport	Amino acids, peptides, aminosugars and amines	Shikimate kinase (EC 2.7.1.71)
gbs0612		6	-2.32406	0.00167135	↓	Cellular processess	Transcription	Transcriptional regulator, LytR family
gbs0613		5	-13.6882	0.00100008	↓	Cellular processess	Translation, ribosomal structure and biogenesis	23S rRNA m(5)U 1939 methyltransferase (EC 2.1.1.-)
gbs0614		10	-9.47636	0.0068538	↓	Hypothetical		Hypothetical protein
gbs0615		3	4.44325	3.25497e-05	↑	General function predicted only		Class B acid phosphatase (EC 3.1.3.2)
gbs0616		3	7.50948	8.09982e-05	↑	Hypothetical		Hypothetical cytosolic protein
gbs0617		0	-1.93726	0.111935		Hypothetical		Hypothetical protein
gbs0618		0	-1.9927	0.0648128		Cellular processess	Transcription	Transcriptional regulator, TetR family
gbs0619		0	3.2371	0.244411	↑	Hypothetical		Hypothetical protein
gbs0621		2	4.16125	0.0113448	↑	Mobile and extrachromosomal elements		Transposase
gbs0622		0	3.52626	0.0963089	↑	Hypothetical		Hypothetical protein
gbs0625		2	3.69907	0.0117228	↑	Cellular processess	Posttranslational modification, protein turnover, chaperones	33 kDa chaperonin
gbs0627		3	5.56405	0.00299947	↑	Cellular processess	Transcription	Transcriptional regulator, AraC family
gbs0628		0	-1.32022	0.0686035		Hypothetical		Hypothetical protein
gbs0629		0	-1.29149	0.538581		Cellular processess	Posttranslational modification, protein turnover, chaperones	Hypothetical protein
gbs0630		0	1.61302	0.479068		Cellular processess	Posttranslational modification, protein turnover, chaperones	Sortase
gbs0631		0	2.9963	0.207323	↑	Cellular processess	Posttranslational modification, protein turnover, chaperones	Sortase
gbs0632		0	1.29657	0.455522		Cell Envelope	Other	Collagen adhesion protein
gbs0636		0	-1.3469	0.595623		Metabolism and transport	Energy production and conversion	Collagen adhesion protein
gbs0638		6	-1.80207	0.00733163		Hypothetical		Hypothetical protein
gbs0639		0	-5.1352	0.0751428	↓	Hypothetical		Hypothetical protein
gbs0640		11	-10.5995	0.000978138	↓	Cellular processess	Toxin production and resistance	Beta-lactamase family protein
gbs0641	drrA	5	-5.42058	0.012774	↓	General function predicted only		Daunorubicin resistance ATP-binding protein drrA
gbs0642		0	-2.95489	0.00426968	↓	General function predicted only		Daunorubicin resistance transmembrane protein
gbs0643		0	-5.93739	0.0186083	↓	Transport and binding proteins	Unknown substrate	ABC transporter permease protein
gbs0644	cylX	0	-2.82882	0.0184526	↓	Hypothetical		Hypothetical protein
gbs0645	cylD	5	-2.50398	0.0241354	↓	Metabolism and transport	Fatty acid and phospholipids	Malonyl-CoA-[acyl-carrier-protein] transacylase (EC 2.3.1.39)
gbs0646	cylG	5	-1.57702	0.0120886		Metabolism and transport	Fatty acid and phospholipids	3-oxoacyl-[acyl-carrier protein] reductase (EC 1.1.1.100)
gbs0647	acpC	5	-1.78446	0.0156819		Metabolism and transport	Fatty acid and phospholipids	Acyl carrier protein
gbs0648		5	-1.94275	0.0107542		Metabolism and transport	Fatty acid and phospholipids	(3R)-hydroxymyristoyl-[acyl carrier protein] dehydratase (EC 4.2.1.-)
gbs0649	cylA	6	-1.83018	0.013557		Transport and binding proteins	Unknown substrate	Hemolysin export ABC transporter ATP-binding protein
gbs0650	cylB	5	-2.07675	0.000388943	↓	Transport and binding proteins	Unknown substrate	Hypothetical ABC transporter permease protein
gbs0651	cylE	6	-1.69605	0.0105749		Hypothetical		Hypothetical protein
gbs0652	cylF	10	-2.23055	0.00806293	↓	Metabolism and transport	Amino acids, peptides, aminosugars and amines	Aminomethyltransferase (EC 2.1.2.10)
gbs0653	cylI	5	-2.16822	0.00375046	↓	Metabolism and transport	Fatty acid and phospholipids	3-oxoacyl-[acyl-carrier-protein] synthase (EC 2.3.1.41) Chain length factor
gbs0654	cylJ	6	-1.59155	0.0097356		Metabolism and transport	Carbohydrates, organic alcohols, and acids	UDP glycosyltransferase (EC 2.4.1.-)
gbs0655	cylK	6	-1.12774	0.372787		Hypothetical		Hypothetical protein
gbs0657		0	-2.31344	0.0969603	↓	Transport and binding proteins	Unknown substrate	ABC transporter permease protein
gbs0658		0	-2.18965	0.0165175	↓	Hypothetical		Hypothetical protein
gbs0659		0	-3.144	0.0892405	↓	Transport and binding proteins	Unknown substrate	ABC transporter ATP-binding protein
gbs0660		1	2.95073	0.00319423	↑	Hypothetical		Hypothetical exported protein
gbs0661		3	177.607	0.0129061	↑	Cellular processess	DNA transformation	DNA-entry nuclease (EC 3.1.30.-)
gbs0662		0	-1.2155	0.276807		General function predicted only		DedA family protein
gbs0663		10	-31.8568	0.000321124	↓	Transport and binding proteins	Unknown substrate	ABC transporter ATP-binding protein
gbs0664		10	-29.1506	7.9678e-06	↓	Transport and binding proteins	Unknown substrate	ABC transporter permease protein
gbs0665		0	-3.08482	0.00251791	↓	Hypothetical		Hypothetical protein
gbs0666		1	-1.24377	0.165392		Cellular processess	Transcription	Transcriptional regulators, LysR family
gbs0667		0	-3.17224	0.00878394	↓	Hypothetical		Hypothetical membrane spanning protein
gbs0668	ddh	5	-3.61467	0.0174244	↓	Metabolism and transport	Central intermediary metabolism	D-2-hydroxyacid dehydrogenase (EC 1.1.1.-)
gbs0669		0	1.38034	0.0381295		Metabolism and transport	Carbohydrates, organic alcohols, and acids	SUGAR SODIUM SYMPORTER
gbs0670		0	1.27313	0.366995		Metabolism and transport	Carbohydrates, organic alcohols, and acids	2-dehydro-3-deoxygluconokinase (EC 2.7.1.45)
gbs0671	lacZ	0	-3.60526	0.021025	↓	Metabolism and transport	Carbohydrates, organic alcohols, and acids	Beta-glucuronidase (EC 3.2.1.31)
gbs0672		11	-4.83973	0.000746284	↓	Cellular processess	Transcription	Transcriptional regulator, GntR family
gbs0673		0	3.10977	0.000985817	↑	Metabolism and transport	Carbohydrates, organic alcohols, and acids	4-Hydroxy-2-oxoglutarate aldolase (EC 4.1.3.16)
gbs0674		0	3.88586	0.0113975	↑	Metabolism and transport	Carbohydrates, organic alcohols, and acids	Uronate isomerase (EC 5.3.1.12)
gbs0675		0	4.75115	0.0206491	↑	Metabolism and transport	Carbohydrates, organic alcohols, and acids	Mannonate dehydratase (EC 4.2.1.8)
gbs0676		1	4.44897	0.00179266	↑	Metabolism and transport	Carbohydrates, organic alcohols, and acids	Fructuronate reductase (EC 1.1.1.57)
gbs0677		1	5.20311	0.0337873	↑	Metabolism and transport	Central intermediary metabolism	Phosphoglycolate phosphatase (EC 3.1.3.18)
gbs0678		0	3.27413	0.000292103	↑	Metabolism and transport	Carbohydrates, organic alcohols, and acids	Beta-N-acetylhexosaminidase (EC 3.2.1.52)
gbs0679	pepQ	7	-2.89535	0.00324228	↓	Metabolism and transport	Amino acids, peptides, aminosugars and amines	Xaa-Pro aminopeptidase (EC 3.4.11.9)
gbs0680	ccpA	9	3.0925	0.00314659	↑	Cellular processess	Transcription	Catabolite control protein A
gbs0681		2	2.0679	0.034358	↑	Metabolism and transport	Carbohydrates, organic alcohols, and acids	Alpha-amylase (EC 3.2.1.1)
gbs0682		8	1.01469	0.881183		Metabolism and transport	Central intermediary metabolism	Glycosyltransferase (EC 2.4.1.-)
gbs0683		7	-1.35493	0.00496629		Metabolism and transport	Central intermediary metabolism	1,2-diacylglycerol 3-glucosyltransferase (EC 2.4.1.157)
gbs0684	thrS	13	-25.285	2.77142e-05	↓	Cellular processess	Translation, ribosomal structure and biogenesis	Threonyl-tRNA synthetase (EC 6.1.1.3)
gbs0685		0	-4.34378	0.000475842	↓	Cellular processess	Transcription	Transcriptional regulatory protein
gbs0686		5	-1.98342	0.00273255		Hypothetical		Hypothetical cytosolic protein
gbs0687		3	12.6822	0.00560193	↑	Hypothetical		Hypothetical membrane associated protein
gbs0688		12	-5.93845	0.00280222	↓	Metabolism and transport	Amino acids, peptides, aminosugars and amines	Glutamine transport system permease protein glnP
gbs0689		11	-12.2655	0.0213672	↓	Metabolism and transport	Amino acids, peptides, aminosugars and amines	Glutamine transport system permease protein glnP
gbs0690		11	-11.2423	0.0119419	↓	Metabolism and transport	Amino acids, peptides, aminosugars and amines	Glutamine-binding protein
gbs0691		11	-18.8407	0.00437188	↓	Metabolism and transport	Amino acids, peptides, aminosugars and amines	Glutamine transport ATP-binding protein glnQ
gbs0692		0	-4.48726	0.0105115	↓	Hypothetical		Hypothetical protein
gbs0693		0	-2.50275	0.0560131	↓	Hypothetical		Hypothetical protein
gbs0694		0	-2.2232	0.0631866	↓	Hypothetical		Hypothetical protein
gbs0695		0	-1.6668	0.182759		Hypothetical		Hypothetical protein
gbs0696		0	-2.12528	0.187533	↓	Hypothetical		Hypothetical protein
gbs0697		0	-2.34735	0.0711325	↓	Hypothetical		Hypothetical protein
gbs0698		0	-1.35816	0.230398		General function predicted only		RepR protein
gbs0699		0	-2.09507	0.16326	↓	Hypothetical		Hypothetical protein
gbs0700		0	-1.33946	0.169979		Hypothetical		Hypothetical protein
gbs0701		0	-2.47813	0.00948387	↓	Hypothetical		Hypothetical protein
gbs0702		0	-1.99079	0.0492316		Hypothetical		Hypothetical protein
gbs0703		0	-1.31625	0.0762242		Hypothetical		Hypothetical protein
gbs0708		0	-1.67863	0.00921313		Hypothetical		Hypothetical protein
gbs0718		0	2.02	0.00867033	↑	Hypothetical		Hypothetical protein
gbs0727		3	2.21638	0.0306672	↑	Hypothetical		Hypothetical protein
gbs0728		0	-1.60777	0.0750788		Hypothetical		Hypothetical protein
gbs0729		0	-1.59361	0.0541333		Hypothetical		Hypothetical protein
gbs0730		0	1.29264	0.235093		Hypothetical		Hypothetical protein
gbs0731		0	1.62776	0.112707		Hypothetical		Hypothetical protein
gbs0741	vicR	8	-1.11318	0.474273		Cellular processess	Signal transduction	Two-component response regulator VicR
gbs0742	vicK	8	-1.13682	0.4474		Cellular processess	Signal transduction	Two-component sensor histidine kinase VicK (EC 2.7.3.-)
gbs0743	vicX	8	-1.13853	0.282741		General function predicted only		Zn-dependent hydrolase (beta-lactamase superfamily)
gbs0744		8	-1.50059	0.100382		Hypothetical		Hypothetical membrane spanning protein
gbs0745	rncS	10	-17.2729	0.00510762	↓	Cellular processess	Transcription	Ribonuclease III (EC 3.1.26.3)
gbs0746	smc	10	-7.37543	0.000242858	↓	Cellular processess	Cell division	Chromosome partition protein smc
gbs0747		7	-1.00304	0.984559		Metabolism and transport	Central intermediary metabolism	Hydrolase (HAD superfamily)
gbs0748		7	1.17463	0.52913		Metabolism and transport	Central intermediary metabolism	Hydrolase (HAD superfamily)
gbs0749	ftsY	7	-1.13591	0.514312		Cellular processess	Cell division	Cell division protein ftsY
gbs0750		11	-4.43045	4.59145e-06	↓	Hypothetical		Hypothetical membrane spanning protein
gbs0751		11	-8.40042	3.44353e-07	↓	Hypothetical		Hypothetical membrane spanning protein
gbs0752		11	-6.55267	0.000161518	↓	Hypothetical		Hypothetical protein
gbs0753		0	1.24438	0.465974		Metabolism and transport	Energy production and conversion	Luciferase-like monooxygenase (EC 1.14.-.-)
gbs0754		11	-4.37067	0.00746049	↓	Cellular processess	Transcription	TRANSCRIPTION ACCESSORY PROTEIN (S1 RNA binding domain)
gbs0755		11	-2.83153	2.87308e-05	↓	Cellular processess	Toxin production and resistance	Metallopeptidase, SprT family (EC 3.4.24.-)
gbs0756		4	7.33803	0.00349467	↑	Cellular processess	Transcription	Stress-responsive transcriptional regulator PspC
gbs0757	ptsK	3	3.94811	3.55872e-05	↑	Cellular processess	Signal transduction	HPR(SER) KINASE (EC 2.7.1.-) PHOSPHATASE (EC 3.1.3.-)
gbs0758	lgt	3	4.06151	8.15314e-05	↑	Cellular processess	Posttranslational modification, protein turnover, chaperones	Prolipoprotein diacylglyceryl transferase (EC 2.4.99.-)
gbs0759		4	9.33007	0.00276116	↑	Hypothetical		Hypothetical protein
gbs0760		4	9.59284	0.00150148	↑	Hypothetical		Hypothetical exported protein
gbs0761		14	-3.63312	0.00398732	↓	Hypothetical		Hypothetical protein
gbs0762		12	-22.1233	0.000837097	↓	Cellular processess	Posttranslational modification, protein turnover, chaperones	Peptidase family U32
gbs0763		12	-47.0397	2.81653e-06	↓	Cellular processess	Posttranslational modification, protein turnover, chaperones	Peptidase family U32
gbs0764		11	-11.2157	0.00140832	↓	Hypothetical		Hypothetical cytosolic protein
gbs0765		2	6.64514	0.00225252	↑	Hypothetical		Hypothetical protein
gbs0766		12	-4.03854	3.17818e-05	↓	Metabolism and transport	Inorganic ion transport and metabolism	Manganese transport protein mntH
gbs0767		5	-6.7216	0.000893377	↓	Metabolism and transport	Cofactors, prosthetic groups, and carriers	Diaminohydroxyphosphoribosylaminopyrimidine deaminase (EC 3.5.4.26)
gbs0768		5	-2.71936	0.0156406	↓	Metabolism and transport	Cofactors, prosthetic groups, and carriers	Riboflavin synthase alpha chain (EC 2.5.1.9)
gbs0769		0	-1.76216	0.0369034		Metabolism and transport	Cofactors, prosthetic groups, and carriers	GTP cyclohydrolase II (EC 3.5.4.25) 3,4-dihydroxy-2-butanone-4-phosphate synthase (EC 4.1.2.-)
gbs0770		10	-3.09477	0.013055	↓	Metabolism and transport	Cofactors, prosthetic groups, and carriers	6,7-dimethyl-8-ribityllumazine synthase (EC 2.5.1.9)
gbs0771	lysS	12	-8.66415	5.41084e-06	↓	Cellular processess	Translation, ribosomal structure and biogenesis	Lysyl-tRNA synthetase (EC 6.1.1.6)
gbs0772		10	-20.2649	0.00339284	↓	Metabolism and transport	Central intermediary metabolism	Haloacid dehalogenase-like hydrolase
gbs0773		8	3.699	0.00267537	↑	Metabolism and transport	Carbohydrates, organic alcohols, and acids	Phosphoglycerate mutase family protein
gbs0774		1	1.76764	0.0626811		Cellular processess	Transcription	Transcriptional regulator
gbs0775		0	-1.04582	0.804597		General function predicted only		NADH-ubiquinone oxidoreductase 39-40 kDa subunit homolog
gbs0776		8	-1.15144	0.18268		Cellular processess	Posttranslational modification, protein turnover, chaperones	N-acetylmuramoyl-L-alanine amidase (EC 3.5.1.28)
gbs0777		0	-1.55817	0.0441323		Hypothetical		Integral membrane protein
gbs0778		11	-3.20546	0.00070001	↓	Hypothetical		Hypothetical exported protein
gbs0779	pepF	11	-8.93085	0.000435651	↓	Metabolism and transport	Amino acids, peptides, aminosugars and amines	Oligoendopeptidase F (EC 3.4.24.-)
gbs0780	ppc	12	-2.55433	0.000938584	↓	Metabolism and transport	Energy production and conversion	Phosphoenolpyruvate carboxylase (EC 4.1.1.31)
gbs0781	ftsW	10	-7.53399	0.00028544	↓	Cellular processess	Cell division	Cell division protein ftsW
gbs0782	tuf	4	6.28001	6.32442e-05	↑	Cellular processess	Translation, ribosomal structure and biogenesis	Protein Translation Elongation Factor Tu (EF-TU)
gbs0783	tpiA	14	-2.27705	0.0144145	↓	Metabolism and transport	Carbohydrates, organic alcohols, and acids	Triosephosphate isomerase (EC 5.3.1.1)
gbs0784	gpmA	14	-2.58193	0.0263571	↓	Metabolism and transport	Carbohydrates, organic alcohols, and acids	Phosphoglycerate mutase (EC 5.4.2.1)
gbs0785		11	-58.6881	0.000454301	↓	Cell Envelope	Biosynthesis and degradation of murein sacculus and peptidoglycan	Penicillin-binding protein
gbs0786	recR	11	-14.9173	1.17045e-06	↓	Cellular processess	DNA replication, recombination and repair	Recombination protein recR
gbs0787	ddl	11	-8.21317	5.39441e-05	↓	Cell Envelope	Biosynthesis and degradation of murein sacculus and peptidoglycan	D-alanine--D-alanine ligase (EC 6.3.2.4)
gbs0788	murF	12	-11.3878	0.0028671	↓	Cell Envelope	Biosynthesis and degradation of murein sacculus and peptidoglycan	UDP-N-acetylmuramoyl-tripeptide--D-alanyl-D-alanine ligase (EC 6.3.2.10)
gbs0789		0	-3.6002	0.0186095	↓	Transport and binding proteins	Unknown substrate	Transporter, MFS superfamily
gbs0790		5	-7.77816	0.00212036	↓	Hypothetical		Hypothetical membrane spanning protein
gbs0791		0	-5.70825	7.21584e-05	↓	Hypothetical		Surface anchor protein
gbs0792	prfC	11	-5.39801	0.000120688	↓	Cellular processess	Translation, ribosomal structure and biogenesis	Bacterial Peptide Chain Release Factor 3 (RF-3)
gbs0793		10	-11.2346	0.00163289	↓	Hypothetical		Hypothetical cytosolic protein
gbs0794		0	-5.57441	0.000854088	↓	Metabolism and transport	Inorganic ion transport and metabolism	Probable D-methionine transport ATP-binding protein metN
gbs0795		0	-4.55323	0.00455118	↓	Transport and binding proteins	Unknown substrate	ABC transporter permease protein
gbs0796		0	-3.47014	0.00460283	↓	Transport and binding proteins	Unknown substrate	ABC transporter substrate-binding protein
gbs0797	deaD	12	-28.2901	0.00450587	↓	Cellular processess	DNA replication, recombination and repair	ATP-dependent RNA helicase
gbs0798		1	-1.2109	0.0988969		Hypothetical		Hypothetical protein with endo excinuclease domain
gbs0799		1	1.03746	0.792307		Metabolism and transport	Central intermediary metabolism	Methyltransferase (EC 2.1.1.-)
gbs0800		11	-14.1486	6.52905e-05	↓	Metabolism and transport	Fatty acid and phospholipids	1-acyl-sn-glycerol-3-phosphate acyltransferase (EC 2.3.1.51)
gbs0801		0	-1.24571	0.586625		Cellular processess	DNA transformation	COME operon protein 1
gbs0802	comEC	0	-4.60517	0.00297359	↓	General function predicted only		COME operon protein 3
gbs0803		0	-1.75514	0.00624053		Metabolism and transport	Central intermediary metabolism	Hydrolase (HAD superfamily)
gbs0804		1	-1.09824	0.27305		Cellular processess	Transcription	Catabolite control protein B
gbs0805		0	-5.05921	0.00632248	↓	Metabolism and transport	Fatty acid and phospholipids	Esterase (EC 3.1.1.-)
gbs0806		2	6.14561	0.000655404	↑	Metabolism and transport	Secondary metabolites	Biotin synthesis protein bioC
gbs0807		2	2.09893	0.000650519	↑	Cellular processess	DNA replication, recombination and repair	DNA polymerase III, delta subunit (EC 2.7.7.7)
gbs0808	sodA	3	3.12031	0.00162821	↑	Metabolism and transport	Inorganic ion transport and metabolism	Superoxide dismutase (EC 1.15.1.1)
gbs0809	licT	0	-1.83343	0.208974		Cellular processess	Transcription	Transcription antiterminator, BglG family
gbs0810		0	-1.79501	0.205781		Metabolism and transport	Carbohydrates, organic alcohols, and acids	PTS system, beta-glucoside-specific IIABC component (EC 2.7.1.69)
gbs0811	bglA	0	-1.0801	0.760649		Metabolism and transport	Carbohydrates, organic alcohols, and acids	6-phospho-beta-glucosidase (EC 3.2.1.86)
gbs0812		0	-2.50565	0.0011432	↓	Cellular processess	Transcription	Transcriptional regulatory protein
gbs0813		0	-1.44336	0.1363		Metabolism and transport	Energy production and conversion	Glycerate kinase (EC 2.7.1.31)
gbs0814		0	-2.59597	0.0495493	↓	Metabolism and transport	Carbohydrates, organic alcohols, and acids	Gluconate permease
gbs0815		7	-1.0421	0.321991		Cellular processess	Posttranslational modification, protein turnover, chaperones	Peptidase family S11
gbs0816		11	-1.67452	0.0293174		Cellular processess	Transcription	Transcriptional regulator, MarR family
gbs0817	queA	5	-5.51795	0.0452197	↓	Cellular processess	Translation, ribosomal structure and biogenesis	S-adenosylmethionine:tRNA ribosyltransferase-isomerase (EC 5.-.-.-)
gbs0818		10	-8.08995	0.00124918	↓	Hypothetical		Hypothetical membrane associated protein
gbs0819	nagB	10	-2.1208	0.000854464	↓	Metabolism and transport	Carbohydrates, organic alcohols, and acids	Glucosamine-6-phosphate isomerase (EC 3.5.99.6)
gbs0820		0	-1.27936	0.157919		Metabolism and transport	Central intermediary metabolism	Glutathione S-transferase family protein
gbs0821		0	-3.93943	0.0184912	↓	Cellular processess	Translation, ribosomal structure and biogenesis	Ribosomal small subunit pseudouridine synthase A (EC 4.2.1.70)
gbs0822		10	-7.32607	0.00297351	↓	Transport and binding proteins	Unknown substrate	Transporter, MFS superfamily
gbs0823		0	-2.11343	0.111345	↓	Cellular processess	DNA transformation	Putative competence protein transcription factor
gbs0824	pepB	10	-25.2158	0.00212777	↓	Metabolism and transport	Amino acids, peptides, aminosugars and amines	Oligoendopeptidase F (EC 3.4.24.-)
gbs0825		5	-26.5081	0.00509106	↓	Metabolism and transport	Central intermediary metabolism	Phosphoglycolate phosphatase (EC 3.1.3.18)
gbs0826		11	-30.3439	9.48111e-06	↓	Cellular processess	Posttranslational modification, protein turnover, chaperones	O-methyltransferase (EC 2.1.1.-)
gbs0827	prsA	14	-25.2037	0.000833316	↓	Cellular processess	Posttranslational modification, protein turnover, chaperones	Peptidyl-prolyl cis-trans isomerase (EC 5.2.1.8)
gbs0828		10	-12.9251	0.0135798	↓	Hypothetical		Hypothetical protein
gbs0829	alaS	12	-7.68741	0.0024403	↓	Cellular processess	Translation, ribosomal structure and biogenesis	Alanyl-tRNA synthetase (EC 6.1.1.7)
gbs0830		10	-5.84187	0.00811622	↓	Hypothetical		Hypothetical membrane spanning protein
gbs0831		5	-2.96026	0.0308382	↓	Metabolism and transport	Central intermediary metabolism	Lipopolysaccharide 1,2-glucosyltransferase (EC 2.4.1.58)
gbs0832		2	1.76805	0.0246386		Hypothetical		Hypothetical protein
gbs0833		2	1.74625	0.0126198		Cellular processess	Transcription	Transcriptional regulator, Cro CI family
gbs0834		7	1.35247	0.0442228		Hypothetical		Hypothetical membrane spanning protein
gbs0835		0	-5.82919	0.000718028	↓	Transport and binding proteins	Unknown substrate	Thiamine transporter
gbs0836	nrdF.2	13	-10.7922	0.00138393	↓	Metabolism and transport	Purines, pyrimidines, nucleosides, and nucleotides	Ribonucleoside-diphosphate reductase beta chain (EC 1.17.4.1)
gbs0837	nrdE.2	13	-11.6013	0.00017117	↓	Metabolism and transport	Purines, pyrimidines, nucleosides, and nucleotides	Ribonucleoside-diphosphate reductase alpha chain (EC 1.17.4.1)
gbs0838	nrdH	14	-5.86035	0.00418249	↓	Cellular processess	Posttranslational modification, protein turnover, chaperones	Glutaredoxin
gbs0839	ptsH	9	1.52263	0.0725368		Metabolism and transport	Carbohydrates, organic alcohols, and acids	Phosphocarrier protein HPr
gbs0840	pstI	9	-1.94866	0.0261836		Metabolism and transport	Carbohydrates, organic alcohols, and acids	Phosphoenolpyruvate-protein phosphotransferase (EC 2.7.3.9)
gbs0841	gapN	13	-10.9605	0.00112791	↓	Metabolism and transport	Energy production and conversion	NADP-dependent glyceraldehyde-3-phosphate dehydrogenase (EC 1.2.1.9)
gbs0842		6	-7.63451	0.000968189	↓	Cell Envelope	Biosynthesis and degradation of surface polysaccharides and lipopolysaccharides	Peptidoglycan N-acetylglucosamine deacetylase (EC 3.5.1.-)
gbs0843	deaD2	7	-1.97727	0.00167113		Cellular processess	DNA replication, recombination and repair	ATP-dependent RNA helicase
gbs0844	udk	13	-12.3972	0.00336814	↓	Metabolism and transport	Purines, pyrimidines, nucleosides, and nucleotides	Uridine kinase (EC 2.7.1.48)
gbs0845		11	-4.66369	0.00125158	↓	Cellular processess	Signal transduction	GAF domain-containing proteins
gbs0846		12	-3.50636	2.33956e-05	↓	Cellular processess	DNA replication, recombination and repair	DNA polymerase III subunit gamma tau (EC 2.7.7.7)
gbs0847		0	-2.52158	0.00121668	↓	Hypothetical		Hypothetical protein
gbs0848	birA	1	1.33119	0.182551		Cellular processess	Transcription	Biotin operon repressor Biotin--[acetyl-CoA-carboxylase] synthetase (EC 6.3.4.15)
gbs0849	metK2	12	-3.30866	0.000336859	↓	Metabolism and transport	Cofactors, prosthetic groups, and carriers	S-adenosylmethionine synthetase (EC 2.5.1.6)
gbs0850		0	-3.38937	0.0142666	↓	Hypothetical		Hypothetical protein
gbs0851		0	-6.67788	0.00072438	↓	Hypothetical		Hypothetical protein
gbs0852		5	-3.73464	0.00463339	↓	Hypothetical		Hypothetical protein
gbs0853		0	-1.51059	0.449165		Transport and binding proteins	Unknown substrate	Hydroxyethylthiazole permease
gbs0854		0	-2.38457	0.151896	↓	Transport and binding proteins	Unknown substrate	Hydroxymethylpyrimidine transport system permease protein
gbs0855		0	-3.08341	0.0250412	↓	Metabolism and transport	Inorganic ion transport and metabolism	Transporter
gbs0856		0	-2.12815	0.0320733	↓	Metabolism and transport	Inorganic ion transport and metabolism	Hydroxymethylpyrimidine transport system permease protein
gbs0857		0	-1.28875	0.295446		Cellular processess	Transcription	Transcriptional activator tenA
gbs0858		0	1.12167	0.53448		Metabolism and transport	Cofactors, prosthetic groups, and carriers	Phosphomethylpyrimidine kinase (EC 2.7.4.7) Hydroxymethylpyrimidine kinase (EC 2.7.1.49)
gbs0859		0	-1.19306	0.32561		Metabolism and transport	Cofactors, prosthetic groups, and carriers	Hydroxyethylthiazole kinase (EC 2.7.1.50)
gbs0860		0	-1.72516	0.0200205		Metabolism and transport	Cofactors, prosthetic groups, and carriers	Thiamin-phosphate pyrophosphorylase (EC 2.5.1.3)
gbs0861	murZ	11	-8.10499	0.00152596	↓	Cell Envelope	Biosynthesis and degradation of murein sacculus and peptidoglycan	UDP-N-acetylglucosamine 1-carboxyvinyltransferase (EC 2.5.1.7)
gbs0862		6	1.01376	0.935918		Cellular processess	Translation, ribosomal structure and biogenesis	Ribosomal-protein-S5-alanine acetyltransferase (EC 2.3.1.128)
gbs0863		7	1.42702	0.0189433		Cellular processess	Transcription	Cytosolic protein containing multiple CBS domains
gbs0864	map	7	1.30535	0.0359944		Cellular processess	Translation, ribosomal structure and biogenesis	Methionine aminopeptidase (EC 3.4.11.18)
gbs0865		7	1.26161	0.129236		Cellular processess	Transcription	Ribonuclease BN (EC 3.1.-.-)
gbs0866		0	-1.00197	0.976359		General function predicted only		Bactoprenol-linked monosaccharide translocase (flippase type)
gbs0867		12	-30.6433	0.00047073	↓	Hypothetical		Hypothetical membrane spanning protein
gbs0868	lig	2	1.73547	0.00450517		Cellular processess	DNA replication, recombination and repair	NAD-dependent DNA ligase (EC 6.5.1.2)
gbs0869		7	1.46979	0.0374115		Metabolism and transport	Fatty acid and phospholipids	Diacylglycerol kinase family protein
gbs0870		7	1.31575	0.021655		Metabolism and transport	Carbohydrates, organic alcohols, and acids	Pullulanase (EC 3.2.1.41)
gbs0871		2	10.2225	0.0177045	↑	Metabolism and transport	Carbohydrates, organic alcohols, and acids	1,4-alpha-glucan branching enzyme (EC 2.4.1.18)
gbs0872	glgC	3	14.8884	0.0454397	↑	Metabolism and transport	Carbohydrates, organic alcohols, and acids	Glucose-1-phosphate adenylyltransferase catalytic subunit (EC 2.7.7.27)
gbs0873		3	33.3976	0.035272	↑	Metabolism and transport	Carbohydrates, organic alcohols, and acids	Glucose-1-phosphate adenylyltransferase regulatory subunit (EC 2.7.7.27)
gbs0874		4	30.3677	0.00614862	↑	Metabolism and transport	Carbohydrates, organic alcohols, and acids	Glycogen synthase (EC 2.4.1.21)
gbs0875	atpE	9	1.19566	0.361682		Metabolism and transport	Energy production and conversion	ATP synthase C chain (EC 3.6.3.14)
gbs0876	atpB	9	-1.05667	0.738723		Metabolism and transport	Energy production and conversion	ATP synthase A chain (EC 3.6.3.14)
gbs0877	atpF	9	1.31	0.108628		Metabolism and transport	Energy production and conversion	ATP synthase B chain (EC 3.6.3.14)
gbs0878	atpH	14	-1.84525	0.000996977		Metabolism and transport	Energy production and conversion	ATP synthase delta chain (EC 3.6.3.14)
gbs0879	atpA	9	-1.03182	0.841755		Metabolism and transport	Energy production and conversion	ATP synthase alpha chain (EC 3.6.3.14)
gbs0880	atpG	14	1.01411	0.921111		Metabolism and transport	Energy production and conversion	ATP synthase gamma chain (EC 3.6.3.14)
gbs0881	atpD	14	-1.19859	0.0871549		Metabolism and transport	Energy production and conversion	ATP synthase beta chain (EC 3.6.3.14)
gbs0882	atpC	14	-1.22369	0.0731085		Metabolism and transport	Energy production and conversion	ATP synthase epsilon chain (EC 3.6.3.14)
gbs0883	murA	12	-5.59488	1.17465e-05	↓	Cell Envelope	Biosynthesis and degradation of murein sacculus and peptidoglycan	UDP-N-acetylglucosamine 1-carboxyvinyltransferase (EC 2.5.1.7)
gbs0884	epuA	11	-5.34131	0.00267434	↓	General function predicted only		EpuA protein
gbs0885	endA	10	-12.0909	0.0016321	↓	Cellular processess	DNA transformation	DNA-entry nuclease (EC 3.1.30.-)
gbs0886	pheS	11	-27.6317	1.43071e-05	↓	Cellular processess	Translation, ribosomal structure and biogenesis	Phenylalanyl-tRNA synthetase alpha chain (EC 6.1.1.20)
gbs0887	pheT	12	-6.05783	0.000395884	↓	Metabolism and transport	Central intermediary metabolism	Acetyltransferase, GNAT family
gbs0888	pheT	11	-20.0373	3.84674e-06	↓	Cellular processess	Translation, ribosomal structure and biogenesis	Phenylalanyl-tRNA synthetase beta chain (EC 6.1.1.20)
gbs0890	rexB	5	-4.54205	0.0111848	↓	Cellular processess	DNA replication, recombination and repair	ATP-dependent nuclease subunit B
gbs0891	rexA	5	-1.98469	0.00226871		Cellular processess	DNA replication, recombination and repair	ATP-dependent nuclease subunit A
gbs0892		5	-2.62654	0.00760401	↓	Metabolism and transport	Inorganic ion transport and metabolism	Magnesium and cobalt transport protein corA
gbs0893	thdF	10	-5.01987	0.000412088	↓	Cellular processess	Translation, ribosomal structure and biogenesis	tRNA (5-carboxymethylaminomethyl-2-thiouridylate) synthase
gbs0894		11	-2.00882	0.00380455	↓	Transport and binding proteins	Unknown substrate	ABC transporter ATP-binding protein
gbs0895	acoA	4	4.41122	0.00282964	↑	Metabolism and transport	Energy production and conversion	Pyruvate dehydrogenase E1 component alpha subunit (EC 1.2.4.1)
gbs0896	acoB	3	3.97661	0.00409142	↑	Metabolism and transport	Energy production and conversion	Pyruvate dehydrogenase E1 component beta subunit (EC 1.2.4.1)
gbs0897	acoC	8	1.94269	0.00565055		Metabolism and transport	Energy production and conversion	Dihydrolipoamide acetyltransferase component of pyruvate dehydrogenase complex (EC 2.3.1.12)
gbs0898	acoL	8	1.62645	0.0024279		Metabolism and transport	Energy production and conversion	Dihydrolipoamide dehydrogenase (EC 1.8.1.4)
gbs0899	lplB	7	1.02982	0.734279		Metabolism and transport	Cofactors, prosthetic groups, and carriers	Lipoate-protein ligase A (EC 6.3.2.-)
gbs0900		12	-2.69836	0.000125144	↓	General function predicted only		CobB CobQ-like glutamine amidotransferase domain
gbs0901		12	-2.92648	5.67902e-05	↓	Cell Envelope	Biosynthesis and degradation of murein sacculus and peptidoglycan	UDP-N-acetylmuramoylalanyl-D-glutamate--2,6-diaminopimelate ligase (EC 6.3.2.13)
gbs0902		8	1.66526	3.58892e-06		Hypothetical		Hypothetical membrane spanning protein
gbs0903		8	2.42274	0.00134397	↑	Hypothetical		Hypothetical membrane associated protein
gbs0904	femD	8	1.49383	0.0015396		Metabolism and transport	Carbohydrates, organic alcohols, and acids	Phosphoglucosamine mutase (EC 5.4.2.10)
gbs0905		0	-1.98115	0.0498464		Hypothetical		Hypothetical protein
gbs0906		0	-1.23178	0.165084		Hypothetical		Hypothetical protein
gbs0907	hemN	6	-3.67105	0.00122168	↓	Metabolism and transport	Cofactors, prosthetic groups, and carriers	Oxygen-independent coproporphyrinogen-III oxidase (EC 1.3.99.22)
gbs0908		6	-3.89662	0.00321234	↓	Metabolism and transport	Fatty acid and phospholipids	Acyl-[acyl-carrier-protein] hydrolase (EC 3.1.2.14)
gbs0909		6	-1.30954	0.0127737		Metabolism and transport	Carbohydrates, organic alcohols, and acids	Haloacid dehalogenase-like hydrolase
gbs0910		5	-2.79539	7.5418e-05	↓	Hypothetical		Hypothetical membrane spanning protein
gbs0911		2	1.94204	2.24442e-05		Hypothetical		Hypothetical cytosolic protein
gbs0912		2	2.38759	0.0340293	↑	Hypothetical		Hypothetical cytosolic protein
gbs0913		3	3.14998	0.00153983	↑	Hypothetical		Hypothetical cytosolic protein
gbs0914		3	3.06104	0.000958885	↑	Hypothetical		Hypothetical protein
gbs0915		0	-2.0146	0.0241275	↓	Hypothetical		Hypothetical protein
gbs0916	ndk	13	-6.88869	0.000577465	↓	Metabolism and transport	Purines, pyrimidines, nucleosides, and nucleotides	Nucleoside diphosphate kinase (EC 2.7.4.6)
gbs0917	lepA	11	-2.32581	0.000236961	↓	General function predicted only		GTP-binding protein lepA
gbs0918	inlA	0	-5.27499	0.00867505	↓	Cellular processess	Toxin production and resistance	Internalin protein
gbs0919		5	-4.0239	0.000613886	↓	Cellular processess	Toxin production and resistance	Metal dependent hydrolase
gbs0920		5	-3.5952	0.0109546	↓	Metabolism and transport	Central intermediary metabolism	Acetyltransferase (EC 2.3.1.-)
gbs0921	msrB	6	-1.65649	0.00281957		Cellular processess	Posttranslational modification, protein turnover, chaperones	Peptide methionine sulfoxide reductase msrB (EC 1.8.4.6)
gbs0922		2	16.6258	4.37322e-06	↑	Metabolism and transport	Inorganic ion transport and metabolism	Calcium-transporting ATPase (EC 3.6.3.8)
gbs0923		2	6.0326	0.00874863	↑	Metabolism and transport	Fatty acid and phospholipids	Lipase
gbs0924		10	-4.72061	0.00221644	↓	General function predicted only		O-acetyltransferase (EC 2.3.1.-)
gbs0925		7	-1.46866	0.0317709		General function predicted only		Putative membrane-associated alkaline phosphatase
gbs0926		8	-1.10642	0.118104		Transport and binding proteins	Unknown substrate	ABC transporter permease protein
gbs0927		7	-1.11858	0.540586		Transport and binding proteins	Unknown substrate	ABC transporter ATP-binding protein
gbs0928		7	-1.20278	0.164891		Cellular processess	Transcription	Transcriptional regulator, GntR family
gbs0929	dnaE	10	-5.56273	2.22329e-05	↓	Cellular processess	DNA replication, recombination and repair	DNA polymerase III alpha subunit (EC 2.7.7.7)
gbs0930	pfkA	14	-2.93936	0.00092766	↓	Metabolism and transport	Carbohydrates, organic alcohols, and acids	6-phosphofructokinase (EC 2.7.1.11)
gbs0931	pyk	14	-3.17681	0.0105566	↓	Metabolism and transport	Energy production and conversion	Pyruvate kinase (EC 2.7.1.40)
gbs0932	sipC	8	1.03828	0.665102		Cellular processess	Posttranslational modification, protein turnover, chaperones	Signal peptidase I (EC 3.4.21.89)
gbs0933	glmS	13	-11.3129	0.00290435	↓	Metabolism and transport	Amino acids, peptides, aminosugars and amines	Glucosamine--fructose-6-phosphate aminotransferase [isomerizing] (EC 2.6.1.16)
gbs0934		10	-69.7879	0.0022176	↓	Metabolism and transport	Inorganic ion transport and metabolism	PhnA protein
gbs0935		11	-34.4401	0.000597839	↓	Metabolism and transport	Amino acids, peptides, aminosugars and amines	Histidine transport system permease protein hisM
gbs0936		11	-47.8185	0.00173621	↓	Metabolism and transport	Amino acids, peptides, aminosugars and amines	Histidine transport ATP-binding protein hisP
gbs0937		11	-28.3377	0.00263584	↓	Metabolism and transport	Amino acids, peptides, aminosugars and amines	Histidine-binding protein
gbs0938	rpsT	14	-8.84781	0.00202935	↓	Cellular processess	Translation, ribosomal structure and biogenesis	SSU ribosomal protein S20P
gbs0939	coaA	6	-5.54422	0.00257709	↓	Metabolism and transport	Cofactors, prosthetic groups, and carriers	Pantothenate kinase (EC 2.7.1.33)
gbs0940		7	1.00231	0.972523		Cellular processess	Translation, ribosomal structure and biogenesis	16S rRNA m(2)G 1207 methyltransferase (EC 2.1.1.52)
gbs0941	cdd	8	1.53111	0.0295009		Metabolism and transport	Purines, pyrimidines, nucleosides, and nucleotides	Cytidine deaminase (EC 3.5.4.5)
gbs0942		9	1.36358	0.0134924		Metabolism and transport	Purines, pyrimidines, nucleosides, and nucleotides	Nucleoside-binding protein
gbs0943		7	-2.07817	0.00339041	↓	Metabolism and transport	Purines, pyrimidines, nucleosides, and nucleotides	Nucleoside transport ATP-binding protein
gbs0944		13	-2.05747	0.00665363	↓	Metabolism and transport	Purines, pyrimidines, nucleosides, and nucleotides	Nucleoside transport system permease protein
gbs0945		8	-1.23321	0.301331		Metabolism and transport	Purines, pyrimidines, nucleosides, and nucleotides	Nucleoside transport system permease protein
gbs0946	nox	12	-18.0927	0.00102812	↓	Metabolism and transport	Energy production and conversion	NADH oxidase H2O-forming (EC 1.6.-.-)
gbs0947	ldh	4	2.7917	0.00734177	↑	Metabolism and transport	Energy production and conversion	L-lactate dehydrogenase (EC 1.1.1.27)
gbs0948	gyrA	12	-2.50305	0.000155819	↓	Cellular processess	DNA replication, recombination and repair	DNA gyrase subunit A (EC 5.99.1.3)
gbs0949		12	-3.77226	0.00112787	↓	Cellular processess	Posttranslational modification, protein turnover, chaperones	Sortase
gbs0950		7	-2.64492	0.000676955	↓	Metabolism and transport	Amino acids, peptides, aminosugars and amines	Glyoxalase family protein
gbs0951		10	-8.42342	1.032e-05	↓	Hypothetical		Hypothetical exported protein
gbs0952		10	-2.77669	0.00480756	↓	Metabolism and transport	Inorganic ion transport and metabolism	Na+ H+ antiporter napA
gbs0953	guaA	13	-4.40058	1.80359e-05	↓	Metabolism and transport	Purines, pyrimidines, nucleosides, and nucleotides	GMP synthase [glutamine-hydrolyzing] (EC 6.3.5.2)
gbs0954		6	-1.21504	0.0181085		Cellular processess	Transcription	Transcriptional regulator, GntR family
gbs0955	gid	12	-2.63744	0.00011104	↓	Cellular processess	Translation, ribosomal structure and biogenesis	Glucose inhibited division protein A
gbs0956		10	-5.67757	0.00996073	↓	Metabolism and transport	Central intermediary metabolism	Acetyltransferase (EC 2.3.1.-)
gbs0957		10	-3.91303	0.00255886	↓	Transport and binding proteins	Unknown substrate	ABC transporter substrate-binding protein
gbs0958		13	-3.87586	0.00128087	↓	Hypothetical		Hypothetical protein
gbs0959		0	6.45266	0.0156123	↑	Cellular processess	Toxin production and resistance	Nisin-resistance protein
gbs0961		0	2.4601	0.0782778	↑	Transport and binding proteins	Unknown substrate	ABC transporter ATP-binding protein
gbs0962	salY	0	2.88364	0.000297036	↑	Transport and binding proteins	Unknown substrate	ABC transporter permease protein
gbs0963		2	1.69341	0.000545103		Cellular processess	Signal transduction	Two-component response regulator
gbs0964		6	2.0468	0.00358483	↑	Cellular processess	Signal transduction	Two-component sensor histidine kinase (EC 2.7.3.-)
gbs0965	xerD	0	-5.13327	0.00223168	↓	Cellular processess	DNA replication, recombination and repair	Integrase recombinase xerD
gbs0966		0	-5.02627	0.00222833	↓	Metabolism and transport	Amino acids, peptides, aminosugars and amines	Oligopeptide-binding protein oppA
gbs0967	satE	5	-8.82083	0.000878042	↓	Hypothetical		Hypothetical protein
gbs0968	satD	5	-7.94987	0.0016756	↓	Hypothetical		Hypothetical protein
gbs0983		0	-1.33541	0.366332		General function predicted only		ATPASE VIRD4 HOMOLOG
gbs0984		0	1.07919	0.572171		Hypothetical		Hypothetical protein
gbs0985		0	1.83702	0.0781664		Hypothetical		Hypothetical protein
gbs0987		0	-1.07211	0.813152		Hypothetical		Hypothetical protein
gbs0988		0	1.27884	0.381489		Cell Envelope	Other	M protein
gbs0989		0	1.00887	0.94447		Hypothetical		Hypothetical protein
gbs0990		0	1.04896	0.78735		Hypothetical		Hypothetical protein
gbs0991		0	-1.78828	0.0983792		Cellular processess	DNA replication, recombination and repair	DNA topoisomerase III (EC 5.99.1.2)
gbs0992		0	-1.24966	0.219876		General function predicted only		LtrC-like protein
gbs0993		0	-1.50935	0.0474947		Hypothetical		Hypothetical protein
gbs0994		0	-1.20571	0.147345		Hypothetical		Hypothetical cytosolic protein
gbs0995		0	-1.19001	0.24946		Hypothetical		Hypothetical protein
gbs0996		0	1.04763	0.867678		Mobile and extrachromosomal elements		DNA-entry nuclease (EC 3.1.30.-)
gbs0997		0	-1.6397	0.108147		Hypothetical		Hypothetical protein
gbs0998		0	-1.41118	0.207312		Hypothetical		Hypothetical protein
gbs0999		0	-3.29699	0.0303774	↓	Hypothetical		Hypothetical protein
gbs1002		0	-1.94556	0.0270412		Hypothetical		Hypothetical protein
gbs1003		2	3.92636	0.00692566	↑	Hypothetical		Hypothetical protein
gbs1004		0	-1.95805	0.00849208		Hypothetical		Hypothetical protein
gbs1005		0	-5.55268	0.0225277	↓	Hypothetical		Hypothetical protein
gbs1017	ffh	11	-3.7678	0.000319321	↓	Cellular processess	Posttranslational modification, protein turnover, chaperones	SIGNAL RECOGNITION PARTICLE, SUBUNIT FFH SRP54
gbs1018	ylxM	12	-4.20907	0.00040357	↓	General function predicted only		Signal recognition particle associated protein
gbs1019	ciaH	7	-1.86301	0.00248075		Cellular processess	Signal transduction	Sensor protein ciaH (EC 2.7.3.-)
gbs1020	ciaR	7	-1.92164	0.00133607		Cellular processess	Transcription	Transcriptional regulatory protein ciaR
gbs1021	pepN	12	-5.52939	1.24803e-06	↓	Metabolism and transport	Amino acids, peptides, aminosugars and amines	Aminopeptidase N (EC 3.4.11.15)
gbs1022	phoU	12	-3.75952	3.09443e-05	↓	Metabolism and transport	Inorganic ion transport and metabolism	Phosphate transport system protein phoU
gbs1023	pstB	12	-4.1629	0.000381863	↓	Metabolism and transport	Inorganic ion transport and metabolism	Phosphate transport ATP-binding protein pstB
gbs1024	pstB2	11	-4.93459	0.000554771	↓	Metabolism and transport	Inorganic ion transport and metabolism	Phosphate transport ATP-binding protein pstB
gbs1025	pstA	11	-4.34963	0.00199359	↓	Metabolism and transport	Inorganic ion transport and metabolism	Phosphate transport system permease protein pstA
gbs1026	pstC	10	-5.13112	7.89084e-06	↓	Metabolism and transport	Inorganic ion transport and metabolism	Phosphate transport system permease protein pstC
gbs1027	pstS	11	-4.68241	6.50318e-05	↓	Metabolism and transport	Inorganic ion transport and metabolism	Phosphate-binding protein
gbs1028		5	-1.94944	0.00266966		Cellular processess	Translation, ribosomal structure and biogenesis	Putative 23S rRNA m(5)C methyltransferase (EC 2.1.1.-)
gbs1029		11	-6.07262	0.00391289	↓	Metabolism and transport	Carbohydrates, organic alcohols, and acids	Myo-inositol-1(or 4)-monophosphatase (EC 3.1.3.25)
gbs1030		12	-6.72682	0.000649879	↓	Hypothetical		Hypothetical cytosolic protein
gbs1031	spxA	12	-5.52732	1.58463e-05	↓	Metabolism and transport	Inorganic ion transport and metabolism	Arsenate reductase family protein
gbs1032	mreA	10	-5.29058	0.0018006	↓	Metabolism and transport	Cofactors, prosthetic groups, and carriers	Riboflavin kinase (EC 2.7.1.26) FMN adenylyltransferase (EC 2.7.7.2)
gbs1033	truB	10	-2.43559	0.00208789	↓	Cellular processess	Translation, ribosomal structure and biogenesis	tRNA pseudouridine synthase B (EC 4.2.1.70)
gbs1034		8	2.71535	0.000488048	↑	Metabolism and transport	Central intermediary metabolism	Acetyltransferase (EC 2.3.1.-)
gbs1035		2	2.0604	0.0554444	↑	Hypothetical		Hypothetical protein
gbs1036		2	2.61027	0.0046845	↑	Mobile and extrachromosomal elements		Type I restriction-modification system specificity subunit
gbs1037		2	1.83071	0.0452874		Cellular processess	Posttranslational modification, protein turnover, chaperones	CAAX amino terminal protease family
gbs1038		2	6.07955	0.000349889	↑	Transport and binding proteins	Unknown substrate	ABC transporter permease protein
gbs1039		1	4.0045	0.0507555	↑	Transport and binding proteins	Unknown substrate	ABC transporter ATP-binding protein
gbs1040		11	-11.9961	0.000923142	↓	Cellular processess	DNA replication, recombination and repair	DNA topoisomerase I (EC 5.99.1.2)
gbs1041	smf	0	-3.8541	0.0037037	↓	Cellular processess	DNA replication, recombination and repair	DNA processing protein
gbs1042		10	-10.312	0.00064453	↓	Metabolism and transport	Inorganic ion transport and metabolism	Ferric anguibactin-binding protein
gbs1043		11	-12.2853	0.00326658	↓	Metabolism and transport	Inorganic ion transport and metabolism	Ferric anguibactin transport ATP-binding protein
gbs1044		11	-12.8054	0.00193017	↓	Metabolism and transport	Inorganic ion transport and metabolism	Ferric anguibactin transport system permease protein fatC
gbs1045		10	-10.2065	0.00199634	↓	Metabolism and transport	Inorganic ion transport and metabolism	Ferric anguibactin transport system permease protein fatD
gbs1046		11	-4.16882	0.000219394	↓	Metabolism and transport	Fatty acid and phospholipids	O-acetyltransferase (cell wall biosynthesis) (EC 2.3.1.-)
gbs1047	rnhB	11	-3.56852	0.000138863	↓	Cellular processess	Transcription	Ribonuclease HII (EC 3.1.26.4)
gbs1048		12	-3.65611	0.000268415	↓	General function predicted only		GTP-binding protein
gbs1049		7	-1.60601	0.0240744		Hypothetical		Hypothetical exported protein
gbs1050		1	-1.03852	0.629613		Cellular processess	Signal transduction	Carbon starvation protein A
gbs1051		6	-1.25518	0.0778254		Cellular processess	Transcription	Autolysin response regulator
gbs1052		1	1.25656	0.025673		Cellular processess	Signal transduction	Autolysin sensor kinase (EC 2.7.3.-)
gbs1053		5	-4.87628	6.43104e-05	↓	Hypothetical		Hypothetical protein
gbs1054		5	-4.91463	0.00105411	↓	Hypothetical		Hypothetical protein
gbs1055		5	-5.11451	0.000910934	↓	Hypothetical		Hypothetical protein
gbs1056		5	-3.61051	0.00487581	↓	Hypothetical		Hypothetical protein
gbs1057		6	-4.48972	0.000713189	↓	Hypothetical		Hypothetical protein
gbs1061		0	-2.64535	0.0446668	↓	Hypothetical		Hypothetical protein
gbs1062		0	-5.17309	0.0074624	↓	Hypothetical		Hypothetical cytosolic protein
gbs1063		1	-7.93296	0.0346546	↓	Hypothetical		Hypothetical protein
gbs1064		1	-12.1892	0.00448664	↓	Hypothetical		Hypothetical protein
gbs1065		0	-5.59508	0.00975066	↓	Hypothetical		Hypothetical protein
gbs1066		1	-7.3047	0.0234172	↓	Hypothetical		Hypothetical protein
gbs1067		1	-6.48378	0.0108627	↓	Hypothetical		Hypothetical protein
gbs1068		0	-12.8615	0.0299678	↓	Cellular processess	Cell division	DNA segregation ATPase and related proteins (FtsK SpoIIIE family)
gbs1069		1	-8.33625	0.0216381	↓	Hypothetical		Hypothetical protein
gbs1070		5	-8.95077	0.000387397	↓	Hypothetical		Hypothetical membrane associated protein
gbs1071		5	-8.36829	0.0161991	↓	Hypothetical		Hypothetical protein
gbs1072		0	-8.58821	0.00407227	↓	Hypothetical		Hypothetical protein
gbs1073		0	-8.4876	0.00902951	↓	Mobile and extrachromosomal elements		Phage infection protein
gbs1074		1	-2.49335	0.0313755	↓	Hypothetical		Hypothetical protein
gbs1075		1	-4.81421	0.0129956	↓	Hypothetical		Hypothetical cytosolic protein
gbs1076		6	-4.25051	0.0217717	↓	Hypothetical		Hypothetical secreted protein
gbs1077	carB	5	-2.74922	0.0263473	↓	Metabolism and transport	Purines, pyrimidines, nucleosides, and nucleotides	Carbamoyl-phosphate synthase large chain (EC 6.3.5.5)
gbs1078	carA	0	-4.66794	0.0432405	↓	Metabolism and transport	Purines, pyrimidines, nucleosides, and nucleotides	Carbamoyl-phosphate synthase small chain (EC 6.3.5.5)
gbs1079	pyrB	5	-4.74035	0.0127104	↓	Metabolism and transport	Purines, pyrimidines, nucleosides, and nucleotides	Aspartate carbamoyltransferase (EC 2.1.3.2)
gbs1080	pyrC	10	-4.268	0.00207333	↓	Metabolism and transport	Purines, pyrimidines, nucleosides, and nucleotides	Dihydroorotase (EC 3.5.2.3)
gbs1081	pyrE	5	-6.42473	0.0203337	↓	Metabolism and transport	Purines, pyrimidines, nucleosides, and nucleotides	Orotate phosphoribosyltransferase (EC 2.4.2.10)
gbs1082	pyrF	5	-1.81473	0.0636318		Metabolism and transport	Purines, pyrimidines, nucleosides, and nucleotides	Orotidine 5 -phosphate decarboxylase (EC 4.1.1.23)
gbs1083		10	-3.18278	0.000836874	↓	Transport and binding proteins	Unknown substrate	Threonine Serine Exporter
gbs1084		10	-5.92612	0.0029575	↓	Transport and binding proteins	Unknown substrate	ABC transporter ATP-binding protein
gbs1085	rnhB	2	1.18006	0.579206		Metabolism and transport	Purines, pyrimidines, nucleosides, and nucleotides	Anaerobic ribonucleoside-triphosphate reductase (EC 1.17.4.2)
gbs1086		5	-4.65946	0.00458896	↓	Metabolism and transport	Amino acids, peptides, aminosugars and amines	Aspartate-semialdehyde dehydrogenase (EC 1.2.1.11)
gbs1087		11	-5.33355	0.0019037	↓	Hypothetical		Hypothetical protein
gbs1088		10	-5.16771	0.00240263	↓	Metabolism and transport	Fatty acid and phospholipids	Cardiolipin synthetase (EC 2.7.8.-)
gbs1089	fhs.1	11	-7.11599	0.00187313	↓	Metabolism and transport	Purines, pyrimidines, nucleosides, and nucleotides	Formate--tetrahydrofolate ligase (EC 6.3.4.3)
gbs1090	lplA	10	-7.95513	0.0137371	↓	Metabolism and transport	Cofactors, prosthetic groups, and carriers	Lipoate-protein ligase A (EC 6.3.2.-)
gbs1091		11	-13.4138	0.00744827	↓	Cellular processess	Transcription	SIR2 family protein
gbs1092		11	-12.7664	0.00176133	↓	Cellular processess	Posttranslational modification, protein turnover, chaperones	ATPase associated with chromosome architecture replication
gbs1093		12	-15.53	5.60226e-07	↓	Metabolism and transport	Amino acids, peptides, aminosugars and amines	Glycine cleavage system H protein
gbs1094		10	-10.2419	0.000917558	↓	Metabolism and transport	Energy production and conversion	Luciferase-like monooxygenase (EC 1.14.-.-)
gbs1095		10	-4.31249	0.00485218	↓	Metabolism and transport	Energy production and conversion	Probable NADH-dependent flavin oxidoreductase yqiG (EC 1.-.-.-)
gbs1096		10	-4.16102	2.35222e-05	↓	Metabolism and transport	Cofactors, prosthetic groups, and carriers	Lipoate-protein ligase A (EC 6.3.2.-)
gbs1097	dpfB	5	-4.30364	0.0213826	↓	Metabolism and transport	Cofactors, prosthetic groups, and carriers	Phosphopantothenate--cysteine ligase (EC 6.3.2.5)
gbs1098	dfp	5	-2.89445	0.0771447	↓	Metabolism and transport	Cofactors, prosthetic groups, and carriers	Phosphopantothenoylcysteine decarboxylase (EC 4.1.1.36)
gbs1099		12	-10.6848	0.00035096	↓	Hypothetical		Integral membrane protein
gbs1100	pgmA	7	-3.72601	0.00107563	↓	Metabolism and transport	Carbohydrates, organic alcohols, and acids	Phosphoglucomutase (EC 5.4.2.2) Phosphomannomutase (EC 5.4.2.8)
gbs1101		10	-5.02724	0.00516189	↓	Hypothetical		Hypothetical protein
gbs1102		10	-6.8805	0.0192404	↓	Cellular processess	Toxin production and resistance	Multidrug protein lipid ABC transporter family, ATP-binding and permease protein
gbs1103		10	-9.66621	0.00329319	↓	Cellular processess	Toxin production and resistance	Multidrug resistance ABC transporter ATP-binding and permease protein
gbs1104		10	-6.15257	0.00569799	↓	Hypothetical		Antigen
gbs1105		11	-11.7319	0.013409	↓	Hypothetical		Hypothetical protein
gbs1106	glyA	10	-8.41712	0.00501052	↓	Metabolism and transport	Amino acids, peptides, aminosugars and amines	Serine hydroxymethyltransferase (EC 2.1.2.1)
gbs1107		12	-8.93102	0.000310163	↓	Cellular processess	Translation, ribosomal structure and biogenesis	Sua5 YciO YrdC YwlC family protein
gbs1108	hemK	12	-12.2456	0.0021448	↓	Cellular processess	Translation, ribosomal structure and biogenesis	Peptide release factor-glutamine N5-methyltransferase (EC 2.1.1.-)
gbs1109	prfA	11	-10.8202	0.00457927	↓	Cellular processess	Translation, ribosomal structure and biogenesis	Bacterial Peptide Chain Release Factor 1 (RF-1)
gbs1110	tdk2	10	-8.23912	0.0030479	↓	Metabolism and transport	Purines, pyrimidines, nucleosides, and nucleotides	Thymidine kinase (EC 2.7.1.21)
gbs1111		5	-16.431	3.67743e-05	↓	Metabolism and transport	Energy production and conversion	4-oxalocrotonate tautomerase (EC 5.3.2.-)
gbs1112	apbE	7	-3.11172	0.000592178	↓	Metabolism and transport	Cofactors, prosthetic groups, and carriers	Iron-sulfur cluster assembly repair protein ApbE
gbs1113		8	-1.669	0.0066235		Metabolism and transport	Central intermediary metabolism	NADPH-dependent FMN reductase family protein
gbs1114		7	-1.32836	0.307556		Metabolism and transport	Central intermediary metabolism	Oxidoreductase (EC 1.1.1.-)
gbs1115		2	1.21604	0.495472		Metabolism and transport	Inorganic ion transport and metabolism	Formate nitrite transporter family protein
gbs1116		11	-5.25487	1.1868e-05	↓	Metabolism and transport	Purines, pyrimidines, nucleosides, and nucleotides	Xanthine permease
gbs1117	xpt	11	-5.96113	0.000135522	↓	Metabolism and transport	Purines, pyrimidines, nucleosides, and nucleotides	Xanthine phosphoribosyltransferase (EC 2.4.2.-)
gbs1118		0	-12.6263	0.00479459	↓	Hypothetical		Hypothetical protein
gbs1119		0	-1.02676	0.946159		Hypothetical		hypothetical phage protein
gbs1120		0	1.3069	0.674163		Cellular processess	DNA replication, recombination and repair	Chromosome partitioning protein parB Adenine-specific methyltransferase (EC 2.1.1.72)
gbs1121		0	2.23992	0.0314648	↑	General function predicted only		Relaxase
gbs1122		0	-1.73181	0.209677		Mobile and extrachromosomal elements		Mobilisation protein
gbs1123		0	-1.15755	0.695382		Hypothetical		Hypothetical protein
gbs1124		0	6.74202	0.118677	↑	Hypothetical		Hypothetical protein
gbs1125		0	2.16843	0.136771	↑	Hypothetical		Hypothetical protein
gbs1126		0	3.46404	0.0735824	↑	General function predicted only		LtrC-like protein
gbs1127		0	4.81501	0.259804	↑	Hypothetical		Hypothetical protein
gbs1128		0	1.71998	0.282141		Mobile and extrachromosomal elements		TraG TraD family
gbs1129		0	2.32511	0.298596	↑	Hypothetical		Hypothetical protein
gbs1130		0	2.99753	0.0272531	↑	Hypothetical		Hypothetical protein
gbs1131		0	1.56378	0.494364		Hypothetical		Hypothetical protein
gbs1132		0	1.23149	0.686293		Hypothetical		Hypothetical protein
gbs1133		0	1.8645	0.304035		Hypothetical		Hypothetical protein
gbs1134		0	-16.1335	0.00726756	↓	Hypothetical		Hypothetical protein
gbs1135		0	1.0446	0.943285		Hypothetical		TRSE PROTEIN
gbs1136		0	2.71809	0.0507179	↑	Hypothetical		Hypothetical protein
gbs1137		0	1.60043	0.107826		Hypothetical		Hypothetical protein
gbs1138		0	1.51749	0.147288		Hypothetical		Hypothetical protein
gbs1139		0	1.04894	0.743916		Hypothetical		Hypothetical protein
gbs1140		0	1.29764	0.250698		Hypothetical		Hypothetical protein
gbs1141		3	4.62764	0.0019775	↑	Hypothetical		Hypothetical protein
gbs1142		0	1.88596	0.128086		Hypothetical		Hypothetical protein
gbs1143	epf	0	2.61243	0.022234	↑	Hypothetical		Cell surface protein
gbs1144		0	1.83002	0.0631421		Hypothetical		Cell surface protein
gbs1145		0	2.36932	0.00131251	↑	Cell Envelope	Other	M protein
gbs1146		0	1.42986	0.349426		Hypothetical		Hypothetical protein
gbs1147		0	1.38478	0.582543		Cellular processess	Transcription	Transcriptional regulator, Cro CI family
gbs1148		0	-3.82529	0.00609802	↓	Hypothetical		Hypothetical protein
gbs1149		0	1.89682	0.0671913		General function predicted only		Replication initiator protein
gbs1150		0	-3.86346	0.0352063	↓	Hypothetical		Hypothetical protein
gbs1151		0	-1.98828	0.127254		Hypothetical		Hypothetical protein
gbs1152		0	-5.1179	0.0304659	↓	Hypothetical		Hypothetical protein
gbs1153		0	-5.32134	0.0419791	↓	Hypothetical		Hypothetical protein
gbs1154	guaC	10	-41.8575	0.00379579	↓	Metabolism and transport	Purines, pyrimidines, nucleosides, and nucleotides	GMP reductase (EC 1.7.1.7)
gbs1155		10	-13.4685	3.83502e-06	↓	Cellular processess	Toxin production and resistance	Multidrug resistance protein B
gbs1156		0	-1.84901	0.0207655		Cellular processess	Toxin production and resistance	Na+ driven multidrug efflux pump
gbs1157		10	-11.0975	0.000498839	↓	Metabolism and transport	Inorganic ion transport and metabolism	Kup system potassium uptake protein
gbs1158		5	-3.37076	2.47579e-05	↓	Metabolism and transport	Central intermediary metabolism	Short chain dehydrogenase
gbs1159	pta	8	-1.82807	0.0159095		Metabolism and transport	Energy production and conversion	Phosphate acetyltransferase (EC 2.3.1.8)
gbs1160		10	-6.25007	0.00584222	↓	Cellular processess	Translation, ribosomal structure and biogenesis	Ribosomal large subunit pseudouridine synthase D (EC 4.2.1.70)
gbs1161	ppnK	5	-17.4259	0.0123375	↓	Metabolism and transport	Carbohydrates, organic alcohols, and acids	ATP-NAD kinase (EC 2.7.1.23)
gbs1162		10	-8.05833	0.00097794	↓	Metabolism and transport	Purines, pyrimidines, nucleosides, and nucleotides	GTP pyrophosphokinase homolog
gbs1163		10	-6.43261	0.00143548	↓	General function predicted only		Organic phosphate binding CYTH family protein
gbs1164		7	-1.0388	0.371334		Metabolism and transport	Purines, pyrimidines, nucleosides, and nucleotides	Ribose-phosphate pyrophosphokinase (EC 2.7.6.1)
gbs1165	nifS2	7	-1.8041	0.0014618		Metabolism and transport	Amino acids, peptides, aminosugars and amines	Cysteine desulfurase (EC 2.8.1.7) Selenocysteine lyase (EC 4.4.1.16)
gbs1166		12	-2.1654	0.0134595	↓	Hypothetical		Hypothetical cytosolic protein
gbs1167		8	1.85909	0.107085		General function predicted only		AT-rich DNA-binding protein
gbs1168	radC	0	1.49541	0.143682		Cellular processess	DNA replication, recombination and repair	DNA repair protein radC
gbs1169		10	-3.28033	0.000634018	↓	Hypothetical		Hypothetical membrane spanning protein
gbs1170		0	-1.15143	0.419126		Metabolism and transport	Carbohydrates, organic alcohols, and acids	6-phospho-beta-glucosidase (EC 3.2.1.86)
gbs1171		6	-1.84482	0.00109584		Metabolism and transport	Fatty acid and phospholipids	Lipase Acylhydrolase family protein
gbs1172		5	-2.49143	0.00690864	↓	Metabolism and transport	Central intermediary metabolism	Hydrolase (HAD superfamily)
gbs1173		0	-5.38631	0.00108327	↓	Cellular processess	Transcription	Transcriptional regulator, AraC family
gbs1174		6	-1.59936	0.0110275		Metabolism and transport	Inorganic ion transport and metabolism	Chloride channel protein
gbs1175		11	-18.2825	0.000936201	↓	Metabolism and transport	Amino acids, peptides, aminosugars and amines	Spermidine putrescine-binding protein
gbs1176	potC	11	-18.0989	6.76634e-05	↓	Metabolism and transport	Amino acids, peptides, aminosugars and amines	Spermidine putrescine transport system permease protein potC
gbs1177	potB	12	-17.1918	0.000356783	↓	Metabolism and transport	Amino acids, peptides, aminosugars and amines	Spermidine putrescine transport system permease protein potB
gbs1178	potA	12	-16.3125	3.66041e-06	↓	Metabolism and transport	Amino acids, peptides, aminosugars and amines	Spermidine putrescine transport ATP-binding protein potA
gbs1179	murB	11	-27.342	0.00044194	↓	Cell Envelope	Biosynthesis and degradation of murein sacculus and peptidoglycan	UDP-N-acetylenolpyruvoylglucosamine reductase (EC 1.1.1.158)
gbs1180	folK	10	-11.8668	0.00407943	↓	Metabolism and transport	Cofactors, prosthetic groups, and carriers	2-amino-4-hydroxy-6-hydroxymethyldihydropteridine pyrophosphokinase (EC 2.7.6.3)
gbs1181	folQ	11	-12.9208	0.00788605	↓	Metabolism and transport	Cofactors, prosthetic groups, and carriers	Dihydroneopterin aldolase (EC 4.1.2.25)
gbs1182	folP	10	-14.6541	0.00395088	↓	Metabolism and transport	Cofactors, prosthetic groups, and carriers	Dihydropteroate synthase (EC 2.5.1.15)
gbs1183	folE	5	-16.2362	0.0115865	↓	Metabolism and transport	Cofactors, prosthetic groups, and carriers	GTP cyclohydrolase I (EC 3.5.4.16)
gbs1184	folC.1	11	-10.3681	0.00157621	↓	Metabolism and transport	Cofactors, prosthetic groups, and carriers	Folylpolyglutamate synthase (EC 6.3.2.17) Dihydrofolate synthase (EC 6.3.2.12)
gbs1185		10	-10.5246	0.00364987	↓	General function predicted only		Chloramphenicol-sensitive protein rarD
gbs1186		11	-13.4267	0.000943068	↓	Metabolism and transport	Amino acids, peptides, aminosugars and amines	Homoserine kinase (EC 2.7.1.39)
gbs1187		10	-9.97269	0.000461845	↓	Metabolism and transport	Amino acids, peptides, aminosugars and amines	Homoserine dehydrogenase (EC 1.1.1.3)
gbs1188		6	-1.88384	0.00128757		Cell Envelope	Biosynthesis and degradation of surface polysaccharides and lipopolysaccharides	Polysaccharide deacetylase
gbs1191		10	-6.65865	0.0010665	↓	Metabolism and transport	Amino acids, peptides, aminosugars and amines	Glycine betaine transporter
gbs1192	gabD	4	16.4313	0.00660412	↑	Metabolism and transport	Energy production and conversion	Succinate-semialdehyde dehydrogenase [NADP+] (EC 1.2.1.16)
gbs1193		5	-1.87537	0.00816668		Hypothetical		Hypothetical membrane spanning protein
gbs1194		12	-1.64665	0.00419045		Hypothetical		Hypothetical protein
gbs1195	ska	3	14.509	0.00219399	↑	General function predicted only		streptokinase
gbs1196		0	-4.75659	0.00583509	↓	Cellular processess	Transcription	Transcriptional regulator, Cro CI family
gbs1197		5	-3.95463	0.00454551	↓	Hypothetical		Hypothetical protein
gbs1198	tpx	3	4.28303	0.0132182	↑	Metabolism and transport	Energy production and conversion	Thioredoxin peroxidase (EC 1.11.1.15)
gbs1199		1	-1.40462	0.0830482		Hypothetical		Hypothetical protein
gbs1200		7	-1.48014	0.00398289		Metabolism and transport	Central intermediary metabolism	Hydrolase (HAD superfamily)
gbs1201		3	3.05488	0.0287883	↑	Metabolism and transport	Inorganic ion transport and metabolism	NAD-dependent K+ or Na+ uptake system component Transcriptional regulator, GntR family
gbs1202		4	32.2717	0.0048245	↑	Cellular processess	Posttranslational modification, protein turnover, chaperones	General stress protein, Gls24 family
gbs1203		4	27.3765	8.37886e-06	↑	Hypothetical		Hypothetical protein
gbs1204		4	36.737	0.000345216	↑	Cellular processess	Posttranslational modification, protein turnover, chaperones	General stress protein, Gls24 family
gbs1205		4	34.0571	4.74158e-05	↑	General function predicted only		Small integral membrane protein
gbs1206		4	36.2103	0.00375959	↑	Hypothetical		Hypothetical protein
gbs1207		4	36.4059	0.00231361	↑	Hypothetical		Integral membrane protein
gbs1208		4	36.5848	0.00718063	↑	Hypothetical		Integral membrane protein
gbs1209	pcrA	11	-13.48	1.73092e-06	↓	Cellular processess	DNA replication, recombination and repair	DNA helicase II (EC 3.6.1.-)
gbs1210		1	1.85063	0.0386506		Metabolism and transport	Secondary metabolites	Thioesterase superfamily protein
gbs1211	pyrP	12	-20.6657	0.00415148	↓	Metabolism and transport	Purines, pyrimidines, nucleosides, and nucleotides	Uracil permease
gbs1212		5	-12.0044	0.00114291	↓	Metabolism and transport	Amino acids, peptides, aminosugars and amines	Na(+)-linked D-alanine glycine permease
gbs1213		6	-2.54253	0.00376127	↓	Metabolism and transport	Inorganic ion transport and metabolism	Cobalt-zinc-cadmium resistance protein czcD
gbs1214		5	-3.0835	0.0106057	↓	Cell Envelope	Biosynthesis and degradation of murein sacculus and peptidoglycan	Murein hydrolase exporter
gbs1215		10	-2.85399	0.0057723	↓	Cell Envelope	Biosynthesis and degradation of murein sacculus and peptidoglycan	Murein hydrolase export regulator
gbs1216		12	-2.60603	0.00263334	↓	Mobile and extrachromosomal elements		Phage protein
gbs1217		0	-1.27029	0.507063		Hypothetical		Hypothetical protein
gbs1218		1	1.53756	0.154263		Hypothetical		Hypothetical protein
gbs1219		0	-3.11167	0.0816101	↓	Mobile and extrachromosomal elements		Phage protein
gbs1220		6	-2.00187	0.0229981	↓	Hypothetical		Hypothetical protein
gbs1221		8	-1.12569	0.00406522		Cellular processess	Transcription	Phage transcriptional repressor
gbs1222		8	-1.74112	0.00236956		Mobile and extrachromosomal elements		Phage protein
gbs1223		7	-1.23344	0.253679		Hypothetical		Hypothetical protein
gbs1224	int.3	0	-1.23401	0.166077		Mobile and extrachromosomal elements		DNA integration recombination inversion protein
gbs1225		14	-11.1022	0.00293335	↓	Cellular processess	Translation, ribosomal structure and biogenesis	SSU ribosomal protein S1P
gbs1226		12	-11.2151	0.000641786	↓	Hypothetical		Hypothetical cytosolic protein
gbs1227	bcaT	12	-9.30955	0.000177587	↓	Metabolism and transport	Amino acids, peptides, aminosugars and amines	Branched-chain amino acid aminotransferase (EC 2.6.1.42)
gbs1228	parC	11	-9.88934	0.000268842	↓	Cellular processess	DNA replication, recombination and repair	Topoisomerase IV subunit A (EC 5.99.1.-)
gbs1229	parE	10	-4.99837	0.000780605	↓	Cellular processess	DNA replication, recombination and repair	Topoisomerase IV subunit B (EC 5.99.1.-)
gbs1230		8	1.62511	0.000430608		Hypothetical		Hypothetical membrane spanning protein
gbs1231	ung	6	1.02796	0.739454		Cellular processess	DNA replication, recombination and repair	Uracil-DNA glycosylase (EC 3.2.2.-)
gbs1232		8	1.28498	0.0398906		Hypothetical		Hypothetical protein
gbs1233	neuA	12	-12.4383	0.000780934	↓	General function predicted only		Acylneuraminate cytidylyltransferase (EC 2.7.7.43)
gbs1234	neuD	12	-7.05094	0.00196714	↓	Cell Envelope	Biosynthesis and degradation of surface polysaccharides and lipopolysaccharides	Sialic acid biosynthesis protein NeuD
gbs1235	neuC	11	-10.2584	0.000839273	↓	Cell Envelope	Biosynthesis and degradation of surface polysaccharides and lipopolysaccharides	UDP-N-acetylglucosamine 2-epimerase (N-acetylmannosamine-forming) (EC 5.1.3.-)
gbs1236	neuB	11	-5.47456	0.00177627	↓	Cell Envelope	Biosynthesis and degradation of surface polysaccharides and lipopolysaccharides	N-acetylneuraminate synthase (EC 2.5.1.56)
gbs1237	cpsM	11	-6.43186	8.2562e-05	↓	Cell Envelope	Biosynthesis and degradation of surface polysaccharides and lipopolysaccharides	Capsular polysaccharide protein CpsK
gbs1237.1	cpsL	12	-9.47901	0.000415493	↓	Cell Envelope	Biosynthesis and degradation of surface polysaccharides and lipopolysaccharides	beta-D-Galp alpha-2,3-sialyltransferase (EC 2.4.99.-)
gbs1238	CpsIaJ	12	-10.5642	2.78958e-05	↓	Cell Envelope	Biosynthesis and degradation of surface polysaccharides and lipopolysaccharides	beta-D-GlcNAc beta-1,4-galactosyltransferase (EC 2.4.1.-)
gbs1239	cpsJ	13	-11.4551	0.000157457	↓	Cell Envelope	Biosynthesis and degradation of surface polysaccharides and lipopolysaccharides	beta-D-Galp beta-1,3-N-acetylglucosaminyltransferase (EC 2.4.1.-)
gbs1240	cpsI	11	-11.915	0.000612927	↓	General function predicted only		Secreted polysaccharide polymerase
gbs1241	cpsG	12	-5.61155	2.18905e-05	↓	Cell Envelope	Biosynthesis and degradation of surface polysaccharides and lipopolysaccharides	beta-D-Glcp beta-1,4-galactosyltransferase (EC 2.4.1.-)
gbs1242	cpsF	12	-6.42877	1.45432e-05	↓	Metabolism and transport	Carbohydrates, organic alcohols, and acids	Beta-1,4-galactosyltransferase accessory protein
gbs1243	cpsE	12	-8.86915	9.26059e-06	↓	Cell Envelope	Biosynthesis and degradation of surface polysaccharides and lipopolysaccharides	Undecaprenyl-phosphate beta-glucosephosphotransferase (EC 2.7.8.-)
gbs1244	cpsD	12	-5.09275	4.28298e-05	↓	Cell Envelope	Biosynthesis and degradation of surface polysaccharides and lipopolysaccharides	Tyrosine-protein kinase (capsular polysaccharide biosynthesis)
gbs1245	cpsC	12	-5.97198	0.000231686	↓	Cellular processess	Cell division	Chain length regulator (capsular polysaccharide biosynthesis)
gbs1246	cpsB	12	-5.2169	2.06758e-06	↓	Cell Envelope	Biosynthesis and degradation of surface polysaccharides and lipopolysaccharides	Phosphotyrosine-protein phosphatase (capsular polysaccharide biosynthesis) (EC 3.1.3.48)
gbs1247	cpsA	12	-2.94028	3.55663e-06	↓	Cellular processess	Transcription	Transcriptional activator CpsA
gbs1248	cpsY	6	-1.27659	0.0164749		Cellular processess	Transcription	Transcriptional regulators, LysR family
gbs1250	cpsX	4	4.43538	0.00751667	↑	Cellular processess	Signal transduction	Histidine protein kinase
gbs1251	deoD2	9	3.38511	0.002468	↑	Metabolism and transport	Purines, pyrimidines, nucleosides, and nucleotides	Purine nucleoside phosphorylase (EC 2.4.2.1)
gbs1252		3	3.03629	0.0169318	↑	Metabolism and transport	Inorganic ion transport and metabolism	Chloride channel protein
gbs1253	punA	8	2.62409	0.00558356	↑	Metabolism and transport	Purines, pyrimidines, nucleosides, and nucleotides	Purine nucleoside phosphorylase (EC 2.4.2.1)
gbs1254	arsC	8	2.41506	0.0335535	↑	Metabolism and transport	Inorganic ion transport and metabolism	Arsenate reductase (EC 1.20.4.1)
gbs1255		8	1.32539	0.0777578		Metabolism and transport	Carbohydrates, organic alcohols, and acids	Phosphopentomutase (EC 5.4.2.7)
gbs1256	rpiA	8	1.49352	0.10536		Metabolism and transport	Carbohydrates, organic alcohols, and acids	Ribose 5-phosphate isomerase (EC 5.3.1.6)
gbs1257		6	-1.6227	0.0505793		Cellular processess	Posttranslational modification, protein turnover, chaperones	Endopeptidase, M10 family (EC 3.4.24.-)
gbs1258	estA	6	-1.31779	0.142872		General function predicted only		Acetyl esterase (EC 3.1.1.-)
gbs1259		12	-2.15054	0.000133122	↓	General function predicted only		Zn-dependent hydrolase (EC 3.-.-.-)
gbs1260		5	-2.50517	0.000781273	↓	Transport and binding proteins	Unknown substrate	ABC transporter ATP-binding protein
gbs1261		0	-3.94796	0.0108917	↓	Transport and binding proteins	Unknown substrate	ABC transporter permease protein
gbs1262		0	-1.68562	0.0610816		Transport and binding proteins	Unknown substrate	ABC transporter substrate-binding protein
gbs1263	fbp	10	-7.67579	3.3385e-05	↓	Cell Envelope	Other	Fibronectin-binding protein Fibrinogen-binding protein
gbs1264		11	-1.95301	0.0235366		Metabolism and transport	Secondary metabolites	Alpha-acetolactate decarboxylase (EC 4.1.1.5)
gbs1265		12	-1.73332	0.0219055		Metabolism and transport	Amino acids, peptides, aminosugars and amines	Acetolactate synthase (EC 2.2.1.6)
gbs1266		7	-1.45337	0.00131157		Hypothetical		Tetratricopeptide repeat family protein
gbs1267		5	-1.25908	0.0914189		Hypothetical		Hypothetical membrane spanning protein
gbs1268		6	-1.288	0.0612487		Cellular processess	DNA replication, recombination and repair	Phosphohydrolase (MutT nudix family protein)
gbs1269		7	-1.19358	0.151492		General function predicted only		7,8-dihydro-8-oxoguanine-triphosphatase (EC 3.6.1.-)
gbs1270	hylA	1	2.86117	0.0165935	↑	General function predicted only		Hyaluronate lyase precursor (EC 4.2.2.1)
gbs1271	cpsFQ	13	-1.35194	0.0903094		Metabolism and transport	Carbohydrates, organic alcohols, and acids	dTDP-glucose 4,6-dehydratase (EC 4.2.1.46)
gbs1272	rmlC	13	-1.23194	0.304456		Metabolism and transport	Carbohydrates, organic alcohols, and acids	dTDP-4-dehydrorhamnose 3,5-epimerase (EC 5.1.3.13)
gbs1273	rmlA	7	-1.68861	0.0117491		Metabolism and transport	Carbohydrates, organic alcohols, and acids	Glucose-1-phosphate thymidylyltransferase (EC 2.7.7.24)
gbs1274		6	-1.12159	0.348417		Metabolism and transport	Amino acids, peptides, aminosugars and amines	Glycine D-amino acid oxidases family
gbs1275		6	-1.58819	0.00617304		General function predicted only		NIF3-related protein
gbs1276		6	-1.75073	0.00398965		Hypothetical		Hypothetical cytosolic protein
gbs1277	dnaD	11	-15.8695	0.00299026	↓	Cellular processess	DNA replication, recombination and repair	DNA replication protein dnaD
gbs1278	apt	13	-2.73543	0.000233016	↓	Metabolism and transport	Purines, pyrimidines, nucleosides, and nucleotides	Adenine phosphoribosyltransferase (EC 2.4.2.7)
gbs1279		1	-1.31455	0.13927		Cell Envelope	Other	M protein
gbs1280	recJ	11	-2.00749	0.00162854	↓	Cellular processess	DNA replication, recombination and repair	Single-stranded-DNA-specific exonuclease recJ (EC 3.1.-.-)
gbs1281		7	-1.08667	0.375625		Metabolism and transport	Central intermediary metabolism	Short chain dehydrogenase
gbs1282	elaC	7	1.08199	0.406105		Cellular processess	Transcription	Ribonuclease Z (EC 3.1.26.11)
gbs1283		7	-1.13876	0.140249		Metabolism and transport	Carbohydrates, organic alcohols, and acids	galactose 1-phosphate uridylyltransferase
gbs1284	hflX	7	1.20651	0.0699964		General function predicted only		GTP-binding protein hflX
gbs1285	miaA	1	1.83517	0.00189296		Cellular processess	Translation, ribosomal structure and biogenesis	tRNA delta(2)-isopentenylpyrophosphate transferase (EC 2.5.1.8)
gbs1286		8	1.78494	0.30691		Hypothetical		Hypothetical protein
gbs1287		0	-2.55852	0.00884426	↓	Hypothetical		Hypothetical membrane-spanning protein
gbs1288		0	1.35789	0.600928		Metabolism and transport	Carbohydrates, organic alcohols, and acids	Pullulanase (EC 3.2.1.41)
gbs1289		10	-7.78977	0.00215241	↓	Metabolism and transport	Amino acids, peptides, aminosugars and amines	Histidinol-phosphatase (EC 3.1.3.15)
gbs1290		10	-6.84448	0.0119013	↓	Cellular processess	DNA replication, recombination and repair	Uracil DNA glycosylase superfamily protein
gbs1291		12	-1.71325	0.00237756		Metabolism and transport	Amino acids, peptides, aminosugars and amines	Xaa-His dipeptidase (EC 3.4.13.3)
gbs1292		13	-3.39907	0.000625798	↓	Metabolism and transport	Energy production and conversion	NAD(P)H-dependent quinone reductase (EC 1.-.-.-)
gbs1293		5	-3.24041	0.000891912	↓	Metabolism and transport	Energy production and conversion	glycerophosphoryl diester phosphodiesterase
gbs1294	uvrC	5	-1.96536	0.000627673		Cellular processess	DNA replication, recombination and repair	Excinuclease ABC subunit C
gbs1295		5	-17.685	8.10242e-06	↓	Hypothetical		Hypothetical cytosolic protein
gbs1296		5	-3.29236	0.00169694	↓	Cellular processess	Toxin production and resistance	Na+ driven multidrug efflux pump
gbs1297		8	1.69036	0.000146393		Metabolism and transport	Energy production and conversion	PhnB protein
gbs1298		8	1.23206	0.00283946		Hypothetical		hypothetical protein
gbs1299		6	-1.73132	0.00292948		Mobile and extrachromosomal elements		PUTATIVE HOST CELL SURFACE-EXPOSED LIPOPROTEIN
gbs1301		0	1.04123	0.826783		Mobile and extrachromosomal elements		Transposase
gbs1302		0	1.13542	0.893454		Mobile and extrachromosomal elements		Transposase
gbs1306		0	-3.09265	0.00182536	↓	Mobile and extrachromosomal elements		Streptococcal histidine triad protein
gbs1307	lmb	0	-3.12674	0.0294524	↓	Metabolism and transport	Inorganic ion transport and metabolism	Laminin-binding surface protein
gbs1308	scpB	5	-2.0282	0.0251821	↓	Cellular processess	Posttranslational modification, protein turnover, chaperones	C5A peptidase precursor (EC 3.4.21.-)
gbs1312		0	-3.66697	7.1923e-05	↓	Hypothetical		Hypothetical protein
gbs1313		10	-3.68153	0.00200933	↓	Hypothetical		Hypothetical protein
gbs1314		4	4.95423	0.00544046	↑	Mobile and extrachromosomal elements		DNA integration recombination inversion protein
gbs1315		8	1.37632	0.35511		Hypothetical		Hypothetical protein
gbs1316		0	1.00652	0.981539		Mobile and extrachromosomal elements		Replication protein
gbs1318		0	-1.84391	0.166495		Hypothetical		Hypothetical protein
gbs1320		0	-2.23504	0.140213	↓	Cellular processess	Cell division	FtsK SpoIIIE family
gbs1321		0	1.71514	0.0249932		Hypothetical		Hypothetical protein
gbs1322		0	-1.22959	0.204583		Hypothetical		Hypothetical protein
gbs1323		0	-3.57907	0.00572583	↓	Hypothetical		Hypothetical protein
gbs1324	hsdM	0	-1.66639	0.046368		Mobile and extrachromosomal elements		TYPE II RESTRICTION-MODIFICATION SYSTEM MODIFICATION SUBUNIT
gbs1325		4	6.64507	0.00236867	↑	Mobile and extrachromosomal elements		DNA integration recombination inversion protein
gbs1326		1	2.59286	0.0546629	↑	Hypothetical		Hypothetical protein
gbs1327		0	7.77074	0.0460571	↑	Cellular processess	Transcription	Transcriptional regulator, Cro CI family
gbs1328		0	3.18802	0.133055	↑	Metabolism and transport	Carbohydrates, organic alcohols, and acids	Aldose 1-epimerase family protein
gbs1329	lacG	1	6.17987	0.0119674	↑	Metabolism and transport	Carbohydrates, organic alcohols, and acids	6-phospho-beta-galactosidase (EC 3.2.1.85)
gbs1330	lacE	2	5.192	0.00245471	↑	Metabolism and transport	Carbohydrates, organic alcohols, and acids	PTS system, lactose-specific IIBC component (EC 2.7.1.69)
gbs1331	lacF	1	3.99349	0.0636014	↑	Metabolism and transport	Carbohydrates, organic alcohols, and acids	PTS system, lactose-specific IIA component (EC 2.7.1.69)
gbs1332		2	3.74546	0.000456524	↑	Cellular processess	Transcription	Transcription antiterminator
gbs1333	lacD.2	2	3.56965	0.00103223	↑	Metabolism and transport	Carbohydrates, organic alcohols, and acids	Tagatose-bisphosphate aldolase (EC 4.1.2.40)
gbs1334	lacC.2	2	3.79384	0.0165838	↑	Metabolism and transport	Carbohydrates, organic alcohols, and acids	Tagatose-6-phosphate kinase (EC 2.7.1.144)
gbs1335	lacB.1	2	2.96938	0.000817051	↑	Metabolism and transport	Carbohydrates, organic alcohols, and acids	Galactose-6-phosphate isomerase lacB subunit (EC 5.3.1.26)
gbs1336	lacA.2	2	2.73805	0.00240379	↑	Metabolism and transport	Carbohydrates, organic alcohols, and acids	Galactose-6-phosphate isomerase lacA subunit (EC 5.3.1.26)
gbs1337		7	-1.88255	0.0050385		Cellular processess	Transcription	Lactose phosphotransferase system repressor
gbs1338	srtI	0	-10.3605	0.000928075	↓	General function predicted only		Relaxase
gbs1339		0	-1.20681	0.697724		Mobile and extrachromosomal elements		Mobilisation protein
gbs1340		0	1.13439	0.719805		Hypothetical		Hypothetical protein
gbs1341		2	1.25453	0.0398691		Cellular processess	DNA replication, recombination and repair	DNA helicase II (EC 3.6.1.-)
gbs1342		2	1.31278	0.0367705		Hypothetical		Hypothetical protein
gbs1343		2	2.36101	0.000602142	↑	Cellular processess	Toxin production and resistance	Hypothetical protein
gbs1344		2	2.63041	0.000314554	↑	Cellular processess	Transcription	Transcriptional regulator, Cro CI family
gbs1345		0	-1.53709	0.295223		Hypothetical		Hypothetical protein
gbs1346		0	-1.86236	0.0450436		Hypothetical		Hypothetical protein
gbs1347		0	-4.01853	0.0191788	↓	Hypothetical		Hypothetical protein
gbs1348		0	-1.02476	0.898887		General function predicted only		LtrC-like protein
gbs1349		1	1.16188	0.343109		Hypothetical		Hypothetical protein
gbs1350		1	-1.31621	0.25958		Hypothetical		Hypothetical protein
gbs1351		1	1.132	0.185217		Hypothetical		Hypothetical protein
gbs1352		0	1.65818	0.443116		General function predicted only		Superfamily II DNA and RNA helicase (SNF2 family)
gbs1353		0	-1.08975	0.788069		General function predicted only		Superfamily II DNA and RNA helicase (SNF2 family)
gbs1354		0	-2.97882	0.0475381	↓	Hypothetical		Hypothetical protein
gbs1355		0	-2.76422	0.00497967	↓	Hypothetical		Hypothetical protein
gbs1356		0	1.25078	0.520216		Cellular processess	Toxin production and resistance	Cell surface protein
gbs1357		2	2.26914	0.0292713	↑	Mobile and extrachromosomal elements		Abortive infection protein AbiEi
gbs1358		2	2.88848	0.0100098	↑	Mobile and extrachromosomal elements		Abortive infection protein AbiEii
gbs1359		0	-2.34773	0.0883741	↓	Hypothetical		Hypothetical membrane associated protein
gbs1360		0	-1.08946	0.916099		Hypothetical		TRSE PROTEIN
gbs1361		0	1.23697	0.646487		Hypothetical		Hypothetical protein
gbs1362		0	1.34652	0.512186		Hypothetical		Hypothetical protein
gbs1363		0	3.33294	0.068688	↑	Hypothetical		Hypothetical protein
gbs1364		0	-2.11478	0.0481514	↓	Mobile and extrachromosomal elements		TraG TraD family
gbs1365		0	-1.74967	0.0564662		Hypothetical		Hypothetical protein
gbs1366		0	-1.02982	0.96258		Cellular processess	Posttranslational modification, protein turnover, chaperones	CAAX amino terminal protease family
gbs1367		0	-1.09756	0.185964		Hypothetical		Hypothetical protein
gbs1368		0	1.36038	0.574837		Metabolism and transport	Inorganic ion transport and metabolism	Arsenate reductase (EC 1.20.4.1)
gbs1369		0	1.49862	0.376512		Hypothetical		Hypothetical protein
gbs1370		0	1.98513	0.379152		Cellular processess	DNA replication, recombination and repair	DNA-cytosine methyltransferase (EC 2.1.1.37)
gbs1371		0	1.11436	0.856819		Cellular processess	DNA replication, recombination and repair	DNA-cytosine methyltransferase (EC 2.1.1.37)
gbs1372		0	1.12953	0.646114		Hypothetical		IFN-response binding factor 1
gbs1373		0	1.1567	0.772043		Hypothetical		Hypothetical protein
gbs1374	rplL	14	-3.03827	0.0267185	↓	Cellular processess	Translation, ribosomal structure and biogenesis	LSU ribosomal protein L12P (L7 L12)
gbs1375	rplJ	14	-7.10705	0.00602872	↓	Cellular processess	Translation, ribosomal structure and biogenesis	LSU ribosomal protein L10P
gbs1376	clpL	3	7.52473	0.00418865	↑	Cellular processess	Posttranslational modification, protein turnover, chaperones	ATP-dependent endopeptidase clp ATP-binding subunit clpL
gbs1377	mmuM	0	1.57088	0.119581		Metabolism and transport	Amino acids, peptides, aminosugars and amines	Homocysteine S-methyltransferase (EC 2.1.1.10)
gbs1378		0	1.15934	0.502282		Metabolism and transport	Amino acids, peptides, aminosugars and amines	S-methylmethionine permease
gbs1379		0	1.27759	0.337085		Hypothetical		Hypothetical protein
gbs1380		0	1.35236	0.262026		Hypothetical		Hypothetical protein
gbs1381		5	-3.6087	0.000501787	↓	Cellular processess	Transcription	Transcriptional regulator, TetR family
gbs1382		12	-6.45151	0.000913556	↓	General function predicted only		GTP-binding protein YihA
gbs1383	clpX	12	-6.4215	0.00249467	↓	Cellular processess	Posttranslational modification, protein turnover, chaperones	ATP-dependent endopeptidase clp ATP-binding subunit clpX
gbs1384	dfrA	11	-6.02155	5.20751e-05	↓	Metabolism and transport	Cofactors, prosthetic groups, and carriers	Dihydrofolate reductase (EC 1.5.1.3)
gbs1385	ThyA	12	-7.31641	1.0998e-06	↓	Metabolism and transport	Purines, pyrimidines, nucleosides, and nucleotides	Thymidylate synthase (EC 2.1.1.45)
gbs1386	mvaS.1	11	-8.09055	0.000154638	↓	Metabolism and transport	Fatty acid and phospholipids	Hydroxymethylglutaryl-CoA synthase (EC 2.3.3.10)
gbs1387		11	-5.78324	0.0018395	↓	Metabolism and transport	Fatty acid and phospholipids	3-hydroxy-3-methylglutaryl-coenzyme A reductase (EC 1.1.1.34) 3-hydroxy-3-methylglutaryl-coenzyme A reductase (EC 1.1.1.88)
gbs1388		11	-10.2732	0.032521	↓	Hypothetical		Hypothetical cytosolic protein
gbs1389		10	-4.675	0.0816734	↓	General function predicted only		Conserved membrane protein (hemolysin III homolog)
gbs1390		12	-2.87388	0.000657158	↓	Hypothetical		Hypothetical protein
gbs1391		2	1.29582	0.0363293		Metabolism and transport	Central intermediary metabolism	Glutathione S-transferase family protein
gbs1392		10	-8.14712	0.00241241	↓	Hypothetical		Hypothetical protein
gbs1393		11	-5.16544	0.00895577	↓	Metabolism and transport	Energy production and conversion	Isopentenyl-diphosphate delta-isomerase (EC 5.3.3.2)
gbs1394	mvaK2	10	-7.04943	0.00836417	↓	Metabolism and transport	Fatty acid and phospholipids	Phosphomevalonate kinase (EC 2.7.4.2)
gbs1395	mvaD	10	-12.6468	4.74534e-05	↓	Metabolism and transport	Fatty acid and phospholipids	Diphosphomevalonate decarboxylase (EC 4.1.1.33)
gbs1396	mvaK1	10	-8.18147	0.00478763	↓	Metabolism and transport	Fatty acid and phospholipids	Mevalonate kinase (EC 2.7.1.36)
gbs1397		10	-7.0145	0.00849809	↓	Cellular processess	Signal transduction	Two component system histidine kinase (EC 2.7.3.-)
gbs1398		10	-5.7944	0.00470072	↓	Cellular processess	Signal transduction	Two-component response regulator
gbs1399		6	-5.37078	2.88453e-06	↓	Metabolism and transport	Purines, pyrimidines, nucleosides, and nucleotides	GTP pyrophosphokinase (EC 2.7.6.5)
gbs1400		0	-6.50116	0.00728047	↓	Cellular processess	Toxin production and resistance	Multidrug protein lipid ABC transporter family, ATP-binding and permease protein
gbs1401		5	-4.73819	0.0141983	↓	Cellular processess	Toxin production and resistance	Multidrug resistance ABC transporter ATP-binding and permease protein
gbs1402		0	-8.51413	0.0145832	↓	Cellular processess	Transcription	Transcriptional regulator, MarR family
gbs1403		1	1.3058	0.0134285		Metabolism and transport	Purines, pyrimidines, nucleosides, and nucleotides	5 -nucleotidase (EC 3.1.3.5)
gbs1404	fms	12	-5.13937	0.000356334	↓	Cellular processess	Posttranslational modification, protein turnover, chaperones	Peptide deformylase (EC 3.5.1.88)
gbs1405		10	-4.37384	4.27622e-05	↓	Metabolism and transport	Amino acids, peptides, aminosugars and amines	NADP-specific glutamate dehydrogenase (EC 1.4.1.4)
gbs1406		6	-2.31695	0.000233576	↓	Hypothetical		Hypothetical membrane spanning protein
gbs1407		10	-2.71211	0.000414341	↓	Cellular processess	Toxin production and resistance	Multidrug protein lipid ABC transporter family, ATP-binding and permease protein
gbs1408		10	-3.36277	0.00147935	↓	Cellular processess	Toxin production and resistance	Multidrug resistance ABC transporter ATP-binding and permease protein
gbs1409		11	-5.44937	0.00515403	↓	Metabolism and transport	Central intermediary metabolism	Acetyltransferase yjgM (EC 2.3.1.-)
gbs1410		12	-5.12368	4.81609e-05	↓	Transport and binding proteins	Unknown substrate	ABC transporter ATP-binding protein uup
gbs1411	papS	10	-6.57753	2.55776e-05	↓	Cellular processess	Translation, ribosomal structure and biogenesis	tRNA nucleotidyltransferase (EC 2.7.7.25)
gbs1412		13	-3.69881	0.000161304	↓	Metabolism and transport	Fatty acid and phospholipids	Fatty acid-binding protein, DegV family
gbs1413		12	-3.96665	0.00273586	↓	Hypothetical		Hypothetical cytosolic protein
gbs1414		7	-2.21048	0.00140881	↓	Hypothetical		Hypothetical protein
gbs1415		6	-2.69746	0.00263641	↓	General function predicted only		CPRD14 PROTEIN
gbs1416	fruA	8	1.18335	0.37314		Metabolism and transport	Carbohydrates, organic alcohols, and acids	PTS system, fructose-specific IIABC component (EC 2.7.1.69)
gbs1417	fruB	11	-2.01534	0.0242975	↓	Metabolism and transport	Carbohydrates, organic alcohols, and acids	1-phosphofructokinase (EC 2.7.1.56)
gbs1418	fruR	12	-2.45052	0.000106966	↓	Cellular processess	Transcription	Fructose repressor
gbs1419		7	-2.89043	0.000143632	↓	Cellular processess	Toxin production and resistance	Factor essential for expression of methicillin resistance
gbs1420		4	6.26424	0.00558793	↑	General function predicted only		Choline-binding protein
gbs1421	apbA	12	-9.47856	5.22132e-05	↓	Metabolism and transport	Cofactors, prosthetic groups, and carriers	Ketopantoate reductase PanE ApbA family protein
gbs1422		12	-5.90363	1.85738e-05	↓	Hypothetical		Hypothetical membrane spanning protein
gbs1423	trxB	10	-6.58642	3.1169e-06	↓	Metabolism and transport	Energy production and conversion	Thioredoxin reductase (EC 1.8.1.9)
gbs1424	trmD	10	-7.52285	0.000429599	↓	Cellular processess	Translation, ribosomal structure and biogenesis	tRNA (Guanine-N(1)-)-methyltransferase (EC 2.1.1.31)
gbs1425	rimM	10	-7.42556	0.0058301	↓	Cellular processess	Translation, ribosomal structure and biogenesis	16S rRNA processing protein rimM
gbs1426		2	2.09	1.45373e-05	↑	Cellular processess	Transcription	Transcriptional regulator
gbs1427		14	-14.5795	0.00623713	↓	General function predicted only		RNA binding protein
gbs1428	rpsP	14	-12.9097	0.0107265	↓	Cellular processess	Translation, ribosomal structure and biogenesis	SSU ribosomal protein S16P
gbs1429		0	-3.87572	0.00940552	↓	Transport and binding proteins	Unknown substrate	ABC transporter permease protein
gbs1430		5	-4.45394	0.0319026	↓	Transport and binding proteins	Unknown substrate	ABC transporter ATP-binding protein
gbs1431		10	-5.96371	0.00730557	↓	Cell Envelope	Other	HlyD family secretion protein
gbs1432		7	-1.12822	0.261024		Metabolism and transport	Purines, pyrimidines, nucleosides, and nucleotides	Carbamoyl-phosphate synthase large chain (EC 6.3.5.5)
gbs1433		6	-1.39046	0.0511128		Metabolism and transport	Purines, pyrimidines, nucleosides, and nucleotides	Carbamoyl-phosphate synthase small chain (EC 6.3.5.5)
gbs1434	pyrR	5	-2.36479	0.0159658	↓	Metabolism and transport	Purines, pyrimidines, nucleosides, and nucleotides	Uracil phosphoribosyltransferase (EC 2.4.2.9) Pyrimidine operon regulatory protein pyrR
gbs1435		2	1.65436	0.0261126		Cellular processess	Translation, ribosomal structure and biogenesis	Ribosomal large subunit pseudouridine synthase D (EC 4.2.1.70)
gbs1436	lsp	6	-2.04981	0.00752562	↓	Cellular processess	Posttranslational modification, protein turnover, chaperones	Lipoprotein signal peptidase (EC 3.4.23.36)
gbs1437		6	-1.7171	7.47399e-05		Cellular processess	Transcription	Transcriptional regulators, LysR family
gbs1438	rpmA	14	-3.75687	0.0119207	↓	Cellular processess	Translation, ribosomal structure and biogenesis	LSU ribosomal protein L27P
gbs1439		14	-4.31971	0.00500928	↓	General function predicted only		hypothetical ribosome-associated protein
gbs1440	rpl21	14	-3.65174	0.00664726	↓	Cellular processess	Translation, ribosomal structure and biogenesis	LSU ribosomal protein L21P
gbs1441	capA	2	3.88181	0.000188148	↑	Cell Envelope	Biosynthesis and degradation of surface polysaccharides and lipopolysaccharides	Capsule biosynthesis protein capA
gbs1442	thiI	10	-3.52564	0.0372398	↓	Metabolism and transport	Cofactors, prosthetic groups, and carriers	Thiamine biosynthesis protein thiI
gbs1443	nifS1	11	-5.61338	0.00128647	↓	Metabolism and transport	Amino acids, peptides, aminosugars and amines	Cysteine desulfurase (EC 2.8.1.7) Selenocysteine lyase (EC 4.4.1.16)
gbs1444		11	-9.69159	0.00103055	↓	Hypothetical		Hypothetical protein
gbs1445	gor	6	-3.4425	0.000111235	↓	Metabolism and transport	Energy production and conversion	Glutathione reductase (EC 1.8.1.7)
gbs1446		13	-2.41066	0.000554402	↓	Hypothetical		Hypothetical cytosolic protein
gbs1447	aroF	5	-8.00744	0.00885832	↓	Metabolism and transport	Amino acids, peptides, aminosugars and amines	Chorismate synthase (EC 4.2.3.5)
gbs1448	aroB	5	-38.649	0.00596855	↓	Metabolism and transport	Amino acids, peptides, aminosugars and amines	3-dehydroquinate synthase (EC 4.2.3.4)
gbs1449	aroD	12	-7.57529	0.00274181	↓	Metabolism and transport	Amino acids, peptides, aminosugars and amines	3-dehydroquinate dehydratase (EC 4.2.1.10)
gbs1450		12	-10.5767	3.40193e-06	↓	Metabolism and transport	Central intermediary metabolism	Methyltransferase (EC 2.1.1.-)
gbs1451		12	-12.441	6.14767e-05	↓	Metabolism and transport	Central intermediary metabolism	Sulfatase family protein
gbs1452	rplT	14	-11.0986	0.0069803	↓	Cellular processess	Translation, ribosomal structure and biogenesis	LSU ribosomal protein L20P
gbs1453	rpmI	13	-7.73784	0.00203578	↓	Cellular processess	Translation, ribosomal structure and biogenesis	LSU ribosomal protein L35P
gbs1454	infC	14	-2.81415	0.0159181	↓	Cellular processess	Translation, ribosomal structure and biogenesis	Bacterial Protein Translation Initiation Factor 3 (IF-3)
gbs1455	cmk	3	3.11162	0.00388357	↑	Metabolism and transport	Purines, pyrimidines, nucleosides, and nucleotides	Cytidylate kinase (EC 2.7.4.14)
gbs1456		9	3.34007	6.05932e-05	↑	Hypothetical		Hypothetical membrane associated protein
gbs1457		1	1.5367	0.174932		Metabolism and transport	Energy production and conversion	Ferredoxin
gbs1458	ebsA	8	2.90312	0.0114436	↑	General function predicted only		Pore forming protein ebsA
gbs1459	pepT	9	3.18891	0.00230559	↑	Metabolism and transport	Amino acids, peptides, aminosugars and amines	Tripeptidase T (EC 3.4.11.4)
gbs1460		6	-3.21602	7.94367e-05	↓	Cell Envelope	Biosynthesis and degradation of surface polysaccharides and lipopolysaccharides	Export protein for polysaccharides and teichoic acids
gbs1461	murE	11	-6.24123	7.32937e-06	↓	Cell Envelope	Biosynthesis and degradation of murein sacculus and peptidoglycan	UDP-N-acetylmuramoyl-L-alanyl-D-glutamate--lysine ligase (EC 6.3.2.7)
gbs1462	fhuA	0	-12.958	0.00895414	↓	Metabolism and transport	Inorganic ion transport and metabolism	Ferrichrome transport ATP-binding protein fhuC
gbs1463	fhuD	10	-18.3771	0.0012214	↓	Metabolism and transport	Inorganic ion transport and metabolism	Ferrichrome-binding protein
gbs1464	fhuB	0	-3.38893	0.0130169	↓	Metabolism and transport	Inorganic ion transport and metabolism	Ferrichrome transport system permease protein fhuB
gbs1465	fhuG	0	-23.3361	0.00783757	↓	Metabolism and transport	Inorganic ion transport and metabolism	Ferrichrome transport system permease protein fhuG
gbs1466		10	-12.1583	7.00821e-06	↓	Hypothetical		Hypothetical cytosolic protein
gbs1467	ppaC	8	-1.5307	0.044629		Metabolism and transport	Energy production and conversion	Inorganic pyrophosphatase (EC 3.6.1.1)
gbs1468	pflC	2	2.80636	0.00266635	↑	Metabolism and transport	Energy production and conversion	Pyruvate formate-lyase activating enzyme (EC 1.97.1.4)
gbs1469	hlyX	12	-1.97827	0.0170821		General function predicted only		Magnesium and cobalt efflux protein corC
gbs1470		6	-1.28498	0.0782964		Metabolism and transport	Central intermediary metabolism	SAM-dependent methyltransferase (EC 2.1.-.-)
gbs1471		7	-1.5647	0.0107602		General function predicted only		Radical SAM superfamily protein
gbs1472		6	-1.45519	0.0575931		Metabolism and transport	Fatty acid and phospholipids	Membrane-associated phospholipid phosphatase
gbs1473		7	-1.76763	0.00204432		Transport and binding proteins	Unknown substrate	Riboflavin transporter
gbs1474		12	-3.89306	0.00116547	↓	hypothetical		Hypothetical protein
gbs1475		12	-5.66593	0.00301546	↓	Cellular processess	Posttranslational modification, protein turnover, chaperones	Sortase
gbs1476		11	-5.75942	0.00273177	↓	Cellular processess	Posttranslational modification, protein turnover, chaperones	Sortase
gbs1477		14	-4.25172	0.00659555	↓	Hypothetical		Cell wall surface anchor family protein
gbs1478		13	-5.03085	1.31499e-05	↓	Cell Envelope	Other	Collagen adhesion protein
gbs1479		5	-11.5274	6.91434e-05	↓	Cellular processess	Transcription	Transcriptional regulator RogB
gbs1480		12	-6.90773	5.86296e-07	↓	Cell Envelope	Biosynthesis and degradation of surface polysaccharides and lipopolysaccharides	N-acetylglucosaminyl-phosphatidylinositol biosynthetic protein
gbs1481		13	-8.05725	4.38833e-06	↓	General function predicted only		dTDP-rhamnosyl transferase rfbF (EC 2.-.-.-)
gbs1482		12	-5.56245	1.43681e-06	↓	General function predicted only		Oligosaccharide translocase (flippase)
gbs1483		12	-6.92618	0.000110754	↓	Hypothetical		Hypothetical protein
gbs1484		13	-6.27292	0.00118205	↓	Metabolism and transport	Central intermediary metabolism	Glycosyltransferase involved in cell wall biogenesis (EC 2.4.-.-)
gbs1485		12	-9.18682	0.000468216	↓	Metabolism and transport	Central intermediary metabolism	Glycosyltransferase involved in cell wall biogenesis (EC 2.4.-.-)
gbs1486		12	-7.847	0.000732241	↓	Hypothetical		UDP-D-glucuronate carboxy-lyase (EC 4.1.1.35)
gbs1487		12	-14.1814	0.000174696	↓	Metabolism and transport	Fatty acid and phospholipids	2-C-methyl-D-erythritol 4-phosphate cytidylyltransferase (EC 2.7.7.60)
gbs1488		11	-9.86804	0.000184966	↓	Cell Envelope	Biosynthesis and degradation of surface polysaccharides and lipopolysaccharides	Lipooligosaccharide cholinephosphotransferase (EC 2.7.8.-)
gbs1489		11	-16.7693	0.000724899	↓	Hypothetical		Hypothetical protein
gbs1490		12	-10.2228	8.80624e-05	↓	Hypothetical		Hypothetical membrane spanning protein
gbs1491		12	-8.30697	0.000753748	↓	Metabolism and transport	Central intermediary metabolism	Glycosyltransferase involved in cell wall biogenesis (EC 2.4.-.-)
gbs1492	rgpBc	10	-11.8278	0.00615558	↓	Cell Envelope	Biosynthesis and degradation of murein sacculus and peptidoglycan	alpha-L-Rha alpha-1,3-L-rhamnosyltransferase (EC 2.4.1.-)
gbs1493	rgpAc	11	-9.52497	3.30685e-05	↓	Cell Envelope	Biosynthesis and degradation of murein sacculus and peptidoglycan	alpha-D-GlcNAc alpha-1,2-L-rhamnosyltransferase (EC 2.4.1.-)
gbs1494	rmlD	6	-3.27728	7.34067e-05	↓	Metabolism and transport	Carbohydrates, organic alcohols, and acids	dTDP-4-dehydrorhamnose reductase (EC 1.1.1.133)
gbs1495		12	-2.17475	0.000686982	↓	Hypothetical		Hypothetical cytosolic protein
gbs1496	rpoD	12	-2.83095	0.000269465	↓	Cellular processess	Transcription	RNA polymerase sigma factor rpoD
gbs1497	dnaG	12	-1.65167	0.00104184		Cellular processess	DNA replication, recombination and repair	DNA primase (EC 2.7.7.-)
gbs1498	mscL	9	2.01411	0.0338097	↑	Transport and binding proteins	Unknown substrate	Large-conductance mechanosensitive channel
gbs1499	rpsU	9	1.5842	0.0122067		Cellular processess	Translation, ribosomal structure and biogenesis	SSU ribosomal protein S21P
gbs1500		5	-10.1362	1.40377e-06	↓	Hypothetical		Hypothetical protein
gbs1501		0	-2.07083	0.00733965	↓	Metabolism and transport	Amino acids, peptides, aminosugars and amines	Arginine-binding protein
gbs1502		0	1.15741	0.578489		Metabolism and transport	Amino acids, peptides, aminosugars and amines	Ammonium transporter
gbs1503		0	-3.17746	0.0382145	↓	Cellular processess	Posttranslational modification, protein turnover, chaperones	Oxidoreductase (EC 1.1.1.-)
gbs1504		6	-1.82136	0.0196174		Metabolism and transport	Central intermediary metabolism	Rhodanese-related sulfurtransferases
gbs1505		0	-1.19787	0.379264		Hypothetical		Hypothetical protein
gbs1506		0	1.22429	0.309989		Metabolism and transport	Carbohydrates, organic alcohols, and acids	Transporter
gbs1507	glgP	2	-1.47414	0.0102895		Metabolism and transport	Carbohydrates, organic alcohols, and acids	Maltodextrin phosphorylase (EC 2.4.1.1)
gbs1508	malM	1	-1.73826	0.0506929		Metabolism and transport	Carbohydrates, organic alcohols, and acids	4-alpha-glucanotransferase (EC 2.4.1.25)
gbs1509	malR	6	-7.32268	0.000141096	↓	Cellular processess	Transcription	Transcriptional regulator, LacI family
gbs1510	malE	3	6.29889	0.000110972	↑	Metabolism and transport	Carbohydrates, organic alcohols, and acids	Maltose maltodextrin-binding protein
gbs1511	malF	2	2.34784	0.00301889	↑	Metabolism and transport	Carbohydrates, organic alcohols, and acids	Maltodextrin transport system permease protein malC
gbs1512	malG	2	5.72579	1.16485e-05	↑	Metabolism and transport	Carbohydrates, organic alcohols, and acids	Maltose transport system permease protein malG
gbs1513		10	-7.99384	6.10515e-06	↓	Metabolism and transport	Amino acids, peptides, aminosugars and amines	Di- tripeptide transporter
gbs1514		5	1.01831	0.933847		Cellular processess	DNA replication, recombination and repair	Phosphohydrolase (MutT nudix family protein)
gbs1515		6	-1.18326	0.174047		Hypothetical		Hypothetical protein
gbs1516		6	1.46811	0.123882		Hypothetical		surface protein Pls
gbs1517		5	-1.18603	0.368952		Metabolism and transport	Central intermediary metabolism	Probable poly(Glycerol-phosphate) alpha-glucosyltransferase (EC 2.4.1.52)
gbs1518		5	-1.47346	0.0820309		Cellular processess	Posttranslational modification, protein turnover, chaperones	Protein translocase subunit secA
gbs1519		6	-1.75286	0.016633		Hypothetical		Hypothetical protein
gbs1520		6	-1.80312	0.0119007		Hypothetical		Hypothetical protein
gbs1521		6	-2.32082	0.00779935	↓	Hypothetical		Hypothetical protein
gbs1522		6	-2.09584	0.00947778	↓	Cellular processess	Posttranslational modification, protein turnover, chaperones	Protein translocase subunit secY
gbs1523		6	-2.36159	0.0014278	↓	Hypothetical		Hypothetical protein
gbs1524		5	-2.36764	0.00264395	↓	Metabolism and transport	Central intermediary metabolism	Glycosyltransferase (EC 2.4.1.-)
gbs1525		6	-2.49263	0.00582295	↓	Metabolism and transport	Central intermediary metabolism	Glycosyl transferase, family 8
gbs1526		6	-1.66243	0.00484516		Metabolism and transport	Central intermediary metabolism	Glycosyl transferase, family 8
gbs1527		6	-1.78701	0.00645239		Metabolism and transport	Central intermediary metabolism	Glycosyl transferase, family 8
gbs1528		5	-1.31941	0.198778		Metabolism and transport	Carbohydrates, organic alcohols, and acids	Putative galactofuranosyltransferase (EC 2.4.1.-)
gbs1529		10	-10.8292	0.0194261	↓	Cell Envelope	Other	Fibronectin-binding protein
gbs1530	rofA	1	1.72043	0.0436862		Cellular processess	Transcription	Transcriptional regulator RogB
gbs1531	UvrB	6	-1.64194	0.0157816		Cellular processess	DNA replication, recombination and repair	Excinuclease ABC subunit B
gbs1532		11	-10.3363	0.000306483	↓	Cellular processess	Posttranslational modification, protein turnover, chaperones	CAAX amino terminal protease family
gbs1533	glnP	14	-14.8809	0.00184443	↓	Metabolism and transport	Amino acids, peptides, aminosugars and amines	Glutamine-binding protein Glutamine transport system permease protein glnP
gbs1534	glnQ	14	-18.3235	0.00245042	↓	Metabolism and transport	Amino acids, peptides, aminosugars and amines	Glutamine transport ATP-binding protein glnQ
gbs1535		7	-2.24853	0.00554004	↓	Hypothetical		Hypothetical protein
gbs1536		5	-11.8495	0.000415268	↓	Hypothetical		Hypothetical cytosolic protein
gbs1537	obg	12	-6.62682	0.00915026	↓	General function predicted only		GTP-binding protein CgtA (probably involved in DNA repair)
gbs1538		1	-1.54466	0.0686576		Metabolism and transport	Amino acids, peptides, aminosugars and amines	Aminopeptidase S (EC 3.4.11.-)
gbs1539		3	4.67486	0.0153979	↑	Hypothetical		Hypothetical protein
gbs1540		5	-4.0735	0.00461819	↓	Metabolism and transport	Carbohydrates, organic alcohols, and acids	Amidase family protein
gbs1541	rsuA	0	-8.42025	0.0112934	↓	Cellular processess	Translation, ribosomal structure and biogenesis	Ribosomal small subunit pseudouridine synthase A (EC 4.2.1.70)
gbs1542		4	18.7021	0.00301556	↑	General function predicted only		Aldo keto reductase family
gbs1543		6	1.60149	0.0734756		Metabolism and transport	Energy production and conversion	NAD(P)H-dependent quinone reductase (EC 1.-.-.-)
gbs1544	gloA	7	1.06914	0.685472		Metabolism and transport	Amino acids, peptides, aminosugars and amines	Lactoylglutathione lyase (EC 4.4.1.5)
gbs1545		1	-1.03712	0.704375		Metabolism and transport	Central intermediary metabolism	Bactoprenol glucosyl transferase (EC 2.4.1.-)
gbs1546		12	-10.9457	2.62794e-06	↓	Metabolism and transport	Amino acids, peptides, aminosugars and amines	Amino acid permease
gbs1547		11	-9.02546	4.93017e-05	↓	Cellular processess	Posttranslational modification, protein turnover, chaperones	SsrA-binding protein
gbs1548		10	-4.08489	0.00179658	↓	Cellular processess	DNA replication, recombination and repair	Exoribonuclease II (EC 3.1.13.1)
gbs1549	secG	13	-3.40777	0.00110565	↓	Cellular processess	Posttranslational modification, protein turnover, chaperones	Protein translocase subunit secG
gbs1550		6	-1.68585	0.00222263		Cellular processess	Toxin production and resistance	Multidrug resistance efflux pump
gbs1551		5	-4.83656	4.98666e-05	↓	Hypothetical		Hypothetical protein
gbs1552		0	-4.55988	0.000463179	↓	Transport and binding proteins	Unknown substrate	ABC transporter ATP-binding protein
gbs1553	coaE	5	-1.73623	0.0264545		Metabolism and transport	Cofactors, prosthetic groups, and carriers	Dephospho-CoA kinase (EC 2.7.1.24)
gbs1554	fpg	5	-1.45141	0.128101		Cellular processess	DNA replication, recombination and repair	Formamidopyrimidine-DNA glycosylase (EC 3.2.2.23)
gbs1555	mutR	5	-2.04168	0.0175751	↓	Cellular processess	Transcription	Transcriptional regulator
gbs1556		0	-1.10455	0.409494		Cell Envelope	Biosynthesis and degradation of murein sacculus and peptidoglycan	S-layer homology domain Putative murein endopeptidase
gbs1558		5	-4.90754	0.0023879	↓	Cellular processess	Posttranslational modification, protein turnover, chaperones	CAAX amino terminal protease family
gbs1559		7	-1.30926	0.0125533		Hypothetical		Hypothetical protein
gbs1560	era	8	-1.4784	0.0173593		General function predicted only		GTP-binding protein era
gbs1561	dgk	7	-1.14214	0.44771		Metabolism and transport	Fatty acid and phospholipids	Diacylglycerol kinase (EC 2.7.1.107)
gbs1562		8	-1.16194	0.288271		Hypothetical		Hypothetical metal-binding protein
gbs1563		10	-7.45247	1.01092e-05	↓	Metabolism and transport	Secondary metabolites	Polyketide synthase O-methyltransferase (EC 2.1.1.-)
gbs1564		5	-35.0922	0.00382607	↓	Cellular processess	DNA replication, recombination and repair	Phosphohydrolase (MutT nudix family protein)
gbs1565		0	-20.9483	0.00692654	↓	Hypothetical		Hypothetical protein
gbs1566	phoH	11	-6.95019	0.000218874	↓	Cellular processess	Signal transduction	PhoH protein
gbs1567		3	13.4416	0.0110947	↑	General function predicted only		Myosin-crossreactive antigen
gbs1568		12	-3.2845	8.27295e-05	↓	Hypothetical		Hypothetical cytosolic protein
gbs1569	msrA.2	11	-3.63366	3.78061e-06	↓	Cellular processess	Posttranslational modification, protein turnover, chaperones	Peptide methionine sulfoxide reductase msrA (EC 1.8.4.6)
gbs1570		12	-3.1773	8.3092e-05	↓	General function predicted only		S1 RNA binding domain
gbs1571	frr	8	-1.1292	0.0944744		Cellular processess	Translation, ribosomal structure and biogenesis	Ribosome Recycling Factor (RRF)
gbs1572	pyrH	14	-1.79832	0.000505427		Metabolism and transport	Purines, pyrimidines, nucleosides, and nucleotides	Uridylate kinase (EC 2.7.4.-)
gbs1573		0	1.23477	0.300613		Metabolism and transport	Amino acids, peptides, aminosugars and amines	Nickel transport ATP-binding protein nikE
gbs1574		0	1.15911	0.539394		Metabolism and transport	Amino acids, peptides, aminosugars and amines	Nickel transport ATP-binding protein nikD
gbs1575		0	-2.06204	0.0838251	↓	Metabolism and transport	Amino acids, peptides, aminosugars and amines	Nickel transport system permease protein nikC
gbs1576		0	-3.8393	0.000745805	↓	Metabolism and transport	Amino acids, peptides, aminosugars and amines	Nickel transport system permease protein nikB
gbs1577		0	-3.49247	0.0058252	↓	Metabolism and transport	Amino acids, peptides, aminosugars and amines	Nickel-binding protein
gbs1578 (gbsp001)	rplA	14	-9.91377	0.00815436	↓	Cellular processess	Translation, ribosomal structure and biogenesis	LSU ribosomal protein L1P
gbs1579 (gbsp002)	rplK	14	-9.65207	0.00746193	↓	Cellular processess	Translation, ribosomal structure and biogenesis	LSU ribosomal protein L11P
gbs1580		5	-22.433	0.00833616	↓	Hypothetical		Hypothetical protein
gbs1581		5	-15.9326	0.0184935	↓	General function predicted only		Carboxypeptidase, M20(D) family
gbs1582		5	-8.59202	6.90724e-05	↓	Cellular processess	Transcription	Transcriptional regulators, LysR family
gbs1583		6	-2.4813	0.00433728	↓	Hypothetical		Integral membrane protein
gbs1584		5	-2.11251	0.00525459	↓	Metabolism and transport	Amino acids, peptides, aminosugars and amines	Para-aminobenzoate synthetase component I (EC 6.3.5.8) 4-amino-4-deoxychorismate lyase (EC 4.1.3.38)
gbs1585	ftsK	10	-8.04473	0.00185365	↓	Cellular processess	Cell division	Cell division protein ftsK
gbs1586		12	-7.90632	2.68019e-06	↓	Cellular processess	Posttranslational modification, protein turnover, chaperones	Peptidyl-prolyl cis-trans isomerase (EC 5.2.1.8)
gbs1587	mtsC	7	-4.10369	4.03187e-05	↓	Metabolism and transport	Inorganic ion transport and metabolism	Manganese transport system membrane protein
gbs1588	mtsB	7	-5.4088	0.000580746	↓	Metabolism and transport	Inorganic ion transport and metabolism	Manganese transport system ATP-binding protein
gbs1589	mtsA	14	-1.69885	0.00142435		Metabolism and transport	Inorganic ion transport and metabolism	Manganese-binding protein
gbs1590	scaR	2	3.66482	0.0611259	↑	Cellular processess	Transcription	Iron-dependent repressor
gbs1591	pfs	7	-2.50839	0.00900343	↓	Metabolism and transport	Purines, pyrimidines, nucleosides, and nucleotides	5 -methylthioadenosine nucleosidase (EC 3.2.2.16) S-adenosylhomocysteine nucleosidase (EC 3.2.2.9)
gbs1592		12	-2.9826	0.00362515	↓	Hypothetical		Hypothetical membrane associated protein
gbs1593		6	-2.6598	0.00400012	↓	Metabolism and transport	Purines, pyrimidines, nucleosides, and nucleotides	ADP-ribose pyrophosphatase (EC 3.6.1.13)
gbs1594	gcaD	11	-2.49534	0.00445253	↓	Metabolism and transport	Amino acids, peptides, aminosugars and amines	Glucosamine-1-phosphate acetyltransferase (EC 2.3.1.-) UDP-N-acetylglucosamine pyrophosphorylase (EC 2.7.7.23)
gbs1595		5	-2.82781	0.00205621	↓	Metabolism and transport	Energy production and conversion	PhnB protein
gbs1596		0	-2.53778	0.0385977	↓	Metabolism and transport	Amino acids, peptides, aminosugars and amines	Lactoylglutathione lyase (EC 4.4.1.5)
gbs1597		6	-1.65188	0.00874013		Metabolism and transport	Central intermediary metabolism	NAD-dependent oxidoreductase
gbs1598		6	-2.53638	0.00158962	↓	Hypothetical		Hypothetical protein
gbs1599		6	-1.25793	0.188943		Hypothetical		Hypothetical protein
gbs1600	fabG	1	1.05651	0.749612		Metabolism and transport	Fatty acid and phospholipids	Short chain dehydrogenase
gbs1601		2	2.41576	6.90935e-05	↑	Hypothetical		Hypothetical protein
gbs1602		1	-1.05583	0.79661		General function predicted only		DNA-binding protein
gbs1603		6	1.13602	0.432801		Hypothetical		Hypothetical protein
gbs1605		0	-1.12724	0.437576		Metabolism and transport	Central intermediary metabolism	Glycosyltransferase (EC 2.4.1.-)
gbs1606		0	-1.59473	0.0384569		Hypothetical		Hypothetical protein
gbs1607		0	-1.71695	0.0496194		Hypothetical		Hypothetical protein
gbs1608		0	-1.98377	0.0126049		Hypothetical		Hypothetical protein
gbs1609		0	-1.9499	0.00184251		Hypothetical		Hypothetical protein
gbs1610		5	-60.0279	0.00165876	↓	Metabolism and transport	Amino acids, peptides, aminosugars and amines	Branched-chain amino acid transport system carrier protein
gbs1611	metG	12	-4.89705	0.000408265	↓	Cellular processess	Translation, ribosomal structure and biogenesis	Methionyl-tRNA synthetase (EC 6.1.1.10) Protein secretion chaperonin CsaA
gbs1612		1	-1.50031	0.0105509		Metabolism and transport	Inorganic ion transport and metabolism	Tellurite resistance protein tehB
gbs1613		0	-8.86763	0.000774945	↓	Hypothetical		Hypothetical membrane spanning protein
gbs1614		5	-2.74765	0.00751818	↓	Metabolism and transport	Carbohydrates, organic alcohols, and acids	PTS system, cellobiose-specific IIC component
gbs1615		11	-2.06103	0.00383936	↓	General function predicted only		putative acyltransferases and hydrolases with the alpha beta hydrolase fold
gbs1616	exoA	12	-1.89985	0.00137931		Cellular processess	DNA replication, recombination and repair	Exodeoxyribonuclease III (EC 3.1.11.2)
gbs1617		6	-2.67047	0.00773041	↓	Metabolism and transport	Inorganic ion transport and metabolism	Arsenate reductase family protein
gbs1618		6	-3.28793	0.000354196	↓	Metabolism and transport	Energy production and conversion	O6-methylguanine-DNA methyltransferase (EC 2.1.1.63)
gbs1619		10	-27.7622	0.00071402	↓	Metabolism and transport	Carbohydrates, organic alcohols, and acids	D-3-phosphoglycerate dehydrogenase (EC 1.1.1.95)
gbs1620		10	-15.6176	0.000112793	↓	Metabolism and transport	Central intermediary metabolism	Acetyltransferase (EC 2.3.1.-)
gbs1621	serC	10	-12.4917	0.00289175	↓	Metabolism and transport	Amino acids, peptides, aminosugars and amines	Phosphoserine aminotransferase (EC 2.6.1.52)
gbs1622	cutC	6	-4.17246	9.93953e-05	↓	Metabolism and transport	Inorganic ion transport and metabolism	Copper homeostasis protein cutC
gbs1623		11	-7.08588	0.000216049	↓	General function predicted only		Tetrapyrrole (Corrin Porphyrin) methylase family protein
gbs1624		12	-8.53871	0.000209535	↓	Hypothetical		Initiation-control protein
gbs1625	dnaX	11	-9.47531	1.21473e-05	↓	Cellular processess	DNA replication, recombination and repair	DNA polymerase III, delta subunit (EC 2.7.7.7)
gbs1626	tmk	11	-4.76796	0.000223333	↓	Metabolism and transport	Purines, pyrimidines, nucleosides, and nucleotides	Thymidylate kinase (EC 2.7.4.9)
gbs1627		0	-1.69283	0.412044		Metabolism and transport	Energy production and conversion	Acetoin utilization acuB protein
gbs1628		0	-1.61344	0.222192		Metabolism and transport	Amino acids, peptides, aminosugars and amines	Branched-chain amino acid transport ATP-binding protein livF
gbs1629		0	-1.12453	0.81594		Metabolism and transport	Amino acids, peptides, aminosugars and amines	Branched-chain amino acid transport ATP-binding protein livG
gbs1630		0	-3.6852	0.00697292	↓	Metabolism and transport	Amino acids, peptides, aminosugars and amines	Branched-chain amino acid transport system permease protein livM
gbs1631		0	-1.32671	0.546295		Metabolism and transport	Amino acids, peptides, aminosugars and amines	Branched-chain amino acid transport system permease protein livH
gbs1632		0	-4.62029	0.0162004	↓	Metabolism and transport	Amino acids, peptides, aminosugars and amines	Leucine-, isoleucine-, valine-, threonine-, and alanine-binding protein
gbs1633		12	-4.65813	8.94093e-05	↓	Hypothetical		Hypothetical cytosolic protein
gbs1634	clpP	13	-4.7178	9.49878e-05	↓	Cellular processess	Posttranslational modification, protein turnover, chaperones	ATP-dependent endopeptidase clp proteolytic subunit clpP (EC 3.4.21.92)
gbs1635	upp	13	-3.65376	0.00179947	↓	Metabolism and transport	Purines, pyrimidines, nucleosides, and nucleotides	Uracil phosphoribosyltransferase (EC 2.4.2.9)
gbs1636		5	-8.70968	0.00197651	↓	Metabolism and transport	Amino acids, peptides, aminosugars and amines	Cystathionine beta-lyase (EC 4.4.1.8)
gbs1637		10	-14.171	0.00129688	↓	Cellular processess	Translation, ribosomal structure and biogenesis	23S rRNA methyltransferase (EC 2.1.1.-)
gbs1638		11	-18.1338	1.95735e-06	↓	Metabolism and transport	Amino acids, peptides, aminosugars and amines	Amino acid permease
gbs1639		10	-7.7478	0.0154464	↓	Metabolism and transport	Inorganic ion transport and metabolism	Trk system potassium uptake protein trkA
gbs1640		11	-9.10149	0.00760557	↓	Metabolism and transport	Inorganic ion transport and metabolism	Trk system potassium uptake protein trkH
gbs1641		7	-1.36166	0.103409		Hypothetical		Hypothetical cytosolic protein
gbs1642		11	-2.7521	0.0274016	↓	Cellular processess	Translation, ribosomal structure and biogenesis	Ribosomal large subunit pseudouridine synthase B (EC 4.2.1.70)
gbs1643	scpB	6	-3.22361	0.0261027	↓	Cellular processess	Cell division	Segregation and condensation protein ScpB
gbs1644	scpA	11	-3.05036	0.00682942	↓	Cellular processess	Cell division	Segregation and condensation protein ScpA
gbs1645		6	-2.62748	0.00697377	↓	Mobile and extrachromosomal elements		DNA integration recombination inversion protein
gbs1646		6	-3.64948	0.00971487	↓	General function predicted only		CBS domain containing protein
gbs1647		12	-3.28537	0.000185783	↓	General function predicted only		putative phosphoesterase
gbs1648		11	-3.44822	0.00148074	↓	Metabolism and transport	Purines, pyrimidines, nucleosides, and nucleotides	Xanthosine triphosphate pyrophosphatase (EC 3.6.1.-)
gbs1649	glr	6	-3.97683	0.000930575	↓	Cell Envelope	Biosynthesis and degradation of murein sacculus and peptidoglycan	Glutamate racemase (EC 5.1.1.3)
gbs1650		13	-1.74889	0.000183257		Hypothetical		Hypothetical exported protein
gbs1651		0	-7.2155	0.000902613	↓	Hypothetical		Hypothetical protein
gbs1652		5	-4.08247	0.0104373	↓	Cellular processess	Transcription	Transcriptional regulator, biotin repressor family
gbs1653		8	1.85946	0.017862		Hypothetical		Integral membrane protein
gbs1654		8	1.73131	0.0261145		Metabolism and transport	Central intermediary metabolism	Hydrolase (HAD superfamily)
gbs1655		7	-3.40345	0.000654724	↓	Cellular processess	Translation, ribosomal structure and biogenesis	23S rRNA methyltransferase (EC 2.1.1.-)
gbs1656		7	-2.28025	0.0137556	↓	Metabolism and transport	Energy production and conversion	Acylphosphatase (EC 3.6.1.7)
gbs1657		13	-3.91238	2.17368e-05	↓	Cell Envelope	Other	60 kDa inner membrane protein YIDC
gbs1658		2	1.91006	0.0193757		Metabolism and transport	Amino acids, peptides, aminosugars and amines	Probable amino-acid ABC transporter permease protein yckA
gbs1659		6	1.18642	0.0127005		Metabolism and transport	Amino acids, peptides, aminosugars and amines	Cystine-binding protein
gbs1660	amiC	0	-3.21862	0.00502056	↓	Metabolism and transport	Amino acids, peptides, aminosugars and amines	Amidase family protein
gbs1661	greA	11	-26.1432	0.00101759	↓	Cellular processess	Transcription	Transcription elongation factor greA
gbs1662		13	-6.26422	0.00250781	↓	Hypothetical		Hypothetical membrane associated protein
gbs1663		11	-7.21149	0.000269325	↓	Metabolism and transport	Central intermediary metabolism	Acetyltransferase, GNAT family
gbs1664	murC	13	-3.41793	0.00142318	↓	Cell Envelope	Biosynthesis and degradation of murein sacculus and peptidoglycan	UDP-N-acetylmuramate--alanine ligase (EC 6.3.2.8)
gbs1665		13	-1.8588	0.0031306		Hypothetical		Hypothetical cytosolic protein
gbs1666	snf	7	-1.88877	0.00459368		Hypothetical		SWF SNF family helicase
gbs1667	pgdA	8	-1.45005	0.131523		General function predicted only		GTP-binding protein
gbs1668	dnaI	7	-1.13101	0.475666		Cellular processess	DNA replication, recombination and repair	Primosomal protein dnaI
gbs1669	dnaB	7	-1.06626	0.634179		Cellular processess	DNA replication, recombination and repair	Replicative DNA helicase (EC 3.6.1.-)
gbs1670		7	-1.17083	0.186418		Cellular processess	Transcription	Putative regulatory protein
gbs1671	covS	12	-2.10188	4.84064e-05	↓	Cellular processess	Signal transduction	Transmembrane histidine kinase CsrS
gbs1672	covR	14	-2.08338	0.008239	↓	Cellular processess	Signal transduction	Response regulator CsrR
gbs1673		12	-2.43273	0.00011298	↓	Hypothetical		Hypothetical cytosolic protein
gbs1674		13	-8.81614	1.49729e-06	↓	Cellular processess	Posttranslational modification, protein turnover, chaperones	Endopeptidase htpX (EC 3.4.24.-)
gbs1675	lemA	13	-7.12521	0.000796395	↓	General function predicted only		LemA protein
gbs1676	gidB	10	-18.6272	0.00297427	↓	Metabolism and transport	Central intermediary metabolism	Methyltransferase gidB (EC 2.1.-.-)
gbs1677		10	-8.11895	0.00658949	↓	Metabolism and transport	Inorganic ion transport and metabolism	Potassium uptake protein ktrB
gbs1678		10	-8.96281	0.00144582	↓	Metabolism and transport	Inorganic ion transport and metabolism	Potassium uptake protein ktrA
gbs1679		11	-10.7587	0.00139472	↓	Metabolism and transport	Inorganic ion transport and metabolism	Cobalt transport protein cbiQ
gbs1680		10	-20.9065	9.46789e-06	↓	Metabolism and transport	Inorganic ion transport and metabolism	Cobalt transport ATP-binding protein cbiO
gbs1681		11	-12.7916	0.000791589	↓	Hypothetical		Hypothetical protein
gbs1682		11	-55.2364	0.000747583	↓	Metabolism and transport	Amino acids, peptides, aminosugars and amines	Serine threonine sodium symporter
gbs1683	braB	0	-8.8827	0.0533431	↓	Metabolism and transport	Amino acids, peptides, aminosugars and amines	Branched-chain amino acid transport system carrier protein
gbs1684		3	107.549	0.00642803	↑	Metabolism and transport	Carbohydrates, organic alcohols, and acids	Zn-dependent alcohol dehydrogenases and related dehydrogenases
gbs1685		10	-8.6173	0.000941815	↓	Transport and binding proteins	Unknown substrate	ABC transporter permease protein
gbs1686		10	-10.3292	0.00372405	↓	Transport and binding proteins	Unknown substrate	ABC transporter ATP-binding protein
gbs1687		5	-34.7864	0.00925448	↓	Metabolism and transport	Amino acids, peptides, aminosugars and amines	Acetylornithine deacetylase Succinyl-diaminopimelate desuccinylase and related deacylases
gbs1688		12	-23.386	0.000229053	↓	Transport and binding proteins	Unknown substrate	ABC transporter substrate-binding protein
gbs1689		13	-13.3468	0.00257376	↓	Transport and binding proteins	Unknown substrate	ABC transporter substrate-binding protein
gbs1690		13	-14.5393	0.00182408	↓	General function predicted only		Glutamine amidotransferase, class I
gbs1691		14	-6.64624	0.00197952	↓	Hypothetical		Hypothetical cytosolic protein
gbs1692		0	-10.1556	0.0104312	↓	Metabolism and transport	Carbohydrates, organic alcohols, and acids	Dihydroxyacetone kinase (EC 2.7.1.29)
gbs1693		0	-2.1601	0.00692758	↓	Cellular processess	Transcription	Transcriptional regulator, TetR family
gbs1694		2	1.27799	0.313569		Metabolism and transport	Carbohydrates, organic alcohols, and acids	Dihydroxyacetone kinase (EC 2.7.1.29)
gbs1695		2	2.01354	0.0219713	↑	Metabolism and transport	Carbohydrates, organic alcohols, and acids	Dihydroxyacetone kinase (EC 2.7.1.29)
gbs1696		2	2.11861	0.023278	↑	Metabolism and transport	Fatty acid and phospholipids	Dihydroxyacetone kinase phosphotransfer protein
gbs1697		2	2.36476	0.00706101	↑	Metabolism and transport	Carbohydrates, organic alcohols, and acids	Glycerol uptake facilitator protein
gbs1698		4	7.38313	0.00146146	↑	Hypothetical		Hypothetical cytosolic protein
gbs1699		0	-7.05248	0.00227836	↓	Cellular processess	Transcription	Transcriptional activator tipA
gbs1700		5	-6.26433	0.00465161	↓	Hypothetical		Hypothetical cytosolic protein
gbs1701		10	-20.1854	0.00177878	↓	Hypothetical		Hypothetical protein
gbs1702		10	-10.5386	0.00527142	↓	Metabolism and transport	Secondary metabolites	Methyltransferase (EC 2.1.1.-)
gbs1703		12	-11.0425	0.00167978	↓	Hypothetical		iojap protein family
gbs1704		12	-13.3563	0.00170256	↓	Metabolism and transport	Secondary metabolites	Isochorismatase family protein
gbs1705		11	-13.2814	3.77077e-06	↓	Metabolism and transport	Cofactors, prosthetic groups, and carriers	Hydrolase (HAD superfamily)
gbs1706	nadD	12	-9.3443	8.59029e-07	↓	Metabolism and transport	Cofactors, prosthetic groups, and carriers	Nicotinate-nucleotide adenylyltransferase (EC 2.7.7.18)
gbs1707		10	-13.6151	0.0122944	↓	Hypothetical		hypothetical RNA binding protein
gbs1708		12	-6.78405	4.21738e-06	↓	General function predicted only		GTP-binding protein
gbs1709		11	-13.1561	0.000835265	↓	General function predicted only		Putative lipase
gbs1710		0	-10.8795	0.000439484	↓	Transport and binding proteins	Unknown substrate	Transporter, drug metabolite exporter family
gbs1711	gatB	13	-6.25264	2.93044e-05	↓	Cellular processess	Translation, ribosomal structure and biogenesis	Aspartyl glutamyl-tRNA(Asn Gln) amidotransferase subunit B (EC 6.3.5.-)
gbs1712	gatA	12	-7.46923	0.00601145	↓	Cellular processess	Translation, ribosomal structure and biogenesis	Aspartyl glutamyl-tRNA(Asn Gln) amidotransferase subunit A (EC 6.3.5.-)
gbs1713	gatC	12	-9.19573	0.00207073	↓	Cellular processess	Translation, ribosomal structure and biogenesis	Aspartyl glutamyl-tRNA(Asn Gln) amidotransferase subunit C (EC 6.3.5.-)
gbs1714		1	1.78196	0.00583345		Metabolism and transport	Carbohydrates, organic alcohols, and acids	Pyruvate,phosphate dikinase (EC 2.7.9.1)
gbs1715		1	-2.36261	0.0120957	↓	General function predicted only		ATP GTP-binding protein
gbs1716		1	-2.28679	0.0116785	↓	General function predicted only		CBS domain containing protein
gbs1717		4	114.031	0.000284702	↑	Metabolism and transport	Fatty acid and phospholipids	3-hydroxybutyryl-CoA dehydrogenase (EC 1.1.1.157)
gbs1718		10	-9.72635	0.00147797	↓	Metabolism and transport	Secondary metabolites	Pyrazinamidase (EC 3.5.1.-) Nicotinamidase (EC 3.5.1.19)
gbs1719	codY	13	-8.53782	0.00195012	↓	Cellular processess	Transcription	Transcription pleiotropic repressor codY
gbs1720		13	-6.08413	0.00463877	↓	Metabolism and transport	Amino acids, peptides, aminosugars and amines	Aspartate aminotransferase (EC 2.6.1.1)
gbs1721		4	40.3052	0.00272485	↑	Cellular processess	Posttranslational modification, protein turnover, chaperones	Universal stress protein family
gbs1722		5	-9.06445	0.00135481	↓	Metabolism and transport	Central intermediary metabolism	Hydrolase (HAD superfamily)
gbs1723	asnB	5	1.13351	0.663803		Metabolism and transport	Amino acids, peptides, aminosugars and amines	L-asparaginase (EC 3.5.1.1)
gbs1724	aroE	5	-4.73134	0.00758882	↓	Metabolism and transport	Amino acids, peptides, aminosugars and amines	Shikimate 5-dehydrogenase (EC 1.1.1.25)
gbs1725		1	-1.12241	0.424968		Metabolism and transport	Central intermediary metabolism	Oxidoreductase (EC 1.1.1.-)
gbs1726	recG	6	-1.70332	0.0222361		Cellular processess	DNA replication, recombination and repair	ATP-dependent DNA helicase recG (EC 3.6.1.-)
gbs1727	isp2	13	-3.54764	0.00213276	↓	General function predicted only		Immunogenic secreted protein
gbs1728	alr	5	-6.19571	0.00892439	↓	Cell Envelope	Biosynthesis and degradation of murein sacculus and peptidoglycan	Alanine racemase (EC 5.1.1.1)
gbs1729	acpS	10	-6.36337	0.00892463	↓	Metabolism and transport	Fatty acid and phospholipids	Holo-[acyl-carrier protein] synthase (EC 2.7.8.7)
gbs1730		11	-4.46834	7.34512e-05	↓	Metabolism and transport	Amino acids, peptides, aminosugars and amines	3-deoxy-7-phosphoheptulonate synthase (EC 2.5.1.54)
gbs1731	secA	13	-4.07558	0.00014291	↓	Cellular processess	Posttranslational modification, protein turnover, chaperones	Protein translocase subunit secA
gbs1732	pmi	10	-6.91172	0.00737135	↓	Metabolism and transport	Carbohydrates, organic alcohols, and acids	Mannose-6-phosphate isomerase (EC 5.3.1.8)
gbs1733	scrK	5	-2.93682	0.0136486	↓	Metabolism and transport	Carbohydrates, organic alcohols, and acids	Fructokinase (EC 2.7.1.4)
gbs1734	scrA	11	-1.75923	0.0161143		Metabolism and transport	Carbohydrates, organic alcohols, and acids	PTS system, sucrose-specific IIABC component (EC 2.7.1.69)
gbs1735	scrB	10	-3.90087	0.012223	↓	Metabolism and transport	Carbohydrates, organic alcohols, and acids	Sucrose-6-phosphate hydrolase (EC 3.2.1.26)
gbs1736	scrR	10	-4.4338	0.0160917	↓	Cellular processess	Transcription	Sucrose operon repressor
gbs1737	nusB	14	-1.28403	0.029802		Cellular processess	Transcription	N utilization substance protein B
gbs1738		12	-2.06132	0.00211243	↓	Cellular processess	Posttranslational modification, protein turnover, chaperones	General stress protein, Gls24 family
gbs1739	efp	9	1.1382	0.1609		Cellular processess	Translation, ribosomal structure and biogenesis	Protein Translation Elongation Factor P (EF-P)
gbs1740		2	20.3056	0.00176665	↑	Transport and binding proteins	Unknown substrate	ABC transporter ATP-binding and permease protein
gbs1741		2	22.4063	0.000258543	↑	Transport and binding proteins	Unknown substrate	ABC transporter, ATP-binding/permease protein
gbs1742		2	28.6334	0.00160397	↑	Metabolism and transport	Inorganic ion transport and metabolism	Cobalt transport ATP-binding protein cbiO
gbs1743		2	34.6687	0.00188246	↑	Metabolism and transport	Inorganic ion transport and metabolism	Cobalt permease and related transporters
gbs1744		2	51.7273	0.00569956	↑	Hypothetical		membrane-bound protein
gbs1745		2	49.1437	9.94619e-10	↑	Hypothetical		Hypothetical protein
gbs1746		3	45.048	0.00702123	↑	Hypothetical		Hypothetical protein
gbs1748		2	40.5883	0.0054476	↑	Metabolism and transport	Secondary metabolites	2,3-dihydroxybenzoate-AMP ligase (EC 2.7.7.58)
gbs1749		6	-5.04985	8.46823e-05	↓	Cellular processess	Transcription	Iron-dependent repressor
gbs1750	comEB	6	-5.08582	0.00262141	↓	Metabolism and transport	Purines, pyrimidines, nucleosides, and nucleotides	ComE operon protein 2
gbs1751		5	-4.06398	0.00134394	↓	Metabolism and transport	Amino acids, peptides, aminosugars and amines	Xaa-Pro dipeptidase (EC 3.4.13.9)
gbs1752		5	-3.27378	2.08613e-05	↓	Hypothetical		Hypothetical protein
gbs1753		0	-2.26812	0.00575634	↓	Cellular processess	Toxin production and resistance	Multidrug resistance protein B
gbs1754	uvrA	0	-4.06877	0.0139739	↓	Cellular processess	DNA replication, recombination and repair	Excinuclease ABC subunit A
gbs1755		11	-9.13771	7.65998e-07	↓	Hypothetical		Hypothetical membrane spanning protein
gbs1756	corA	12	-12.5758	0.000173906	↓	Metabolism and transport	Inorganic ion transport and metabolism	Magnesium and cobalt transport protein corA
gbs1757	rpsR	14	-1.8233	0.0142489		Cellular processess	Translation, ribosomal structure and biogenesis	SSU ribosomal protein S18P
gbs1758	ssb3	9	-1.30457	0.216355		Cellular processess	DNA replication, recombination and repair	Single strand binding protein
gbs1759	rpsF	14	-1.7884	0.0308469		Cellular processess	Translation, ribosomal structure and biogenesis	SSU ribosomal protein S6P
gbs1760	mutY	5	-2.53302	0.00311935	↓	Cellular processess	DNA replication, recombination and repair	A G-specific adenine DNA glycosylase (EC 3.2.2.-)
gbs1761		0	1.09428	0.609862		Cellular processess	Transcription	Transcriptional regulator
gbs1762	trx	14	-3.12254	2.66898e-05	↓	Metabolism and transport	Energy production and conversion	Thioredoxin
gbs1763		11	-7.13973	0.000245781	↓	Metabolism and transport	Fatty acid and phospholipids	Phosphatidylglycerophosphatase B (EC 3.1.3.27)
gbs1764	mutS2	11	-3.81403	0.00722003	↓	Cellular processess	DNA replication, recombination and repair	DNA mismatch repair protein mutS
gbs1765		6	1.06335	0.675652		General function predicted only		CvpA family membrane protein
gbs1766		7	1.0188	0.829828		Hypothetical		Hypothetical cytosolic protein
gbs1767		11	-15.7127	3.97005e-06	↓	Cellular processess	Transcription	Ribonuclease HIII (EC 3.1.26.4)
gbs1768	spi	10	-10.5367	0.0033546	↓	Cellular processess	Posttranslational modification, protein turnover, chaperones	Signal peptidase I (EC 3.4.21.89)
gbs1769	recD	5	-21.5885	0.00219352	↓	Cellular processess	DNA replication, recombination and repair	Exodeoxyribonuclease V alpha chain (EC 3.1.11.5)
gbs1770		8	1.24466	0.131102		Hypothetical		Hypothetical protein
gbs1771	dinP	1	-1.16598	0.0305325		Cellular processess	DNA replication, recombination and repair	DNA polymerase IV (EC 2.7.7.7)
gbs1772	pfl	4	6.13702	0.0100334	↑	Metabolism and transport	Energy production and conversion	Formate acetyltransferase (EC 2.3.1.54)
gbs1773		2	2.08188	0.0650646	↑	General function predicted only		FMN-binding protein
gbs1774		11	-7.04584	9.14773e-06	↓	Cellular processess	Toxin production and resistance	Beta-lactamase family protein
gbs1775		11	-4.73464	1.46347e-05	↓	Hypothetical		Hypothetical cytosolic protein
gbs1776		10	-17.8549	0.000870797	↓	Hypothetical		Hypothetical membrane spanning protein
gbs1777	glpF.2	13	-24.9934	0.00699851	↓	Metabolism and transport	Carbohydrates, organic alcohols, and acids	Aquaporin Glycerol uptake facilitator protein
gbs1778		4	63.9813	0.0188535	↑	Cellular processess	Posttranslational modification, protein turnover, chaperones	Universal stress protein family
gbs1779	norA	3	31.1965	0.0372883	↑	Transport and binding proteins	Unknown substrate	Transporter, MFS superfamily
gbs1780	srv	10	-2.25446	0.00390559	↓	Cellular processess	Transcription	Transcription regulator, crp family
gbs1781	pepXP	10	-2.66139	0.0379694	↓	Metabolism and transport	Amino acids, peptides, aminosugars and amines	Xaa-Pro dipeptidyl-peptidase (EC 3.4.14.11)
gbs1782		12	-4.29281	0.000197688	↓	Hypothetical		Hypothetical protein
gbs1783		12	-3.53406	0.00164308	↓	Metabolism and transport	Cofactors, prosthetic groups, and carriers	Farnesyl pyrophosphate synthetase (EC 2.5.1.1) Geranyltranstransferase (EC 2.5.1.10) Farnesyltransferase (EC 2.5.1.29) Heptaprenyl diphosphate synthase component II (EC 2.5.1.30)
gbs1784		5	-1.22371	0.26821		Metabolism and transport	Energy production and conversion	Transport ATP-binding protein cydC
gbs1785		1	1.11913	0.383791		Metabolism and transport	Energy production and conversion	Transport ATP-binding protein cydD
gbs1786		3	3.69208	0.00125901	↑	Metabolism and transport	Energy production and conversion	Cytochrome d ubiquinol oxidase subunit II (EC 1.10.3.-)
gbs1787		3	2.35201	0.00658115	↑	Metabolism and transport	Energy production and conversion	Cytochrome d ubiquinol oxidase subunit I (EC 1.10.3.-)
gbs1788		8	2.07957	0.0201161	↑	Metabolism and transport	Energy production and conversion	NADH dehydrogenase family
gbs1789		8	2.05798	0.00134393	↑	Metabolism and transport	Cofactors, prosthetic groups, and carriers	1,4-dihydroxy-2-naphthoate polyprenyltransferase (EC 2.5.1.-)
gbs1790		0	4.03758	0.00635147	↑	Hypothetical		Hypothetical protein
gbs1791		12	-26.5079	0.00233856	↓	Hypothetical		Hypothetical cytosolic protein
gbs1792		10	-4.26871	0.00534733	↓	Cell Envelope	Biosynthesis and degradation of surface polysaccharides and lipopolysaccharides	Cyclopropane-fatty-acyl-phospholipid synthase (EC 2.1.1.79)
gbs1793		5	-6.57814	0.00190076	↓	Cellular processess	Transcription	Transcriptional regulator, MerR family
gbs1794	dnaQ	5	-14.8736	0.00253817	↓	Cellular processess	DNA replication, recombination and repair	DNA polymerase III, epsilon chain (EC 2.7.7.7)
gbs1795		12	-3.44256	0.00140872	↓	Hypothetical		Hypothetical cytosolic protein
gbs1796		0	1.00551	0.930437		General function predicted only		NAD(FAD)-utilizing dehydrogenases
gbs1797		0	-1.22856	0.206229		Metabolism and transport	Energy production and conversion	Galactose-1-phosphate uridylyltransferase (EC 2.7.7.10)
gbs1798	rpsN2	11	-13.2617	1.99488e-05	↓	Cellular processess	Translation, ribosomal structure and biogenesis	SSU ribosomal protein S14P
gbs1799		10	-44.7261	6.67042e-05	↓	Metabolism and transport	Amino acids, peptides, aminosugars and amines	Low-specificity L-threonine aldolase (EC 4.1.2.5)
gbs1800		10	-3.69256	4.99034e-05	↓	Cellular processess	Posttranslational modification, protein turnover, chaperones	O-sialoglycoprotein endopeptidase (EC 3.4.24.57)
gbs1801		6	-1.7966	0.000254879		Cellular processess	Translation, ribosomal structure and biogenesis	Ribosomal-protein-S18-alanine acetyltransferase (EC 2.3.1.128)
gbs1802		6	-1.78267	0.00866871		Cellular processess	Posttranslational modification, protein turnover, chaperones	Non-proteolytic protein, peptidase family M22
gbs1803		13	-8.21877	9.07088e-06	↓	General function predicted only		Putative transcriptional regulator
gbs1804		13	-7.12101	0.000287814	↓	General function predicted only		Zn-dependent hydrolase (EC 3.-.-.-)
gbs1805		0	-33.7349	0.00646299	↓	General function predicted only		Secreted protein
gbs1806	glnA	9	-1.39107	0.026697		Metabolism and transport	Amino acids, peptides, aminosugars and amines	Glutamine synthetase (EC 6.3.1.2)
gbs1807		14	-1.75059	0.00104003		Cellular processess	Transcription	Transcriptional regulator, MerR family
gbs1808		1	1.20361	0.00931091		Hypothetical		Hypothetical protein
gbs1809	pgk	4	2.76053	0.00103503	↑	Metabolism and transport	Carbohydrates, organic alcohols, and acids	Phosphoglycerate kinase (EC 2.7.2.3)
gbs1810	lppC	3	9.74173	0.00332766	↑	Metabolism and transport	Cofactors, prosthetic groups, and carriers	Acid phosphatase (EC 3.1.3.2)
gbs1811	plr	4	3.12501	0.000184536	↑	Metabolism and transport	Carbohydrates, organic alcohols, and acids	Glyceraldehyde 3-phosphate dehydrogenase (EC 1.2.1.12)
gbs1812	fus	14	-2.21801	0.0128947	↓	Cellular processess	Translation, ribosomal structure and biogenesis	Protein Translation Elongation Factor G (EF-G)
gbs1813	rpsG	14	-8.85326	0.00499673	↓	Cellular processess	Translation, ribosomal structure and biogenesis	SSU ribosomal protein S7P
gbs1814	rpsL	14	-7.16935	0.004608	↓	Cellular processess	Translation, ribosomal structure and biogenesis	SSU ribosomal protein S12P
gbs1815	purR	12	-2.48729	0.000325154	↓	Metabolism and transport	Purines, pyrimidines, nucleosides, and nucleotides	Pur operon repressor
gbs1816	cbf	12	-5.03192	6.93173e-06	↓	General function predicted only		CMP-binding factor
gbs1817		11	-5.77556	0.0013605	↓	General function predicted only		RmuC family protein
gbs1818		10	-7.85452	0.00124592	↓	Metabolism and transport	Cofactors, prosthetic groups, and carriers	Thiamin pyrophosphokinase (EC 2.7.6.2)
gbs1819	rpe	11	-3.64128	0.00146162	↓	Metabolism and transport	Carbohydrates, organic alcohols, and acids	Ribulose-phosphate 3-epimerase (EC 5.1.3.1)
gbs1820		12	-4.53313	0.000251727	↓	General function predicted only		GTPase (EC 3.6.1.-)
gbs1821		11	-32.0874	0.00299084	↓	Cellular processess	Translation, ribosomal structure and biogenesis	23S rRNA m(1)G 745 methyltransferase (EC 2.1.1.51)
gbs1822	ksgA	10	-14.3599	1.4867e-05	↓	Cellular processess	Translation, ribosomal structure and biogenesis	Dimethyladenosine transferase (EC 2.1.1.-)
gbs1823		10	-19.629	0.00476683	↓	General function predicted only		HIT family hydrolase
gbs1824		10	-8.51084	9.02083e-05	↓	Cellular processess	Transcription	Ribonuclease M5 (EC 3.1.26.8)
gbs1825	tatD	10	-8.6316	0.00334209	↓	Cellular processess	DNA replication, recombination and repair	DNase, TatD family (EC 3.1.-.-)
gbs1826		11	-11.1589	0.000140962	↓	Hypothetical		Hypothetical protein
gbs1827		10	-14.5671	2.60273e-05	↓	Hypothetical		Hypothetical protein
gbs1828		10	-9.97569	0.00458742	↓	Hypothetical		Hypothetical cytosolic protein
gbs1829		11	-8.68889	0.00232209	↓	Hypothetical		Hypothetical secreted protein
gbs1830	dltD	13	-9.27909	0.000832107	↓	General function predicted only		Protein dltD precursor
gbs1831		14	-4.90534	0.00449418	↓	Metabolism and transport	Fatty acid and phospholipids	D-alanyl carrier protein
gbs1832		13	-4.77024	0.000263896	↓	General function predicted only		Protein dltB
gbs1833	dltA	13	-8.90728	0.000100533	↓	Metabolism and transport	Secondary metabolites	D-alanine-activating enzyme (EC 6.3.2.-)
gbs1834		13	-7.64877	0.00102974	↓	Cellular processess	Signal transduction	Sensory transduction protein kinase (EC 2.7.3.-)
gbs1835		12	-11.6968	0.000991531	↓	Cellular processess	Transcription	Transcriptional regulatory protein
gbs1836	rpmH	13	-8.94134	0.00349498	↓	Cellular processess	Translation, ribosomal structure and biogenesis	LSU ribosomal protein L34P
gbs1837		10	-19.1478	0.000612797	↓	Hypothetical		Hypothetical protein
gbs1838	opuABC	6	-1.19136	0.303855		Metabolism and transport	Amino acids, peptides, aminosugars and amines	Glycine betaine-binding protein Glycine betaine transport system permease protein
gbs1839	opuAA	1	-1.47253	0.142216		Metabolism and transport	Amino acids, peptides, aminosugars and amines	Glycine betaine transport ATP-binding protein
gbs1840		0	1.35913	0.058666		Metabolism and transport	Carbohydrates, organic alcohols, and acids	Xylulose-5-phosphate (EC 4.1.2.9) Fructose-6-phosphate phosphoketolase (EC 4.1.2.22)
gbs1841		2	10.4115	4.35307e-07	↑	Cellular processess	Toxin production and resistance	Metal-dependent hydrolase (EC 3.-.-.-)
gbs1842		6	-3.32249	0.0010522	↓	Cellular processess	Transcription	Transcription antiterminator, BglG family
gbs1843		0	2.06784	0.38097	↑	General function predicted only		protein with aldose 1-epimerase motif involved in 2-ketogluconate utilization
gbs1844		0	-1.50715	0.519031		Metabolism and transport	Carbohydrates, organic alcohols, and acids	L-xylulokinase (EC 2.7.1.53)
gbs1845		0	3.09809	0.0293378	↑	Metabolism and transport	Purines, pyrimidines, nucleosides, and nucleotides	Amidohydrolase
gbs1846		0	2.43273	0.0741183	↑	Metabolism and transport	Carbohydrates, organic alcohols, and acids	PTS system, galactitol-specific IIC component (EC 2.7.1.69)
gbs1847		0	-1.37472	0.0255562		Metabolism and transport	Central intermediary metabolism	Glyoxylate reductase (NADP+) (EC 1.1.1.79) Glyoxylate reductase (NAD+) (EC 1.1.1.26) Hydroxypyruvate reductase (EC 1.1.1.81)
gbs1848		0	-1.57919	0.135889		Hypothetical		Hypothetical protein
gbs1849		5	-7.38667	0.00352461	↓	Cellular processess	Transcription	Kdg operon repressor
gbs1850		1	1.91255	0.00362823		Metabolism and transport	Energy production and conversion	Transaldolase (EC 2.2.1.2)
gbs1851	araD	1	5.75034	0.0216323	↑	Metabolism and transport	Carbohydrates, organic alcohols, and acids	L-ribulose-5-phosphate 4-epimerase (EC 5.1.3.4)
gbs1852		1	4.92522	0.00127929	↑	Metabolism and transport	Carbohydrates, organic alcohols, and acids	L-xylulose 5-phosphate 3-epimerase (EC 5.3.1.-)
gbs1853		1	5.41455	0.0145986	↑	Metabolism and transport	Carbohydrates, organic alcohols, and acids	3-keto-L-gulonate-6-phosphate decarboxylase (EC 4.1.1.-)
gbs1854		1	4.36531	0.0173853	↑	Metabolism and transport	Carbohydrates, organic alcohols, and acids	PTS system, 3-keto-L-gulonate specific IIA component (EC 2.7.1.69)
gbs1855		2	24.4625	0.000883729	↑	Metabolism and transport	Carbohydrates, organic alcohols, and acids	PTS system, 3-keto-L-gulonate specific IIB component (EC 2.7.1.69)
gbs1856	ulaA	1	14.9407	0.000378586	↑	Metabolism and transport	Carbohydrates, organic alcohols, and acids	PTS system, 3-keto-L-gulonate specific IIC component (EC 2.7.1.69)
gbs1857		8	2.17746	0.000402977	↑	Hypothetical		Hypothetical membrane associated protein
gbs1858		0	-2.05404	0.0253616	↓	Hypothetical		Hypothetical protein
gbs1859	purA	12	-5.40903	0.000110236	↓	Metabolism and transport	Purines, pyrimidines, nucleosides, and nucleotides	Adenylosuccinate synthetase (EC 6.3.4.4)
gbs1860	sloR	12	-16.8525	0.00122294	↓	Cellular processess	Transcription	Transcriptional regulator pfoR
gbs1861		5	-2.00946	0.00352733	↓	General function predicted only		Putative DNA-binding protein
gbs1862		10	-23.5131	0.0107759	↓	Metabolism and transport	Cofactors, prosthetic groups, and carriers	Amino acid ligase family protein (putative polyamide biosynthesis enzyme)
gbs1863		11	-6.80907	0.000234908	↓	Hypothetical		Hypothetical membrane associated protein
gbs1864		6	-5.38613	4.58602e-05	↓	Metabolism and transport	Inorganic ion transport and metabolism	Tellurite resistance protein
gbs1865	hslO	11	-19.2478	0.0100815	↓	Cellular processess	Posttranslational modification, protein turnover, chaperones	33 kDa chaperonin
gbs1866		10	-5.68191	0.000382135	↓	Cellular processess	Translation, ribosomal structure and biogenesis	tRNA-dihydrouridine synthase
gbs1867		11	-27.0348	0.00474103	↓	Metabolism and transport	Purines, pyrimidines, nucleosides, and nucleotides	Deoxyadenosine kinase (EC 2.7.1.76) Deoxyguanosine kinase (EC 2.7.1.113)
gbs1868	clpC	10	-23.1824	0.00132072	↓	Metabolism and transport	Fatty acid and phospholipids	Phosphinothricin N-acetyltransferase (EC 2.3.1.-)
gbs1869		12	-3.77609	0.000803487	↓	Cellular processess	Transcription	Negative regulator of genetic competence clpC mecB
gbs1870	ctsR	11	-3.98041	0.000224647	↓	Cellular processess	Transcription	Transcriptional regulator ctsR
gbs1871		11	-7.7685	0.000183637	↓	Cellular processess	Toxin production and resistance	Small multidrug export protein
gbs1872	tsf	14	-5.22229	0.0103325	↓	Cellular processess	Translation, ribosomal structure and biogenesis	Protein Translation Elongation Factor Ts (EF-Ts)
gbs1873	rpsB	14	-6.5392	0.0101072	↓	Cellular processess	Translation, ribosomal structure and biogenesis	SSU ribosomal protein S2P
gbs1874	ahpC	9	3.59111	0.00506792	↑	Metabolism and transport	Energy production and conversion	Peroxiredoxin (EC 1.11.1.15)
gbs1875	ahpF	4	4.73328	0.0115428	↑	Metabolism and transport	Energy production and conversion	Peroxiredoxin reductase (NAD(P)H) (EC 1.6.4.-) NADH oxidase H2O2-forming (EC 1.6.3.-)
gbs1876		5	-1.53693	0.0279228		Metabolism and transport	Inorganic ion transport and metabolism	Na+ H+ antiporter nhaP
gbs1877		7	-1.33944	0.138792		Hypothetical		Hypothetical protein
gbs1878	mccF	11	-8.21015	0.000231737	↓	Cell Envelope	Biosynthesis and degradation of murein sacculus and peptidoglycan	Muramoyltetrapeptide carboxypeptidase (EC 3.4.17.13)
gbs1879	pepO	5	-5.78703	0.0162917	↓	Cellular processess	Posttranslational modification, protein turnover, chaperones	Oligoendopeptidase O (EC 3.4.24.-)
gbs1880		10	-3.40072	0.000529405	↓	Metabolism and transport	Central intermediary metabolism	NAD-dependent oxidoreductase
gbs1881		5	-3.20231	0.00106894	↓	Transport and binding proteins	Unknown substrate	Transporter, MFS superfamily
gbs1882		5	-6.24695	0.000921021	↓	Cellular processess	Signal transduction	Catabolite gene activator
gbs1883	def	11	-3.07089	4.37153e-05	↓	Cellular processess	Posttranslational modification, protein turnover, chaperones	Peptide deformylase (EC 3.5.1.88)
gbs1884	regR	7	1.09083	0.641298		Cellular processess	Transcription	Transcriptional regulator, LacI family
gbs1885		0	2.10336	0.0170241	↑	Hypothetical		Oligohyaluronate lyase (EC 4.2.2.-)
gbs1886	agaD	2	27.9899	0.00849637	↑	Metabolism and transport	Carbohydrates, organic alcohols, and acids	PTS system, N-acetylgalactosamine-specific IID component (EC 2.7.1.69)
gbs1887		2	48.2528	0.00269432	↑	Metabolism and transport	Carbohydrates, organic alcohols, and acids	PTS system, N-acetylgalactosamine-specific IIC component (EC 2.7.1.69)
gbs1888	agaV	1	41.6225	0.00913901	↑	Metabolism and transport	Carbohydrates, organic alcohols, and acids	PTS system, N-acetylgalactosamine-specific IIB component (EC 2.7.1.69)
gbs1889		1	22.2347	0.00811187	↑	General function predicted only		Unsaturated glucuronyl hydrolase (EC 3.2.1.-)
gbs1890		1	24.4144	0.00523701	↑	Metabolism and transport	Carbohydrates, organic alcohols, and acids	PTS system, N-acetylgalactosamine-specific IIA component (EC 2.7.1.69)
gbs1891	idnO	0	11.5106	0.00837257	↑	Metabolism and transport	Fatty acid and phospholipids	2-deoxy-D-gluconate 3-dehydrogenase (EC 1.1.1.125)
gbs1892		1	16.4222	0.00542178	↑	Metabolism and transport	Carbohydrates, organic alcohols, and acids	Galactose-6-phosphate isomerase LacB subunit (EC 5.3.1.26)
gbs1893		1	24.4542	0.011881	↑	Metabolism and transport	Carbohydrates, organic alcohols, and acids	2-dehydro-3-deoxygluconokinase (EC 2.7.1.45)
gbs1894	kgdA	1	17.5353	0.00809512	↑	Metabolism and transport	Carbohydrates, organic alcohols, and acids	4-Hydroxy-2-oxoglutarate aldolase (EC 4.1.3.16) 2-dehydro-3-deoxyphosphogluconate aldolase (EC 4.1.2.14)
gbs1895		1	8.24634	0.0226347	↑	Hypothetical		Hypothetical protein
gbs1896		11	-1.14706	0.139129		General function predicted only		Nitroreductase family protein
gbs1897		10	-8.73411	0.000267782	↓	Cellular processess	Transcription	Transcriptional regulator, MarR family
gbs1898	polC	6	-1.99525	0.0030629		Cellular processess	DNA replication, recombination and repair	DNA polymerase III alpha subunit (EC 2.7.7.7)
gbs1899	mur1.2	5	-11.6582	0.00215805	↓	Cell Envelope	Biosynthesis and degradation of murein sacculus and peptidoglycan	N-acetylmuramidase (EC 3.2.1.17)
gbs1900	proS	12	-2.67483	0.00393431	↓	Cellular processess	Translation, ribosomal structure and biogenesis	Prolyl-tRNA synthetase (EC 6.1.1.15)
gbs1901		11	-2.40611	0.00212899	↓	Cellular processess	Posttranslational modification, protein turnover, chaperones	Membrane endopeptidase, M50 family
gbs1902	cdsA	6	-2.33513	0.000705126	↓	Metabolism and transport	Fatty acid and phospholipids	Phosphatidate cytidylyltransferase (EC 2.7.7.41)
gbs1903	uppS	6	-3.53588	0.000976618	↓	Metabolism and transport	Fatty acid and phospholipids	Undecaprenyl pyrophosphate synthetase (EC 2.5.1.31)
gbs1904	yajC	14	-3.08826	0.0169577	↓	Cellular processess	Posttranslational modification, protein turnover, chaperones	Protein translocase subunit YajC
gbs1905		13	-3.09279	0.000526375	↓	Metabolism and transport	Energy production and conversion	Thioredoxin
gbs1906		3	81.0091	0.00765513	↑	Metabolism and transport	Energy production and conversion	NAD-dependent malic enzyme (EC 1.1.1.39)
gbs1907	malP	2	63.1893	0.0204503	↑	Metabolism and transport	Carbohydrates, organic alcohols, and acids	Malate-sodium symport
gbs1908	dpiB	2	9.70703	0.00751843	↑	Cellular processess	Signal transduction	Sensor kinase dpiB (EC 2.7.3.-)
gbs1909	dpiA	2	14.4493	0.00102697	↑	Cellular processess	Transcription	Transcriptional regulatory protein
gbs1910		8	-1.63114	0.000212184		Metabolism and transport	Energy production and conversion	UDP-glucose 4-epimerase (EC 5.1.3.2)
gbs1911	dexB	6	-1.88099	0.0186776		Metabolism and transport	Carbohydrates, organic alcohols, and acids	Glucan 1,6-alpha-glucosidase (EC 3.2.1.70)
gbs1912	msmK	8	1.64057	0.0267052		Metabolism and transport	Carbohydrates, organic alcohols, and acids	Multiple sugar transport ATP-binding protein msmK
gbs1913	lrp	5	-4.60418	0.00554243	↓	Cellular processess	Signal transduction	Leucine rich protein
gbs1914		1	-1.67703	0.106557		Metabolism and transport	Carbohydrates, organic alcohols, and acids	Aldose 1-epimerase family protein
gbs1915		2	1.5174	0.0789331		Metabolism and transport	Carbohydrates, organic alcohols, and acids	Tagatose-bisphosphate aldolase (EC 4.1.2.40)
gbs1916		1	1.12427	0.380373		Metabolism and transport	Carbohydrates, organic alcohols, and acids	Tagatose-6-phosphate kinase (EC 2.7.1.144)
gbs1917		2	1.404	0.0500904		Metabolism and transport	Carbohydrates, organic alcohols, and acids	Galactose-6-phosphate isomerase lacB subunit (EC 5.3.1.26)
gbs1918	lacA.1	1	-2.76411	0.0424273	↓	Metabolism and transport	Carbohydrates, organic alcohols, and acids	Galactose-6-phosphate isomerase lacA subunit (EC 5.3.1.26)
gbs1919		1	1.02528	0.862212		Metabolism and transport	Carbohydrates, organic alcohols, and acids	Sialidase A precursor (EC 3.2.1.18)
gbs1920		2	13.305	0.0187643	↑	Metabolism and transport	Carbohydrates, organic alcohols, and acids	PTS system, galactose-specific IIC component (EC 2.7.1.69)
gbs1921		2	10.3389	0.00490267	↑	Metabolism and transport	Carbohydrates, organic alcohols, and acids	PTS system, galactose-specific IIB component (EC 2.7.1.69)
gbs1922		2	9.38801	0.0105586	↑	Metabolism and transport	Carbohydrates, organic alcohols, and acids	PTS system, galactose-specific IIA component (EC 2.7.1.69)
gbs1923	lacR.1	2	1.17024	0.332029		Cellular processess	Transcription	Lactose phosphotransferase system repressor
gbs1925		0	-1.11912	0.727235		Mobile and extrachromosomal elements		Streptococcal histidine triad protein
gbs1926		0	-3.87842	0.0283156	↓	Metabolism and transport	Inorganic ion transport and metabolism	Laminin-binding surface protein
gbs1927		10	-16.1739	0.00685017	↓	Cellular processess	Translation, ribosomal structure and biogenesis	D-tyrosyl-tRNA(Tyr) deacylase (EC 3.1.-.-)
gbs1928	relA	5	-46.4162	0.00749877	↓	Cellular processess	Signal transduction	GTP pyrophosphokinase (EC 2.7.6.5) Guanosine-3 ,5 -bis(Diphosphate) 3 -pyrophosphohydrolase (EC 3.1.7.2)
gbs1929		1	5.48247	0.0190444	↑	Metabolism and transport	Purines, pyrimidines, nucleosides, and nucleotides	2 ,3 -cyclic-nucleotide 2 -phosphodiesterase (EC 3.1.4.16) 3 -nucleotidase (EC 3.1.3.6)
gbs1930		10	-4.36277	0.000718753	↓	Metabolism and transport	Purines, pyrimidines, nucleosides, and nucleotides	NrdI protein
gbs1931		11	-4.17209	0.000878362	↓	Metabolism and transport	Carbohydrates, organic alcohols, and acids	Deblocking aminopeptidase (EC 3.4.11.-)
gbs1932		11	-4.33131	0.00676488	↓	General function predicted only		Putative kinase
gbs1933		2	4.63148	0.00880841	↑	Metabolism and transport	Inorganic ion transport and metabolism	Iron(III)-binding protein
gbs1934		2	4.67052	2.63786e-05	↑	Cellular processess	Signal transduction	Two-component response regulator yesN
gbs1935		1	5.05195	0.00883005	↑	Cellular processess	Signal transduction	Two-component sensor kinase yesM (EC 2.7.3.-)
gbs1936	ptsD	2	54.9339	0.0260863	↑	Metabolism and transport	Carbohydrates, organic alcohols, and acids	PTS system, mannose fructose family IID component
gbs1937	ptsC	2	467.768	0.0161748	↑	Metabolism and transport	Carbohydrates, organic alcohols, and acids	PTS system, mannose fructose family IIC component
gbs1938	ptsB	2	206.613	0.00367652	↑	Metabolism and transport	Carbohydrates, organic alcohols, and acids	PTS system, mannose fructose family IIB component
gbs1939		2	46.4603	0.0106864	↑	Metabolism and transport	Carbohydrates, organic alcohols, and acids	PTS system, mannose fructose family IIA component
gbs1940		0	-2.46089	0.0557475	↓	Hypothetical		Hypothetical membrane spanning protein
gbs1941		0	-2.40942	0.0279559	↓	Transport and binding proteins	Unknown substrate	Transporter
gbs1942		0	-1.90555	0.017305		Transport and binding proteins	Unknown substrate	ABC transporter ATP-binding protein
gbs1943	fasB	0	-2.13114	0.0327105	↓	hypothetical		Kinase
gbs1944	fasA	0	-2.74657	0.0183404	↓	Cellular processess	Transcription	Response regulator FasA
gbs1945		1	2.20477	0.0831916	↑	General function predicted only		Endonuclease Exonuclease phosphatase family protein
gbs1946		1	4.34091	0.00636148	↑	Metabolism and transport	Carbohydrates, organic alcohols, and acids	PTS system, glucose-specific IIABC component (EC 2.7.1.69)
gbs1947		5	-3.00261	0.01169	↓	Cellular processess	Signal transduction	Phosphate regulon sensor protein phoR (EC 2.7.3.-)
gbs1948		0	-2.3559	0.0111598	↓	Cellular processess	Signal transduction	Alkaline phosphatase synthesis two-component response regulator phoP
gbs1949		0	-2.96862	0.0110578	↓	Metabolism and transport	Inorganic ion transport and metabolism	Phosphate transport system protein phoU
gbs1950		0	-5.48996	0.0228824	↓	Metabolism and transport	Inorganic ion transport and metabolism	Phosphate transport ATP-binding protein pstB
gbs1951		0	-3.24396	0.00371397	↓	Metabolism and transport	Inorganic ion transport and metabolism	Phosphate transport system permease protein pstA
gbs1952		0	-1.57657	0.274486		Metabolism and transport	Inorganic ion transport and metabolism	Phosphate transport system permease protein pstC
gbs1953		0	-1.61413	0.29022		Metabolism and transport	Inorganic ion transport and metabolism	probable hemolysin precursor
gbs1954		5	-3.32286	0.00265405	↓	Hypothetical		Hypothetical protein
gbs1955		0	-1.67299	0.237741		Hypothetical		Hypothetical cytosolic protein
gbs1956		0	1.14682	0.617189		Cellular processess	Translation, ribosomal structure and biogenesis	Ribosomal protein L11 methyltransferase (EC 2.1.1.-)
gbs1957		6	-1.5406	0.104307		Hypothetical		Hypothetical cytosolic protein
gbs1958		0	3.37651	0.0825723	↑	Cellular processess	Transcription	Transcriptional activator tipA
gbs1959		6	-1.38235	0.154066		Metabolism and transport	Central intermediary metabolism	Acetyltransferase (EC 2.3.1.-)
gbs1960		6	-1.0751	0.44146		Cellular processess	DNA replication, recombination and repair	Phosphohydrolase (MutT nudix family protein)
gbs1961		7	-2.16954	0.0415647	↓	Hypothetical		Hypothetical protein
gbs1962		5	-3.03211	0.0354563	↓	Hypothetical		Hypothetical protein
gbs1963		1	-1.82282	0.015166		Metabolism and transport	Central intermediary metabolism	Acetyltransferase, GNAT family
gbs1964		6	-2.95213	0.00599146	↓	Cellular processess	DNA replication, recombination and repair	ATPase, AAA family
gbs1965		0	-1.63597	0.269139		Hypothetical		Hypothetical protein
gbs1966		0	-1.11551	0.498279		Hypothetical		Hypothetical protein
gbs1967		1	1.90493	0.00101617		Hypothetical		Hypothetical cytosolic protein
gbs1968		1	1.8966	0.00904074		Hypothetical		Hypothetical protein
gbs1969		0	-3.63582	0.0341095	↓	Mobile and extrachromosomal elements		DNA integration recombination inversion protein
gbs1970		0	-31.552	0.0017365	↓	Hypothetical		Hypothetical protein
gbs1971		0	-6.61825	0.0182283	↓	Hypothetical		Hypothetical protein
gbs1972		5	-4.31742	0.013366	↓	Cellular processess	Transcription	Transcriptional regulator, Cro CI family
gbs1973		6	-2.1282	0.000581851	↓	Hypothetical		Hypothetical protein
gbs1974		6	-3.4566	0.00441651	↓	Hypothetical		Hypothetical protein
gbs1975		1	2.52279	0.00299854	↑	Cellular processess	Transcription	Transcriptional regulator, DeoR family
gbs1976		0	5.27562	0.00196659	↑	Hypothetical		Hypothetical protein
gbs1977		0	-8.52791	0.0169696	↓	Hypothetical		Hypothetical protein
gbs1978		0	-1.89899	0.0209298		Hypothetical		Hypothetical protein
gbs1979		0	-2.81586	0.00869629	↓	Cellular processess	Posttranslational modification, protein turnover, chaperones	a small heat shock protein of Clostridium acetobutylicum homolog lmo0056
gbs1980		0	-3.17454	0.0148118	↓	Hypothetical		Hypothetical secreted protein
gbs1981		2	6.92606	3.92283e-05	↑	Hypothetical		Hypothetical protein
gbs1982		0	-3.90639	0.000844793	↓	Cellular processess	DNA replication, recombination and repair	DNA-damage-inducible protein J
gbs1983		0	-22.3589	0.0173106	↓	Hypothetical		Hypothetical protein
gbs1984		10	-3.56973	0.000130359	↓	Hypothetical		Hypothetical protein
gbs1985		10	-5.18212	0.00105	↓	Hypothetical		Hypothetical membrane spanning protein
gbs1986		5	-5.66616	0.00855009	↓	Transport and binding proteins	Unknown substrate	ABC transporter ATP-binding protein
gbs1987		6	-1.20643	0.101865		Cellular processess	Toxin production and resistance	Streptomycin adenyltransferase (Aminoglycoside 6- adenylyltranserase) (Aminoglycoside adenyltransferase)
gbs1988		0	-2.0818	0.00261842	↓	Hypothetical		Hypothetical protein
gbs1989		0	-1.52857	0.0333043		Hypothetical		Hypothetical protein
gbs1990		0	-1.72997	0.0218571		Cellular processess	Transcription	Transcriptional regulator, PadR family
gbs1991		0	1.72741	0.0374756		Metabolism and transport	Central intermediary metabolism	Acetyltransferase, GNAT family
gbs1992		0	1.82187	0.0246845		Transport and binding proteins	Unknown substrate	ABC transporter permease protein
gbs1993		0	1.74795	0.104366		Transport and binding proteins	Unknown substrate	ABC transporter ATP-binding protein
gbs1994		0	1.23512	0.26599		Cellular processess	Transcription	Transcriptional regulator, Cro CI family
gbs1995		5	-8.51455	0.00637614	↓	Metabolism and transport	Fatty acid and phospholipids	Phosphatidylglycerophosphatase B homolog
gbs1996		0	-1.16828	0.27241		Hypothetical		Hypothetical protein
gbs1997		5	-1.4518	0.0079262		General function predicted only		Lysine decarboxylase family
gbs1998		5	-15.0095	0.000115382	↓	Cellular processess	Posttranslational modification, protein turnover, chaperones	CAAX amino terminal protease family
gbs1999		4	14.273	0.000284157	↑	Metabolism and transport	Inorganic ion transport and metabolism	Rhodanese-related sulfurtransferases
gbs2000	cfa	4	11.612	0.000154693	↑	Cellular processess	Transcription	cAMP factor
gbs2001	flaR	0	-1.58109	0.0395597		Metabolism and transport	Purines, pyrimidines, nucleosides, and nucleotides	DNA topology modulation protein flar-related protein
gbs2002		0	-1.24558	0.340028		Metabolism and transport	Energy production and conversion	Glycerol dehydrogenase (EC 1.1.1.6)
gbs2003		5	-6.78974	0.0106114	↓	Hypothetical		Hypothetical membrane spanning protein
gbs2004		0	-2.88584	0.0112871	↓	Metabolism and transport	Amino acids, peptides, aminosugars and amines	5-methyltetrahydrofolate--homocysteine methyltransferase (EC 2.1.1.13) homocysteine-binding subunit Methylenetetrahydrofolate reductase (EC 1.5.1.20)
gbs2005		0	-8.21874	0.00919048	↓	Metabolism and transport	Amino acids, peptides, aminosugars and amines	5-methyltetrahydropteroyltriglutamate--homocysteine methyltransferase (EC 2.1.1.14)
gbs2006		0	-8.99263	4.04275e-05	↓	Metabolism and transport	Amino acids, peptides, aminosugars and amines	Branched-chain amino acid transport protein azlD
gbs2007		0	-5.5815	0.00465324	↓	Metabolism and transport	Amino acids, peptides, aminosugars and amines	Branched-chain amino acid transport protein azlC
gbs2008		0	-1.65427	0.00275451		Cellular processess	Posttranslational modification, protein turnover, chaperones	Endopeptidase lactocepin (EC 3.4.21.96)
gbs2009		0	-1.16672	0.216424		Cellular processess	Transcription	Transcriptional regulatory protein
gbs2010		1	1.40288	0.013102		Cellular processess	Signal transduction	Two component system histidine kinase (EC 2.7.3.-)
gbs2011		6	1.68681	0.0308549		Hypothetical		Hypothetical protein
gbs2012	leuS	12	-4.26297	0.035353	↓	Cellular processess	Translation, ribosomal structure and biogenesis	Leucyl-tRNA synthetase (EC 6.1.1.4)
gbs2013		0	-5.35615	0.0149202	↓	Transport and binding proteins	Unknown substrate	Transporter, MFS superfamily
gbs2014		6	-3.45484	0.00640177	↓	Cellular processess	Posttranslational modification, protein turnover, chaperones	Phospholipase (EC 3.1.-.-)
gbs2015		10	-23.9845	0.000712719	↓	Metabolism and transport	Central intermediary metabolism	Glycosyl transferase, family 8
gbs2016		10	-18.7748	0.00156716	↓	Metabolism and transport	Central intermediary metabolism	Glycosyl transferase, family 8
gbs2017	nusG	13	-4.12481	0.000262691	↓	Cellular processess	Transcription	Transcription antitermination protein nusG
gbs2018		0	-1.87327	0.00778744		Hypothetical		Hypothetical protein
gbs2019	secE	13	-9.51579	2.62683e-06	↓	Cellular processess	Posttranslational modification, protein turnover, chaperones	Protein translocase subunit secE
gbs2020	pbp2A	10	-5.02508	0.000994443	↓	Cell Envelope	Biosynthesis and degradation of murein sacculus and peptidoglycan	Multimodular transpeptidase-transglycosylase PBP 2A
gbs2021		5	-13.0901	0.000792792	↓	Cellular processess	Translation, ribosomal structure and biogenesis	Ribosomal large subunit pseudouridine synthase D (EC 4.2.1.70)
gbs2022		11	-4.69181	0.000350706	↓	Hypothetical		Hypothetical protein
gbs2024	deoC	3	3.12702	0.00692451	↑	Metabolism and transport	Purines, pyrimidines, nucleosides, and nucleotides	Deoxyribose-phosphate aldolase (EC 4.1.2.4)
gbs2025	nupC	3	4.4862	0.0177851	↑	Metabolism and transport	Purines, pyrimidines, nucleosides, and nucleotides	Nucleoside permease nupC
gbs2026	udp	3	3.22263	0.00216583	↑	Metabolism and transport	Purines, pyrimidines, nucleosides, and nucleotides	Uridine phosphorylase (EC 2.4.2.3)
gbs2027	crgR	1	1.09873	0.365587		Cellular processess	Transcription	Transcriptional regulator, GntR family
gbs2028		1	1.70702	1.97769e-05		Hypothetical		Hypothetical protein
gbs2029	groEL	13	-1.67928	0.000528521		Cellular processess	Posttranslational modification, protein turnover, chaperones	60 kDa chaperonin GROEL
gbs2030	groES	12	-2.9549	4.22043e-05	↓	Cellular processess	Posttranslational modification, protein turnover, chaperones	10 kDa chaperonin GROES
gbs2031		11	-25.158	0.00184778	↓	Transport and binding proteins	Unknown substrate	ABC transporter ATP-binding protein
gbs2032		10	-40.5767	0.00456535	↓	Transport and binding proteins	Unknown substrate	ABC transporter permease protein
gbs2033		10	-20.9927	0.00756302	↓	Transport and binding proteins	Unknown substrate	ABC transporter substrate-binding protein
gbs2034		1	-1.56746	0.0559375		Metabolism and transport	Central intermediary metabolism	Hydrolase (HAD superfamily)
gbs2035		0	-1.19945	0.4387		Metabolism and transport	Energy production and conversion	Glyoxalase family protein
gbs2036	yaaA	10	-5.5974	0.00131776	↓	Hypothetical		Hypothetical cytosolic protein
gbs2037	nrdG	10	-4.31922	0.00143324	↓	Cellular processess	Posttranslational modification, protein turnover, chaperones	Anaerobic ribonucleoside-triphosphate reductase activating protein
gbs2038		12	-4.09697	0.00024893	↓	Metabolism and transport	Central intermediary metabolism	Acetyltransferase (EC 2.3.1.-)
gbs2039		12	-3.15347	0.00631317	↓	Metabolism and transport	Central intermediary metabolism	NAD-dependent oxidoreductase
gbs2040		14	-2.77227	0.000527785	↓	Hypothetical		Hypothetical protein
gbs2041	nrdD	13	-2.94696	0.000634591	↓	Metabolism and transport	Purines, pyrimidines, nucleosides, and nucleotides	Anaerobic ribonucleoside-triphosphate reductase (EC 1.17.4.2)
gbs2042		13	-3.84111	0.000722606	↓	Hypothetical		Hypothetical membrane spanning protein
gbs2043		8	1.11362	0.231157		Hypothetical		Hypothetical cytosolic protein
gbs2044		8	-1.05304	0.424459		Cellular processess	DNA replication, recombination and repair	Endonuclease involved in recombination
gbs2045		14	-1.11371	0.161546		Hypothetical		Hypothetical cytosolic protein
gbs2046	spxA	4	4.46049	0.00359336	↑	Metabolism and transport	Inorganic ion transport and metabolism	Arsenate reductase family protein
gbs2047	recA	7	-1.30662	0.207854		Cellular processess	DNA replication, recombination and repair	RecA protein
gbs2048	cinA	10	-4.16744	0.00448958	↓	General function predicted only		Colligrin
gbs2049	tag	10	-10.7717	0.0165893	↓	Cellular processess	DNA replication, recombination and repair	DNA-3-methyladenine glycosylase (EC 3.2.2.20)
gbs2050	ruvA	10	-17.2582	0.000589411	↓	Cellular processess	DNA replication, recombination and repair	Holliday junction DNA helicase ruvA
gbs2051	lmrP	11	-26.6307	0.00248575	↓	Cellular processess	Toxin production and resistance	Multidrug resistance protein imrP
gbs2052	mutL	5	-8.15082	0.00509251	↓	Cellular processess	DNA replication, recombination and repair	DNA mismatch repair protein mutL
gbs2053	csp	13	-13.8238	0.00293099	↓	Cellular processess	Posttranslational modification, protein turnover, chaperones	Cold shock protein
gbs2054	mutS	11	-7.07966	3.23426e-06	↓	Cellular processess	DNA replication, recombination and repair	DNA mismatch repair protein mutS
gbs2055	argR2	12	-4.34225	0.000817097	↓	Cellular processess	Transcription	Arginine repressor, argR
gbs2056	argS	12	-1.98525	0.00529783		Cellular processess	Translation, ribosomal structure and biogenesis	Arginyl-tRNA synthetase (EC 6.1.1.19)
gbs2057	uviB	10	-7.08734	2.71303e-05	↓			Bacteriocin uviB
gbs2058		10	-6.64626	0.00223342	↓	Hypothetical		Hypothetical membrane spanning protein
gbs2059		13	-7.02467	3.61571e-06	↓	Hypothetical		Hypothetical membrane spanning protein
gbs2060	aspS	12	-11.0147	1.01893e-06	↓	Cellular processess	Translation, ribosomal structure and biogenesis	Aspartyl-tRNA synthetase (EC 6.1.1.12)
gbs2061	hisS	11	-9.4347	0.000609952	↓	Cellular processess	Translation, ribosomal structure and biogenesis	Histidyl-tRNA synthetase (EC 6.1.1.21)
gbs2062	rpmF	14	-19.1498	0.00241808	↓	Cellular processess	Translation, ribosomal structure and biogenesis	LSU ribosomal protein L32P
gbs2063	rpmG	14	-15.1108	0.0131838	↓	Cellular processess	Translation, ribosomal structure and biogenesis	LSU ribosomal protein L33P
gbs2064	cadD	5	-15.6716	9.12537e-05	↓	Cellular processess	Toxin production and resistance	Cadmium resistance protein
gbs2065	cadC	0	-8.47605	0.00564386	↓	Cellular processess	Toxin production and resistance	Cadmium efflux system accessory protein
gbs2066		5	-6.31731	0.00623747	↓	Hypothetical		Hypothetical protein
gbs2067		0	1.98073	0.0385671		Hypothetical		Hypothetical protein
gbs2068		0	8.07986	0.0563141	↑	Hypothetical		Hypothetical protein
gbs2069		0	6.22243	0.107941	↑	Cellular processess	Cell division	FtsK SpoIIIE family
gbs2070		0	4.7748	0.100158	↑	Hypothetical		Hypothetical protein
gbs2071		0	-1.35303	0.530775		Mobile and extrachromosomal elements		Replication protein
gbs2072		0	-1.67973	0.428273		Mobile and extrachromosomal elements		Phage protein
gbs2073		7	-1.06524	0.105604		Mobile and extrachromosomal elements		DNA integration recombination inversion protein
gbs2074		10	-9.27833	0.00653148	↓	Hypothetical		Hypothetical cytosolic protein
gbs2076		10	-7.01304	0.004595	↓	Hypothetical		Hypothetical protein
gbs2077		10	-9.72826	0.00414772	↓	Hypothetical		Hypothetical protein
gbs2080		0	-1.11204	0.837963		Hypothetical		Hypothetical protein
gbs2081		6	-2.30192	4.45075e-06	↓	Cellular processess	Transcription	Transcriptional regulatory protein
gbs2082		6	-1.6701	0.0055797		Cellular processess	Signal transduction	Two-component sensor kinase czcS (EC 2.7.3.-)
gbs2083		4	355.313	0.00325702	↑	Metabolism and transport	Amino acids, peptides, aminosugars and amines	Arginine ornithine antiporter
gbs2084		4	1004.77	0.000434224	↑	Metabolism and transport	Amino acids, peptides, aminosugars and amines	Carbamate kinase (EC 2.7.2.2)
gbs2085		4	360.093	0.000774082	↑	Metabolism and transport	Amino acids, peptides, aminosugars and amines	Ornithine carbamoyltransferase (EC 2.1.3.3)
gbs2086		1	2.50181	0.0667467	↑	Cellular processess	Signal transduction	Sporulation kinase A (EC 2.7.3.-)
gbs2087		1	2.55552	0.00184408	↑	Cellular processess	Signal transduction	Two-component response regulator
gbs2088	proV	5	-4.68396	0.0152074	↓	Metabolism and transport	Amino acids, peptides, aminosugars and amines	Glycine betaine transport ATP-binding protein
gbs2089		10	-2.81123	0.04054	↓	Metabolism and transport	Amino acids, peptides, aminosugars and amines	Glycine betaine transport system permease protein Glycine betaine-binding protein
gbs2090		2	1.55887	0.00357813		General function predicted only		Lysylcardiolipin synthase (EC 2.3.2.-) Lysyltransferase (EC 2.3.2.3)
gbs2091		7	1.04344	0.697524		General function predicted only		Non-heme chloroperoxidase (EC 1.11.1.10)
gbs2092		0	-1.61703	0.115358		Hypothetical		Hypothetical membrane spanning protein
gbs2093		0	-1.77332	0.0333991		Mobile and extrachromosomal elements		Phage infection protein
gbs2094		0	1.12603	0.37366		Cellular processess	Transcription	Transcriptional regulator, TetR family
gbs2095		0	-7.20864	0.00365699	↓	Hypothetical		Hypothetical protein
gbs2096	rpsD	14	-5.74371	0.0106795	↓	Cellular processess	Translation, ribosomal structure and biogenesis	SSU ribosomal protein S4P
gbs2097		12	-7.01592	0.0116629	↓	Hypothetical		Hypothetical protein
gbs2098	holB	12	-3.9435	0.00139238	↓	Cellular processess	DNA replication, recombination and repair	Replicative DNA helicase (EC 3.6.1.-)
gbs2099	rplI	12	-3.04171	0.000874803	↓	Cellular processess	Translation, ribosomal structure and biogenesis	LSU ribosomal protein L9P
gbs2100		13	-5.51115	0.000808415	↓	Metabolism and transport	Central intermediary metabolism	Phosphoesterase, DHH family protein
gbs2101	gidA	10	-15.2416	0.000288162	↓	General function predicted only		Putative tRNA (5-carboxymethylaminomethyl-2-thiouridylate) synthase subunit GidA
gbs2102		11	-6.65209	0.00121459	↓	Cell Envelope	Other	MarC family integral membrane protein
gbs2103	trmU	11	-11.0487	0.00458783	↓	Cellular processess	Translation, ribosomal structure and biogenesis	tRNA (5-methylaminomethyl-2-thiouridylate)-methyltransferase (EC 2.1.1.61)
gbs2104	sdhB	8	-1.62048	0.105919		Metabolism and transport	Amino acids, peptides, aminosugars and amines	L-serine dehydratase beta subunit (EC 4.3.1.17)
gbs2105	sdhA	8	1.45194	0.246081		Metabolism and transport	Amino acids, peptides, aminosugars and amines	L-serine dehydratase alpha subunit (EC 4.3.1.17)
gbs2106		10	-2.66134	0.00417636	↓	General function predicted only		Transglycosylase SLT domain family protein
gbs2107		5	-4.2664	0.00743157	↓	Cell Envelope	Biosynthesis and degradation of surface polysaccharides and lipopolysaccharides	peptidoglycan binding protein (LysM domain)
gbs2108	cbiQ	10	-8.86012	0.000785988	↓	Metabolism and transport	Inorganic ion transport and metabolism	Hyaluronan ABC exporter permease protein
gbs2109	cbiO2	10	-11.2949	0.000747387	↓	Metabolism and transport	Inorganic ion transport and metabolism	Hyaluronan ABC exporter ATP-binding protein
gbs2110	cbiO1	12	-2.52857	1.86977e-06	↓	Metabolism and transport	Inorganic ion transport and metabolism	Hyaluronan ABC exporter ATP-binding protein
gbs2111	pgsA	12	-3.7126	1.85224e-05	↓	Metabolism and transport	Fatty acid and phospholipids	CDP-diacylglycerol--glycerol-3-phosphate 3-phosphatidyltransferase (EC 2.7.8.5)
gbs2112		10	-7.42016	5.96528e-06	↓	Cellular processess	Posttranslational modification, protein turnover, chaperones	Peptidase, M16 family
gbs2113		5	-6.6822	0.00287954	↓	General function predicted only		Non-proteolytic protein, peptidase family M16
gbs2114		10	-6.5977	0.000431797	↓	Hypothetical		Hypothetical cytosolic protein
gbs2115	recF	10	-5.33472	0.000383211	↓	Cellular processess	DNA replication, recombination and repair	DNA replication and repair protein recF
gbs2116		12	-18.9558	4.24019e-05	↓	Metabolism and transport	Carbohydrates, organic alcohols, and acids	Glucose uptake family protein
gbs2117		10	-26.486	0.000319128	↓	Cellular processess	Transcription	Transcriptional regulator, Cro CI family
gbs2118	guaB	13	-8.81269	0.000696476	↓	Metabolism and transport	Purines, pyrimidines, nucleosides, and nucleotides	Inosine-5 -monophosphate dehydrogenase (EC 1.1.1.205)
gbs2119	ahrC.2	2	-1.2218	0.165896		Cellular processess	Transcription	Arginine repressor, argR
gbs2120		2	1.12787	0.226689		Cellular processess	Transcription	Transcriptional regulatory protein
gbs2121		1	-1.23048	0.190542		Hypothetical		Hypothetical protein
gbs2122	arcA	4	54.7311	0.00569156	↑	Metabolism and transport	Amino acids, peptides, aminosugars and amines	Arginine deiminase (EC 3.5.3.6)
gbs2123		3	70.7568	0.00247796	↑	Metabolism and transport	Central intermediary metabolism	Acetyltransferase (EC 2.3.1.-)
gbs2124	arcB	4	100.674	0.00480999	↑	Metabolism and transport	Amino acids, peptides, aminosugars and amines	Ornithine carbamoyltransferase (EC 2.1.3.3)
gbs2125		3	111.007	0.0145471	↑	Metabolism and transport	Amino acids, peptides, aminosugars and amines	Arginine ornithine antiporter
gbs2126	arcC	4	151.17	0.00687251	↑	Metabolism and transport	Amino acids, peptides, aminosugars and amines	Carbamate kinase (EC 2.7.2.2)
gbs2127	trpS	12	-1.82607	0.00204583		Cellular processess	Translation, ribosomal structure and biogenesis	Tryptophanyl-tRNA synthetase (EC 6.1.1.2)
gbs2128		5	-4.45502	0.000909548	↓	Hypothetical		Hypothetical membrane spanning protein
gbs2129		10	-7.29895	0.00624798	↓	Hypothetical		Hypothetical membrane spanning protein
gbs2130		12	-3.91093	0.0015093	↓	Transport and binding proteins	Unknown substrate	ABC transporter ATP-binding protein
gbs2131		5	-3.96431	0.0012665	↓	Transport and binding proteins	Unknown substrate	ABC transporter, permease protein
gbs2132		7	1.0827	0.468233		Hypothetical		Hypothetical cytosolic protein
gbs2133	htrA	11	-12.037	0.00161951	↓	Cellular processess	Posttranslational modification, protein turnover, chaperones	Endopeptidase degP (EC 3.4.21.-)
gbs2134	parB	10	-2.0221	0.0271179	↓	Cellular processess	Transcription	Chromosome partitioning protein parB
